# Supplementary material for: Transcriptome Analysis in a Mouse Model of Premature Aging of Dentate Gyrus: Rescue of Alpha-Synuclein Deficit by Virus-Driven Expression or by Running Restores the Defective Neurogenesis
Source: Front Cell Dev Biol. 2021 Aug 17;9:696684. doi: 10.3389/fcell.2021.696684 (PMC8415876; doi:10.3389/fcell.2021.696684)
Supplement: Supplementary Figure 1 — Gene Ontology enrichment of the 52 DE genes of Set C common to the Running set of Grégoire et al. (2018). An enrichment analysis for Gene Ontology Biological Processes was performed by implementing a Fisher’s exact test, using a subset of 52 genes, listed in Table 1. Their expression is up- or down-regulated by running in wild-type Btg1 dentate gyrus (Set C), and is concordantly up- or down-regulated by running as described in a previous analysis by Grégoire et al. (2018). Data settings are available in Table 1. GO term, category and description columns contain the identifier, the sub-ontology the term belongs to and the name of the GO process; number of DE genes are the number of genes in our list common to both set C and to the running Set by Grégoire et al. (2018), and mapping to the GO process; size list indicates the total number of genes in the indicated GO process; p-Value is the enrichment probability calculated using the Fisher’s exact test. All results shown have been considered valid for a p-Value < 0.05. [file Data_Sheet_1.xlsx]

## Sheet: fisher_mrna_GO_gregoireUnion_ti
GO term	GO category	GO description	number of DE genes	size list	pvalue	FDR q-value	DE Genes
GO:0000016	Molecular Function	lactase activity	0	1	1	1
GO:0000019	Biological Process	regulation of mitotic recombination	0	1	1	1
GO:0000032	Biological Process	cell wall mannoprotein biosynthetic process	0	1	1	1
GO:0000036	Molecular Function	acyl carrier activity	0	1	1	1
GO:0000095	Molecular Function	S-adenosyl-L-methionine transmembrane transporter activity	0	1	1	1
GO:0000111	Cellular Component	nucleotide-excision repair factor 2 complex	0	1	1	1
GO:0000117	Biological Process	regulation of transcription involved in G2/M transition of mitotic cell cycle	0	1	1	1
GO:0000121	Molecular Function	glycerol-1-phosphatase activity	0	1	1	1
GO:0000152	Cellular Component	nuclear ubiquitin ligase complex	0	1	1	1
GO:0000153	Cellular Component	cytoplasmic ubiquitin ligase complex	0	1	1	1
GO:0000170	Molecular Function	sphingosine hydroxylase activity	0	1	1	1
GO:0000210	Molecular Function	NAD+ diphosphatase activity	0	1	1	1
GO:0000215	Molecular Function	tRNA 2'-phosphotransferase activity	0	1	1	1
GO:0000224	Molecular Function	peptide-N4-(N-acetyl-beta-glucosaminyl)asparagine amidase activity	0	1	1	1
GO:0000225	Molecular Function	N-acetylglucosaminylphosphatidylinositol deacetylase activity	0	1	1	1
GO:0000246	Molecular Function	delta24(24-1) sterol reductase activity	0	1	1	1
GO:0000250	Molecular Function	lanosterol synthase activity	0	1	1	1
GO:0000254	Molecular Function	C-4 methylsterol oxidase activity	0	1	1	1
GO:0000256	Biological Process	allantoin catabolic process	0	1	1	1
GO:0000274	Cellular Component	mitochondrial proton-transporting ATP synthase, stator stalk	0	1	1	1
GO:0000334	Molecular Function	3-hydroxyanthranilate 3,4-dioxygenase activity	0	1	1	1
GO:0000414	Biological Process	regulation of histone H3-K36 methylation	0	1	1	1
GO:0000415	Biological Process	negative regulation of histone H3-K36 methylation	0	1	1	1
GO:0000416	Biological Process	positive regulation of histone H3-K36 methylation	0	1	1	1
GO:0000433	Biological Process	negative regulation of transcription from RNA polymerase II promoter by glucose	0	1	1	1
GO:0000435	Biological Process	positive regulation of transcription from RNA polymerase II promoter by galactose	0	1	1	1
GO:0000451	Biological Process	rRNA 2'-O-methylation	0	1	1	1
GO:0000453	Biological Process	enzyme-directed rRNA 2'-O-methylation	0	1	1	1
GO:0000481	Biological Process	maturation of 5S rRNA	0	1	1	1
GO:0000495	Biological Process	box H/ACA snoRNA 3'-end processing	0	1	1	1
GO:0000773	Molecular Function	phosphatidyl-N-methylethanolamine N-methyltransferase activity	0	1	1	1
GO:0000789	Cellular Component	cytoplasmic chromatin	0	1	1	1
GO:0000820	Biological Process	regulation of glutamine family amino acid metabolic process	0	1	1	1
GO:0000821	Biological Process	regulation of arginine metabolic process	0	1	1	1
GO:0000823	Molecular Function	inositol-1,4,5-trisphosphate 6-kinase activity	0	1	1	1
GO:0000824	Molecular Function	inositol tetrakisphosphate 3-kinase activity	0	1	1	1
GO:0000831	Molecular Function	inositol hexakisphosphate 6-kinase activity	0	1	1	1
GO:0000917	Biological Process	division septum assembly	0	1	1	1
GO:0000957	Biological Process	mitochondrial RNA catabolic process	0	1	1	1
GO:0000963	Biological Process	mitochondrial RNA processing	0	1	1	1
GO:0000966	Biological Process	RNA 5'-end processing	0	1	1	1
GO:0000994	Molecular Function	RNA polymerase III core binding	0	1	1	1
GO:0001009	Biological Process	transcription from RNA polymerase III type 2 promoter	0	1	1	1
GO:0001010	Molecular Function	transcription factor activity, sequence-specific DNA binding transcription factor recruiting	0	1	1	1
GO:0001011	Molecular Function	transcription factor activity, sequence-specific DNA binding, RNA polymerase recruiting	0	1	1	1
GO:0001016	Molecular Function	RNA polymerase III regulatory region DNA binding	0	1	1	1
GO:0001034	Molecular Function	RNA polymerase III transcription factor activity, sequence-specific DNA binding	0	1	1	1
GO:0001080	Biological Process	nitrogen catabolite activation of transcription from RNA polymerase II promoter	0	1	1	1
GO:0001087	Molecular Function	transcription factor activity, TFIIB-class binding	0	1	1	1
GO:0001099	Molecular Function	basal RNA polymerase II transcription machinery binding	0	1	1	1
GO:0001100	Biological Process	negative regulation of exit from mitosis	0	1	1	1
GO:0001128	Molecular Function	RNA polymerase II transcription coactivator activity involved in preinitiation complex assembly	0	1	1	1
GO:0001133	Molecular Function	RNA polymerase II transcription factor activity, sequence-specific transcription regulatory region DNA binding	0	1	1	1
GO:0001181	Molecular Function	transcription factor activity, core RNA polymerase I binding	0	1	1	1
GO:0001187	Molecular Function	transcription factor activity, RNA polymerase I CORE element binding transcription factor recruiting	0	1	1	1
GO:0001207	Biological Process	histone displacement	0	1	1	1
GO:0001315	Biological Process	age-dependent response to reactive oxygen species	0	1	1	1
GO:0001544	Biological Process	initiation of primordial ovarian follicle growth	0	1	1	1
GO:0001567	Molecular Function	cholesterol 25-hydroxylase activity	0	1	1	1
GO:0001575	Biological Process	globoside metabolic process	0	1	1	1
GO:0001576	Biological Process	globoside biosynthetic process	0	1	1	1
GO:0001587	Molecular Function	Gq/11-coupled serotonin receptor activity	0	1	1	1
GO:0001595	Molecular Function	angiotensin receptor activity	0	1	1	1
GO:0001596	Molecular Function	angiotensin type I receptor activity	0	1	1	1
GO:0001604	Molecular Function	urotensin II receptor activity	0	1	1	1
GO:0001616	Molecular Function	growth hormone secretagogue receptor activity	0	1	1	1
GO:0001621	Molecular Function	ADP receptor activity	0	1	1	1
GO:0001626	Molecular Function	nociceptin receptor activity	0	1	1	1
GO:0001631	Molecular Function	cysteinyl leukotriene receptor activity	0	1	1	1
GO:0001680	Biological Process	tRNA 3'-terminal CCA addition	0	1	1	1
GO:0001681	Molecular Function	sialate O-acetylesterase activity	0	1	1	1
GO:0001695	Biological Process	histamine catabolic process	0	1	1	1
GO:0001697	Biological Process	histamine-induced gastric acid secretion	0	1	1	1
GO:0001698	Biological Process	gastrin-induced gastric acid secretion	0	1	1	1
GO:0001716	Molecular Function	L-amino-acid oxidase activity	0	1	1	1
GO:0001743	Biological Process	optic placode formation	0	1	1	1
GO:0001760	Molecular Function	aminocarboxymuconate-semialdehyde decarboxylase activity	0	1	1	1
GO:0001777	Biological Process	T cell homeostatic proliferation	0	1	1	1
GO:0001792	Molecular Function	polymeric immunoglobulin receptor activity	0	1	1	1
GO:0001809	Biological Process	positive regulation of type IV hypersensitivity	0	1	1	1
GO:0001811	Biological Process	negative regulation of type I hypersensitivity	0	1	1	1
GO:0001840	Biological Process	neural plate development	0	1	1	1
GO:0001855	Molecular Function	complement component C4b binding	0	1	1	1
GO:0001856	Molecular Function	complement component C5a binding	0	1	1	1
GO:0001906	Biological Process	cell killing	0	1	1	1
GO:0001918	Molecular Function	farnesylated protein binding	0	1	1	1
GO:0001923	Biological Process	B-1 B cell differentiation	0	1	1	1
GO:0001949	Biological Process	sebaceous gland cell differentiation	0	1	1	1
GO:0001971	Biological Process	negative regulation of activation of membrane attack complex	0	1	1	1
GO:0001980	Biological Process	regulation of systemic arterial blood pressure by ischemic conditions	0	1	1	1
GO:0001984	Biological Process	artery vasodilation involved in baroreceptor response to increased systemic arterial blood pressure	0	1	1	1
GO:0001985	Biological Process	negative regulation of heart rate involved in baroreceptor response to increased systemic arterial blood pressure	0	1	1	1
GO:0002001	Biological Process	renin secretion into blood stream	0	1	1	1
GO:0002038	Biological Process	positive regulation of L-glutamate transport	0	1	1	1
GO:0002041	Biological Process	intussusceptive angiogenesis	0	1	1	1
GO:0002059	Molecular Function	thymine binding	0	1	1	1
GO:0002083	Molecular Function	4-hydroxybenzoate decaprenyltransferase activity	0	1	1	1
GO:0002085	Biological Process	inhibition of neuroepithelial cell differentiation	0	1	1	1
GO:0002094	Molecular Function	polyprenyltransferase activity	0	1	1	1
GO:0002100	Biological Process	tRNA wobble adenosine to inosine editing	0	1	1	1
GO:0002113	Molecular Function	interleukin-33 binding	0	1	1	1
GO:0002127	Biological Process	tRNA wobble base cytosine methylation	0	1	1	1
GO:0002149	Biological Process	hypochlorous acid biosynthetic process	0	1	1	1
GO:0002152	Biological Process	bile acid conjugation	0	1	1	1
GO:0002153	Molecular Function	steroid receptor RNA activator RNA binding	0	1	1	1
GO:0002154	Biological Process	thyroid hormone mediated signaling pathway	0	1	1	1
GO:0002183	Biological Process	cytoplasmic translational initiation	0	1	1	1
GO:0002190	Biological Process	cap-independent translational initiation	0	1	1	1
GO:0002194	Biological Process	hepatocyte cell migration	0	1	1	1
GO:0002196	Molecular Function	Ser-tRNA(Ala) hydrolase activity	0	1	1	1
GO:0002253	Biological Process	activation of immune response	0	1	1	1
GO:0002263	Biological Process	cell activation involved in immune response	0	1	1	1
GO:0002300	Biological Process	CD8-positive, alpha-beta intraepithelial T cell differentiation	0	1	1	1
GO:0002333	Biological Process	transitional one stage B cell differentiation	0	1	1	1
GO:0002335	Biological Process	mature B cell differentiation	0	1	1	1
GO:0002355	Biological Process	detection of tumor cell	0	1	1	1
GO:0002363	Biological Process	alpha-beta T cell lineage commitment	0	1	1	1
GO:0002368	Biological Process	B cell cytokine production	0	1	1	1
GO:0002371	Biological Process	dendritic cell cytokine production	0	1	1	1
GO:0002378	Biological Process	immunoglobulin biosynthetic process	0	1	1	1
GO:0002384	Biological Process	hepatic immune response	0	1	1	1
GO:0002458	Biological Process	peripheral T cell tolerance induction	0	1	1	1
GO:0002460	Biological Process	adaptive immune response based on somatic recombination of immune receptors built from immunoglobulin superfamily domains	0	1	1	1
GO:0002502	Biological Process	peptide antigen assembly with MHC class I protein complex	0	1	1	1
GO:0002503	Biological Process	peptide antigen assembly with MHC class II protein complex	0	1	1	1
GO:0002508	Biological Process	central tolerance induction	0	1	1	1
GO:0002509	Biological Process	central tolerance induction to self antigen	0	1	1	1
GO:0002517	Biological Process	T cell tolerance induction	0	1	1	1
GO:0002541	Biological Process	activation of plasma proteins involved in acute inflammatory response	0	1	1	1
GO:0002561	Biological Process	basophil degranulation	0	1	1	1
GO:0002566	Biological Process	somatic diversification of immune receptors via somatic mutation	0	1	1	1
GO:0002581	Biological Process	negative regulation of antigen processing and presentation of peptide or polysaccharide antigen via MHC class II	0	1	1	1
GO:0002590	Biological Process	negative regulation of antigen processing and presentation of peptide antigen via MHC class I	0	1	1	1
GO:0002625	Biological Process	regulation of T cell antigen processing and presentation	0	1	1	1
GO:0002626	Biological Process	negative regulation of T cell antigen processing and presentation	0	1	1	1
GO:0002642	Biological Process	positive regulation of immunoglobulin biosynthetic process	0	1	1	1
GO:0002643	Biological Process	regulation of tolerance induction	0	1	1	1
GO:0002644	Biological Process	negative regulation of tolerance induction	0	1	1	1
GO:0002645	Biological Process	positive regulation of tolerance induction	0	1	1	1
GO:0002651	Biological Process	positive regulation of tolerance induction to self antigen	0	1	1	1
GO:0002652	Biological Process	regulation of tolerance induction dependent upon immune response	0	1	1	1
GO:0002663	Biological Process	positive regulation of B cell tolerance induction	0	1	1	1
GO:0002664	Biological Process	regulation of T cell tolerance induction	0	1	1	1
GO:0002683	Biological Process	negative regulation of immune system process	0	1	1	1
GO:0002695	Biological Process	negative regulation of leukocyte activation	0	1	1	1
GO:0002715	Biological Process	regulation of natural killer cell mediated immunity	0	1	1	1
GO:0002718	Biological Process	regulation of cytokine production involved in immune response	0	1	1	1
GO:0002728	Biological Process	negative regulation of natural killer cell cytokine production	0	1	1	1
GO:0002731	Biological Process	negative regulation of dendritic cell cytokine production	0	1	1	1
GO:0002732	Biological Process	positive regulation of dendritic cell cytokine production	0	1	1	1
GO:0002739	Biological Process	regulation of cytokine secretion involved in immune response	0	1	1	1
GO:0002759	Biological Process	regulation of antimicrobial humoral response	0	1	1	1
GO:0002761	Biological Process	regulation of myeloid leukocyte differentiation	0	1	1	1
GO:0002765	Biological Process	immune response-inhibiting signal transduction	0	1	1	1
GO:0002767	Biological Process	immune response-inhibiting cell surface receptor signaling pathway	0	1	1	1
GO:0002774	Biological Process	Fc receptor mediated inhibitory signaling pathway	0	1	1	1
GO:0002787	Biological Process	negative regulation of antibacterial peptide production	0	1	1	1
GO:0002828	Biological Process	regulation of type 2 immune response	0	1	1	1
GO:0002840	Biological Process	regulation of T cell mediated immune response to tumor cell	0	1	1	1
GO:0002851	Biological Process	positive regulation of peripheral T cell tolerance induction	0	1	1	1
GO:0002875	Biological Process	negative regulation of chronic inflammatory response to antigenic stimulus	0	1	1	1
GO:0002878	Biological Process	negative regulation of acute inflammatory response to non-antigenic stimulus	0	1	1	1
GO:0002882	Biological Process	positive regulation of chronic inflammatory response to non-antigenic stimulus	0	1	1	1
GO:0002885	Biological Process	positive regulation of hypersensitivity	0	1	1	1
GO:0002897	Biological Process	positive regulation of central B cell tolerance induction	0	1	1	1
GO:0002940	Biological Process	tRNA N2-guanine methylation	0	1	1	1
GO:0002947	Cellular Component	tumor necrosis factor receptor superfamily complex	0	1	1	1
GO:0003011	Biological Process	involuntary skeletal muscle contraction	0	1	1	1
GO:0003017	Biological Process	lymph circulation	0	1	1	1
GO:0003025	Biological Process	regulation of systemic arterial blood pressure by baroreceptor feedback	0	1	1	1
GO:0003026	Biological Process	regulation of systemic arterial blood pressure by aortic arch baroreceptor feedback	0	1	1	1
GO:0003029	Biological Process	detection of hypoxic conditions in blood by carotid body chemoreceptor signaling	0	1	1	1
GO:0003044	Biological Process	regulation of systemic arterial blood pressure mediated by a chemical signal	0	1	1	1
GO:0003065	Biological Process	positive regulation of heart rate by epinephrine	0	1	1	1
GO:0003069	Biological Process	acetylcholine-mediated vasodilation involved in regulation of systemic arterial blood pressure	0	1	1	1
GO:0003096	Biological Process	renal sodium ion transport	0	1	1	1
GO:0003136	Biological Process	negative regulation of heart induction by canonical Wnt signaling pathway	0	1	1	1
GO:0003138	Biological Process	primary heart field specification	0	1	1	1
GO:0003142	Biological Process	cardiogenic plate morphogenesis	0	1	1	1
GO:0003144	Biological Process	embryonic heart tube formation	0	1	1	1
GO:0003147	Biological Process	neural crest cell migration involved in heart formation	0	1	1	1
GO:0003165	Biological Process	Purkinje myocyte development	0	1	1	1
GO:0003167	Biological Process	atrioventricular bundle cell differentiation	0	1	1	1
GO:0003168	Biological Process	Purkinje myocyte differentiation	0	1	1	1
GO:0003174	Biological Process	mitral valve development	0	1	1	1
GO:0003175	Biological Process	tricuspid valve development	0	1	1	1
GO:0003185	Biological Process	sinoatrial valve morphogenesis	0	1	1	1
GO:0003205	Biological Process	cardiac chamber development	0	1	1	1
GO:0003210	Biological Process	cardiac atrium formation	0	1	1	1
GO:0003213	Biological Process	cardiac right atrium morphogenesis	0	1	1	1
GO:0003226	Biological Process	right ventricular compact myocardium morphogenesis	0	1	1	1
GO:0003236	Biological Process	sinus venosus morphogenesis	0	1	1	1
GO:0003245	Biological Process	cardiac muscle tissue growth involved in heart morphogenesis	0	1	1	1
GO:0003247	Biological Process	post-embryonic cardiac muscle cell growth involved in heart morphogenesis	0	1	1	1
GO:0003251	Biological Process	positive regulation of cell proliferation involved in heart valve morphogenesis	0	1	1	1
GO:0003252	Biological Process	negative regulation of cell proliferation involved in heart valve morphogenesis	0	1	1	1
GO:0003270	Biological Process	Notch signaling pathway involved in regulation of secondary heart field cardioblast proliferation	0	1	1	1
GO:0003277	Biological Process	apoptotic process involved in endocardial cushion morphogenesis	0	1	1	1
GO:0003284	Biological Process	septum primum development	0	1	1	1
GO:0003285	Biological Process	septum secundum development	0	1	1	1
GO:0003290	Biological Process	atrial septum secundum morphogenesis	0	1	1	1
GO:0003311	Biological Process	pancreatic D cell differentiation	0	1	1	1
GO:0003322	Biological Process	pancreatic A cell development	0	1	1	1
GO:0003327	Biological Process	type B pancreatic cell fate commitment	0	1	1	1
GO:0003335	Biological Process	corneocyte development	0	1	1	1
GO:0003339	Biological Process	regulation of mesenchymal to epithelial transition involved in metanephros morphogenesis	0	1	1	1
GO:0003345	Biological Process	proepicardium cell migration involved in pericardium morphogenesis	0	1	1	1
GO:0003353	Biological Process	positive regulation of cilium movement	0	1	1	1
GO:0003359	Biological Process	noradrenergic neuron fate commitment	0	1	1	1
GO:0003363	Biological Process	lamellipodium assembly involved in ameboidal cell migration	0	1	1	1
GO:0003400	Biological Process	regulation of COPII vesicle coating	0	1	1	1
GO:0003409	Biological Process	optic cup structural organization	0	1	1	1
GO:0003418	Biological Process	growth plate cartilage chondrocyte differentiation	0	1	1	1
GO:0003421	Biological Process	growth plate cartilage axis specification	0	1	1	1
GO:0003429	Biological Process	growth plate cartilage chondrocyte morphogenesis	0	1	1	1
GO:0003433	Biological Process	chondrocyte development involved in endochondral bone morphogenesis	0	1	1	1
GO:0003721	Molecular Function	telomerase RNA reverse transcriptase activity	0	1	1	1
GO:0003827	Molecular Function	alpha-1,3-mannosylglycoprotein 2-beta-N-acetylglucosaminyltransferase activity	0	1	1	1
GO:0003834	Molecular Function	beta-carotene 15,15'-monooxygenase activity	0	1	1	1
GO:0003837	Molecular Function	beta-ureidopropionase activity	0	1	1	1
GO:0003842	Molecular Function	1-pyrroline-5-carboxylate dehydrogenase activity	0	1	1	1
GO:0003844	Molecular Function	1,4-alpha-glucan branching enzyme activity	0	1	1	1
GO:0003860	Molecular Function	3-hydroxyisobutyryl-CoA hydrolase activity	0	1	1	1
GO:0003867	Molecular Function	4-aminobutyrate transaminase activity	0	1	1	1
GO:0003874	Molecular Function	6-pyruvoyltetrahydropterin synthase activity	0	1	1	1
GO:0003878	Molecular Function	ATP citrate synthase activity	0	1	1	1
GO:0003881	Molecular Function	CDP-diacylglycerol-inositol 3-phosphatidyltransferase activity	0	1	1	1
GO:0003882	Molecular Function	CDP-diacylglycerol-serine O-phosphatidyltransferase activity	0	1	1	1
GO:0003905	Molecular Function	alkylbase DNA N-glycosylase activity	0	1	1	1
GO:0003908	Molecular Function	methylated-DNA-[protein]-cysteine S-methyltransferase activity	0	1	1	1
GO:0003912	Molecular Function	DNA nucleotidylexotransferase activity	0	1	1	1
GO:0003919	Molecular Function	FMN adenylyltransferase activity	0	1	1	1
GO:0003921	Molecular Function	GMP synthase activity	0	1	1	1
GO:0003922	Molecular Function	GMP synthase (glutamine-hydrolyzing) activity	0	1	1	1
GO:0003934	Molecular Function	GTP cyclohydrolase I activity	0	1	1	1
GO:0003937	Molecular Function	IMP cyclohydrolase activity	0	1	1	1
GO:0003939	Molecular Function	L-iditol 2-dehydrogenase activity	0	1	1	1
GO:0003940	Molecular Function	L-iduronidase activity	0	1	1	1
GO:0003943	Molecular Function	N-acetylgalactosamine-4-sulfatase activity	0	1	1	1
GO:0003944	Molecular Function	N-acetylglucosamine-1-phosphodiester alpha-N-acetylglucosaminidase activity	0	1	1	1
GO:0003947	Molecular Function	(N-acetylneuraminyl)-galactosylglucosylceramide N-acetylgalactosaminyltransferase activity	0	1	1	1
GO:0003952	Molecular Function	NAD+ synthase (glutamine-hydrolyzing) activity	0	1	1	1
GO:0003962	Molecular Function	cystathionine gamma-synthase activity	0	1	1	1
GO:0003964	Molecular Function	RNA-directed DNA polymerase activity	0	1	1	1
GO:0003972	Molecular Function	RNA ligase (ATP) activity	0	1	1	1
GO:0003974	Molecular Function	UDP-N-acetylglucosamine 4-epimerase activity	0	1	1	1
GO:0003975	Molecular Function	UDP-N-acetylglucosamine-dolichyl-phosphate N-acetylglucosaminephosphotransferase activity	0	1	1	1
GO:0003978	Molecular Function	UDP-glucose 4-epimerase activity	0	1	1	1
GO:0003979	Molecular Function	UDP-glucose 6-dehydrogenase activity	0	1	1	1
GO:0003983	Molecular Function	UTP:glucose-1-phosphate uridylyltransferase activity	0	1	1	1
GO:0004001	Molecular Function	adenosine kinase activity	0	1	1	1
GO:0004014	Molecular Function	adenosylmethionine decarboxylase activity	0	1	1	1
GO:0004018	Molecular Function	N6-(1,2-dicarboxyethyl)AMP AMP-lyase (fumarate-forming) activity	0	1	1	1
GO:0004034	Molecular Function	aldose 1-epimerase activity	0	1	1	1
GO:0004037	Molecular Function	allantoicase activity	0	1	1	1
GO:0004042	Molecular Function	acetyl-CoA:L-glutamate N-acetyltransferase activity	0	1	1	1
GO:0004044	Molecular Function	amidophosphoribosyltransferase activity	0	1	1	1
GO:0004055	Molecular Function	argininosuccinate synthase activity	0	1	1	1
GO:0004056	Molecular Function	argininosuccinate lyase activity	0	1	1	1
GO:0004057	Molecular Function	arginyltransferase activity	0	1	1	1
GO:0004058	Molecular Function	aromatic-L-amino-acid decarboxylase activity	0	1	1	1
GO:0004059	Molecular Function	aralkylamine N-acetyltransferase activity	0	1	1	1
GO:0004061	Molecular Function	arylformamidase activity	0	1	1	1
GO:0004068	Molecular Function	aspartate 1-decarboxylase activity	0	1	1	1
GO:0004070	Molecular Function	aspartate carbamoyltransferase activity	0	1	1	1
GO:0004077	Molecular Function	biotin-[acetyl-CoA-carboxylase] ligase activity	0	1	1	1
GO:0004078	Molecular Function	biotin-[methylcrotonoyl-CoA-carboxylase] ligase activity	0	1	1	1
GO:0004079	Molecular Function	biotin-[methylmalonyl-CoA-carboxytransferase] ligase activity	0	1	1	1
GO:0004080	Molecular Function	biotin-[propionyl-CoA-carboxylase (ATP-hydrolyzing)] ligase activity	0	1	1	1
GO:0004085	Molecular Function	butyryl-CoA dehydrogenase activity	0	1	1	1
GO:0004092	Molecular Function	carnitine O-acetyltransferase activity	0	1	1	1
GO:0004098	Molecular Function	cerebroside-sulfatase activity	0	1	1	1
GO:0004102	Molecular Function	choline O-acetyltransferase activity	0	1	1	1
GO:0004108	Molecular Function	citrate (Si)-synthase activity	0	1	1	1
GO:0004113	Molecular Function	2',3'-cyclic-nucleotide 3'-phosphodiesterase activity	0	1	1	1
GO:0004122	Molecular Function	cystathionine beta-synthase activity	0	1	1	1
GO:0004123	Molecular Function	cystathionine gamma-lyase activity	0	1	1	1
GO:0004131	Molecular Function	cytosine deaminase activity	0	1	1	1
GO:0004132	Molecular Function	dCMP deaminase activity	0	1	1	1
GO:0004133	Molecular Function	glycogen debranching enzyme activity	0	1	1	1
GO:0004134	Molecular Function	4-alpha-glucanotransferase activity	0	1	1	1
GO:0004135	Molecular Function	amylo-alpha-1,6-glucosidase activity	0	1	1	1
GO:0004138	Molecular Function	deoxyguanosine kinase activity	0	1	1	1
GO:0004139	Molecular Function	deoxyribose-phosphate aldolase activity	0	1	1	1
GO:0004146	Molecular Function	dihydrofolate reductase activity	0	1	1	1
GO:0004148	Molecular Function	dihydrolipoyl dehydrogenase activity	0	1	1	1
GO:0004149	Molecular Function	dihydrolipoyllysine-residue succinyltransferase activity	0	1	1	1
GO:0004151	Molecular Function	dihydroorotase activity	0	1	1	1
GO:0004152	Molecular Function	dihydroorotate dehydrogenase activity	0	1	1	1
GO:0004155	Molecular Function	6,7-dihydropteridine reductase activity	0	1	1	1
GO:0004164	Molecular Function	diphthine synthase activity	0	1	1	1
GO:0004168	Molecular Function	dolichol kinase activity	0	1	1	1
GO:0004170	Molecular Function	dUTP diphosphatase activity	0	1	1	1
GO:0004306	Molecular Function	ethanolamine-phosphate cytidylyltransferase activity	0	1	1	1
GO:0004310	Molecular Function	farnesyl-diphosphate farnesyltransferase activity	0	1	1	1
GO:0004312	Molecular Function	fatty acid synthase activity	0	1	1	1
GO:0004313	Molecular Function	[acyl-carrier-protein] S-acetyltransferase activity	0	1	1	1
GO:0004316	Molecular Function	3-oxoacyl-[acyl-carrier-protein] reductase (NADPH) activity	0	1	1	1
GO:0004317	Molecular Function	3-hydroxypalmitoyl-[acyl-carrier-protein] dehydratase activity	0	1	1	1
GO:0004319	Molecular Function	enoyl-[acyl-carrier-protein] reductase (NADPH, B-specific) activity	0	1	1	1
GO:0004325	Molecular Function	ferrochelatase activity	0	1	1	1
GO:0004326	Molecular Function	tetrahydrofolylpolyglutamate synthase activity	0	1	1	1
GO:0004333	Molecular Function	fumarate hydratase activity	0	1	1	1
GO:0004334	Molecular Function	fumarylacetoacetase activity	0	1	1	1
GO:0004336	Molecular Function	galactosylceramidase activity	0	1	1	1
GO:0004339	Molecular Function	glucan 1,4-alpha-glucosidase activity	0	1	1	1
GO:0004341	Molecular Function	gluconolactonase activity	0	1	1	1
GO:0004343	Molecular Function	glucosamine 6-phosphate N-acetyltransferase activity	0	1	1	1
GO:0004347	Molecular Function	glucose-6-phosphate isomerase activity	0	1	1	1
GO:0004349	Molecular Function	glutamate 5-kinase activity	0	1	1	1
GO:0004350	Molecular Function	glutamate-5-semialdehyde dehydrogenase activity	0	1	1	1
GO:0004352	Molecular Function	glutamate dehydrogenase (NAD+) activity	0	1	1	1
GO:0004353	Molecular Function	glutamate dehydrogenase [NAD(P)+] activity	0	1	1	1
GO:0004361	Molecular Function	glutaryl-CoA dehydrogenase activity	0	1	1	1
GO:0004362	Molecular Function	glutathione-disulfide reductase activity	0	1	1	1
GO:0004363	Molecular Function	glutathione synthase activity	0	1	1	1
GO:0004375	Molecular Function	glycine dehydrogenase (decarboxylating) activity	0	1	1	1
GO:0004377	Molecular Function	GDP-Man:Man3GlcNAc2-PP-Dol alpha-1,2-mannosyltransferase activity	0	1	1	1
GO:0004378	Molecular Function	GDP-Man:Man1GlcNAc2-PP-Dol alpha-1,3-mannosyltransferase activity	0	1	1	1
GO:0004380	Molecular Function	glycoprotein-fucosylgalactoside alpha-N-acetylgalactosaminyltransferase activity	0	1	1	1
GO:0004381	Molecular Function	fucosylgalactoside 3-alpha-galactosyltransferase activity	0	1	1	1
GO:0004394	Molecular Function	heparan sulfate 2-O-sulfotransferase activity	0	1	1	1
GO:0004395	Molecular Function	hexaprenyldihydroxybenzoate methyltransferase activity	0	1	1	1
GO:0004397	Molecular Function	histidine ammonia-lyase activity	0	1	1	1
GO:0004398	Molecular Function	histidine decarboxylase activity	0	1	1	1
GO:0004408	Molecular Function	holocytochrome-c synthase activity	0	1	1	1
GO:0004411	Molecular Function	homogentisate 1,2-dioxygenase activity	0	1	1	1
GO:0004418	Molecular Function	hydroxymethylbilane synthase activity	0	1	1	1
GO:0004420	Molecular Function	hydroxymethylglutaryl-CoA reductase (NADPH) activity	0	1	1	1
GO:0004422	Molecular Function	hypoxanthine phosphoribosyltransferase activity	0	1	1	1
GO:0004423	Molecular Function	iduronate-2-sulfatase activity	0	1	1	1
GO:0004454	Molecular Function	ketohexokinase activity	0	1	1	1
GO:0004462	Molecular Function	lactoylglutathione lyase activity	0	1	1	1
GO:0004463	Molecular Function	leukotriene-A4 hydrolase activity	0	1	1	1
GO:0004474	Molecular Function	malate synthase activity	0	1	1	1
GO:0004475	Molecular Function	mannose-1-phosphate guanylyltransferase activity	0	1	1	1
GO:0004476	Molecular Function	mannose-6-phosphate isomerase activity	0	1	1	1
GO:0004479	Molecular Function	methionyl-tRNA formyltransferase activity	0	1	1	1
GO:0004484	Molecular Function	mRNA guanylyltransferase activity	0	1	1	1
GO:0004489	Molecular Function	methylenetetrahydrofolate reductase (NAD(P)H) activity	0	1	1	1
GO:0004490	Molecular Function	methylglutaconyl-CoA hydratase activity	0	1	1	1
GO:0004491	Molecular Function	methylmalonate-semialdehyde dehydrogenase (acylating) activity	0	1	1	1
GO:0004492	Molecular Function	methylmalonyl-CoA decarboxylase activity	0	1	1	1
GO:0004493	Molecular Function	methylmalonyl-CoA epimerase activity	0	1	1	1
GO:0004494	Molecular Function	methylmalonyl-CoA mutase activity	0	1	1	1
GO:0004496	Molecular Function	mevalonate kinase activity	0	1	1	1
GO:0004498	Molecular Function	calcidiol 1-monooxygenase activity	0	1	1	1
GO:0004502	Molecular Function	kynurenine 3-monooxygenase activity	0	1	1	1
GO:0004503	Molecular Function	monophenol monooxygenase activity	0	1	1	1
GO:0004504	Molecular Function	peptidylglycine monooxygenase activity	0	1	1	1
GO:0004506	Molecular Function	squalene monooxygenase activity	0	1	1	1
GO:0004508	Molecular Function	steroid 17-alpha-monooxygenase activity	0	1	1	1
GO:0004509	Molecular Function	steroid 21-monooxygenase activity	0	1	1	1
GO:0004511	Molecular Function	tyrosine 3-monooxygenase activity	0	1	1	1
GO:0004512	Molecular Function	inositol-3-phosphate synthase activity	0	1	1	1
GO:0004516	Molecular Function	nicotinate phosphoribosyltransferase activity	0	1	1	1
GO:0004549	Molecular Function	tRNA-specific ribonuclease activity	0	1	1	1
GO:0004555	Molecular Function	alpha,alpha-trehalase activity	0	1	1	1
GO:0004561	Molecular Function	alpha-N-acetylglucosaminidase activity	0	1	1	1
GO:0004567	Molecular Function	beta-mannosidase activity	0	1	1	1
GO:0004569	Molecular Function	glycoprotein endo-alpha-1,2-mannosidase activity	0	1	1	1
GO:0004573	Molecular Function	mannosyl-oligosaccharide glucosidase activity	0	1	1	1
GO:0004578	Molecular Function	chitobiosyldiphosphodolichol beta-mannosyltransferase activity	0	1	1	1
GO:0004581	Molecular Function	dolichyl-phosphate beta-glucosyltransferase activity	0	1	1	1
GO:0004584	Molecular Function	dolichyl-phosphate-mannose-glycolipid alpha-mannosyltransferase activity	0	1	1	1
GO:0004585	Molecular Function	ornithine carbamoyltransferase activity	0	1	1	1
GO:0004587	Molecular Function	ornithine-oxo-acid transaminase activity	0	1	1	1
GO:0004588	Molecular Function	orotate phosphoribosyltransferase activity	0	1	1	1
GO:0004590	Molecular Function	orotidine-5'-phosphate decarboxylase activity	0	1	1	1
GO:0004595	Molecular Function	pantetheine-phosphate adenylyltransferase activity	0	1	1	1
GO:0004597	Molecular Function	peptide-aspartate beta-dioxygenase activity	0	1	1	1
GO:0004598	Molecular Function	peptidylamidoglycolate lyase activity	0	1	1	1
GO:0004603	Molecular Function	phenylethanolamine N-methyltransferase activity	0	1	1	1
GO:0004607	Molecular Function	phosphatidylcholine-sterol O-acyltransferase activity	0	1	1	1
GO:0004608	Molecular Function	phosphatidylethanolamine N-methyltransferase activity	0	1	1	1
GO:0004610	Molecular Function	phosphoacetylglucosamine mutase activity	0	1	1	1
GO:0004617	Molecular Function	phosphoglycerate dehydrogenase activity	0	1	1	1
GO:0004621	Molecular Function	glycosylphosphatidylinositol phospholipase D activity	0	1	1	1
GO:0004631	Molecular Function	phosphomevalonate kinase activity	0	1	1	1
GO:0004632	Molecular Function	phosphopantothenate--cysteine ligase activity	0	1	1	1
GO:0004633	Molecular Function	phosphopantothenoylcysteine decarboxylase activity	0	1	1	1
GO:0004638	Molecular Function	phosphoribosylaminoimidazole carboxylase activity	0	1	1	1
GO:0004639	Molecular Function	phosphoribosylaminoimidazolesuccinocarboxamide synthase activity	0	1	1	1
GO:0004641	Molecular Function	phosphoribosylformylglycinamidine cyclo-ligase activity	0	1	1	1
GO:0004642	Molecular Function	phosphoribosylformylglycinamidine synthase activity	0	1	1	1
GO:0004643	Molecular Function	phosphoribosylaminoimidazolecarboxamide formyltransferase activity	0	1	1	1
GO:0004644	Molecular Function	phosphoribosylglycinamide formyltransferase activity	0	1	1	1
GO:0004648	Molecular Function	O-phospho-L-serine:2-oxoglutarate aminotransferase activity	0	1	1	1
GO:0004654	Molecular Function	polyribonucleotide nucleotidyltransferase activity	0	1	1	1
GO:0004655	Molecular Function	porphobilinogen synthase activity	0	1	1	1
GO:0004671	Molecular Function	protein C-terminal S-isoprenylcysteine carboxyl O-methyltransferase activity	0	1	1	1
GO:0004673	Molecular Function	protein histidine kinase activity	0	1	1	1
GO:0004676	Molecular Function	3-phosphoinositide-dependent protein kinase activity	0	1	1	1
GO:0004686	Molecular Function	elongation factor-2 kinase activity	0	1	1	1
GO:0004728	Molecular Function	signal transducer, downstream of receptor, with protein tyrosine phosphatase activity	0	1	1	1
GO:0004729	Molecular Function	oxygen-dependent protoporphyrinogen oxidase activity	0	1	1	1
GO:0004733	Molecular Function	pyridoxamine-phosphate oxidase activity	0	1	1	1
GO:0004736	Molecular Function	pyruvate carboxylase activity	0	1	1	1
GO:0004742	Molecular Function	dihydrolipoyllysine-residue acetyltransferase activity	0	1	1	1
GO:0004744	Molecular Function	retinal isomerase activity	0	1	1	1
GO:0004747	Molecular Function	ribokinase activity	0	1	1	1
GO:0004750	Molecular Function	ribulose-phosphate 3-epimerase activity	0	1	1	1
GO:0004751	Molecular Function	ribose-5-phosphate isomerase activity	0	1	1	1
GO:0004757	Molecular Function	sepiapterin reductase activity	0	1	1	1
GO:0004760	Molecular Function	serine-pyruvate transaminase activity	0	1	1	1
GO:0004766	Molecular Function	spermidine synthase activity	0	1	1	1
GO:0004778	Molecular Function	succinyl-CoA hydrolase activity	0	1	1	1
GO:0004788	Molecular Function	thiamine diphosphokinase activity	0	1	1	1
GO:0004790	Molecular Function	thioether S-methyltransferase activity	0	1	1	1
GO:0004796	Molecular Function	thromboxane-A synthase activity	0	1	1	1
GO:0004799	Molecular Function	thymidylate synthase activity	0	1	1	1
GO:0004801	Molecular Function	sedoheptulose-7-phosphate:D-glyceraldehyde-3-phosphate glyceronetransferase activity	0	1	1	1
GO:0004807	Molecular Function	triose-phosphate isomerase activity	0	1	1	1
GO:0004824	Molecular Function	lysine-tRNA ligase activity	0	1	1	1
GO:0004835	Molecular Function	tubulin-tyrosine ligase activity	0	1	1	1
GO:0004838	Molecular Function	L-tyrosine:2-oxoglutarate aminotransferase activity	0	1	1	1
GO:0004853	Molecular Function	uroporphyrinogen decarboxylase activity	0	1	1	1
GO:0004855	Molecular Function	xanthine oxidase activity	0	1	1	1
GO:0004856	Molecular Function	xylulokinase activity	0	1	1	1
GO:0004876	Molecular Function	complement component C3a receptor activity	0	1	1	1
GO:0004883	Molecular Function	glucocorticoid receptor activity	0	1	1	1
GO:0004900	Molecular Function	erythropoietin receptor activity	0	1	1	1
GO:0004919	Molecular Function	interleukin-9 receptor activity	0	1	1	1
GO:0004925	Molecular Function	prolactin receptor activity	0	1	1	1
GO:0004940	Molecular Function	beta1-adrenergic receptor activity	0	1	1	1
GO:0004941	Molecular Function	beta2-adrenergic receptor activity	0	1	1	1
GO:0004961	Molecular Function	thromboxane A2 receptor activity	0	1	1	1
GO:0004964	Molecular Function	luteinizing hormone receptor activity	0	1	1	1
GO:0004978	Molecular Function	corticotropin receptor activity	0	1	1	1
GO:0004979	Molecular Function	beta-endorphin receptor activity	0	1	1	1
GO:0004990	Molecular Function	oxytocin receptor activity	0	1	1	1
GO:0004997	Molecular Function	thyrotropin-releasing hormone receptor activity	0	1	1	1
GO:0005008	Molecular Function	hepatocyte growth factor-activated receptor activity	0	1	1	1
GO:0005009	Molecular Function	insulin-activated receptor activity	0	1	1	1
GO:0005017	Molecular Function	platelet-derived growth factor-activated receptor activity	0	1	1	1
GO:0005018	Molecular Function	platelet-derived growth factor alpha-receptor activity	0	1	1	1
GO:0005020	Molecular Function	stem cell factor receptor activity	0	1	1	1
GO:0005034	Molecular Function	osmosensor activity	0	1	1	1
GO:0005035	Molecular Function	death receptor activity	0	1	1	1
GO:0005053	Molecular Function	peroxisome matrix targeting signal-2 binding	0	1	1	1
GO:0005090	Molecular Function	Sar guanyl-nucleotide exchange factor activity	0	1	1	1
GO:0005115	Molecular Function	receptor tyrosine kinase-like orphan receptor binding	0	1	1	1
GO:0005129	Molecular Function	granulocyte macrophage colony-stimulating factor receptor binding	0	1	1	1
GO:0005140	Molecular Function	interleukin-9 receptor binding	0	1	1	1
GO:0005141	Molecular Function	interleukin-10 receptor binding	0	1	1	1
GO:0005142	Molecular Function	interleukin-11 receptor binding	0	1	1	1
GO:0005144	Molecular Function	interleukin-13 receptor binding	0	1	1	1
GO:0005163	Molecular Function	nerve growth factor receptor binding	0	1	1	1
GO:0005175	Molecular Function	CD27 receptor binding	0	1	1	1
GO:0005183	Molecular Function	gonadotropin hormone-releasing hormone activity	0	1	1	1
GO:0005252	Molecular Function	open rectifier potassium channel activity	0	1	1	1
GO:0005260	Molecular Function	intracellularly ATP-gated chloride channel activity	0	1	1	1
GO:0005307	Molecular Function	choline:sodium symporter activity	0	1	1	1
GO:0005309	Molecular Function	creatine:sodium symporter activity	0	1	1	1
GO:0005316	Molecular Function	high-affinity inorganic phosphate:sodium symporter activity	0	1	1	1
GO:0005335	Molecular Function	serotonin:sodium symporter activity	0	1	1	1
GO:0005345	Molecular Function	purine nucleobase transmembrane transporter activity	0	1	1	1
GO:0005353	Molecular Function	fructose transmembrane transporter activity	0	1	1	1
GO:0005369	Molecular Function	taurine:sodium symporter activity	0	1	1	1
GO:0005464	Molecular Function	UDP-xylose transmembrane transporter activity	0	1	1	1
GO:0005503	Molecular Function	all-trans retinal binding	0	1	1	1
GO:0005585	Cellular Component	collagen type II trimer	0	1	1	1
GO:0005586	Cellular Component	collagen type III trimer	0	1	1	1
GO:0005595	Cellular Component	collagen type XII trimer	0	1	1	1
GO:0005673	Cellular Component	transcription factor TFIIE complex	0	1	1	1
GO:0005690	Cellular Component	U4atac snRNP	0	1	1	1
GO:0005691	Cellular Component	U6atac snRNP	0	1	1	1
GO:0005713	Cellular Component	recombination nodule	0	1	1	1
GO:0005724	Cellular Component	nuclear telomeric heterochromatin	0	1	1	1
GO:0005731	Cellular Component	nucleolus organizer region	0	1	1	1
GO:0005745	Cellular Component	m-AAA complex	0	1	1	1
GO:0005767	Cellular Component	secondary lysosome	0	1	1	1
GO:0005895	Cellular Component	interleukin-5 receptor complex	0	1	1	1
GO:0005954	Cellular Component	calcium- and calmodulin-dependent protein kinase complex	0	1	1	1
GO:0005969	Cellular Component	serine-pyruvate aminotransferase complex	0	1	1	1
GO:0005991	Biological Process	trehalose metabolic process	0	1	1	1
GO:0006049	Biological Process	UDP-N-acetylglucosamine catabolic process	0	1	1	1
GO:0006061	Biological Process	sorbitol biosynthetic process	0	1	1	1
GO:0006062	Biological Process	sorbitol catabolic process	0	1	1	1
GO:0006106	Biological Process	fumarate metabolic process	0	1	1	1
GO:0006145	Biological Process	purine nucleobase catabolic process	0	1	1	1
GO:0006147	Biological Process	guanine catabolic process	0	1	1	1
GO:0006148	Biological Process	inosine catabolic process	0	1	1	1
GO:0006157	Biological Process	deoxyadenosine catabolic process	0	1	1	1
GO:0006168	Biological Process	adenine salvage	0	1	1	1
GO:0006169	Biological Process	adenosine salvage	0	1	1	1
GO:0006174	Biological Process	dADP phosphorylation	0	1	1	1
GO:0006175	Biological Process	dATP biosynthetic process	0	1	1	1
GO:0006178	Biological Process	guanine salvage	0	1	1	1
GO:0006185	Biological Process	dGDP biosynthetic process	0	1	1	1
GO:0006186	Biological Process	dGDP phosphorylation	0	1	1	1
GO:0006193	Biological Process	ITP catabolic process	0	1	1	1
GO:0006211	Biological Process	5-methylcytosine catabolic process	0	1	1	1
GO:0006214	Biological Process	thymidine catabolic process	0	1	1	1
GO:0006218	Biological Process	uridine catabolic process	0	1	1	1
GO:0006238	Biological Process	CMP salvage	0	1	1	1
GO:0006253	Biological Process	dCTP catabolic process	0	1	1	1
GO:0006258	Biological Process	UDP-glucose catabolic process	0	1	1	1
GO:0006343	Biological Process	establishment of chromatin silencing	0	1	1	1
GO:0006393	Biological Process	termination of mitochondrial transcription	0	1	1	1
GO:0006404	Biological Process	RNA import into nucleus	0	1	1	1
GO:0006422	Biological Process	aspartyl-tRNA aminoacylation	0	1	1	1
GO:0006430	Biological Process	lysyl-tRNA aminoacylation	0	1	1	1
GO:0006463	Biological Process	steroid hormone receptor complex assembly	0	1	1	1
GO:0006530	Biological Process	asparagine catabolic process	0	1	1	1
GO:0006535	Biological Process	cysteine biosynthetic process from serine	0	1	1	1
GO:0006580	Biological Process	ethanolamine metabolic process	0	1	1	1
GO:0006581	Biological Process	acetylcholine catabolic process	0	1	1	1
GO:0006585	Biological Process	dopamine biosynthetic process from tyrosine	0	1	1	1
GO:0006592	Biological Process	ornithine biosynthetic process	0	1	1	1
GO:0006593	Biological Process	ornithine catabolic process	0	1	1	1
GO:0006617	Biological Process	SRP-dependent cotranslational protein targeting to membrane, signal sequence recognition	0	1	1	1
GO:0006639	Biological Process	acylglycerol metabolic process	0	1	1	1
GO:0006660	Biological Process	phosphatidylserine catabolic process	0	1	1	1
GO:0006666	Biological Process	3-keto-sphinganine metabolic process	0	1	1	1
GO:0006667	Biological Process	sphinganine metabolic process	0	1	1	1
GO:0006668	Biological Process	sphinganine-1-phosphate metabolic process	0	1	1	1
GO:0006669	Biological Process	sphinganine-1-phosphate biosynthetic process	0	1	1	1
GO:0006679	Biological Process	glucosylceramide biosynthetic process	0	1	1	1
GO:0006683	Biological Process	galactosylceramide catabolic process	0	1	1	1
GO:0006696	Biological Process	ergosterol biosynthetic process	0	1	1	1
GO:0006711	Biological Process	estrogen catabolic process	0	1	1	1
GO:0006743	Biological Process	ubiquinone metabolic process	0	1	1	1
GO:0006747	Biological Process	FAD biosynthetic process	0	1	1	1
GO:0006757	Biological Process	ATP generation from ADP	0	1	1	1
GO:0006780	Biological Process	uroporphyrinogen III biosynthetic process	0	1	1	1
GO:0006843	Biological Process	mitochondrial citrate transport	0	1	1	1
GO:0006863	Biological Process	purine nucleobase transport	0	1	1	1
GO:0006876	Biological Process	cellular cadmium ion homeostasis	0	1	1	1
GO:0006948	Biological Process	induction by virus of host cell-cell fusion	0	1	1	1
GO:0006984	Biological Process	ER-nucleus signaling pathway	0	1	1	1
GO:0007014	Biological Process	actin ubiquitination	0	1	1	1
GO:0007063	Biological Process	regulation of sister chromatid cohesion	0	1	1	1
GO:0007072	Biological Process	positive regulation of transcription involved in exit from mitosis	0	1	1	1
GO:0007174	Biological Process	epidermal growth factor catabolic process	0	1	1	1
GO:0007225	Biological Process	patched ligand maturation	0	1	1	1
GO:0007227	Biological Process	signal transduction downstream of smoothened	0	1	1	1
GO:0007284	Biological Process	spermatogonial cell division	0	1	1	1
GO:0007291	Biological Process	sperm individualization	0	1	1	1
GO:0007321	Biological Process	sperm displacement	0	1	1	1
GO:0007371	Biological Process	ventral midline determination	0	1	1	1
GO:0007400	Biological Process	neuroblast fate determination	0	1	1	1
GO:0007440	Biological Process	foregut morphogenesis	0	1	1	1
GO:0007499	Biological Process	ectoderm and mesoderm interaction	0	1	1	1
GO:0007509	Biological Process	mesoderm migration involved in gastrulation	0	1	1	1
GO:0007522	Biological Process	visceral muscle development	0	1	1	1
GO:0007576	Biological Process	nucleolar fragmentation	0	1	1	1
GO:0007624	Biological Process	ultradian rhythm	0	1	1	1
GO:0007634	Biological Process	optokinetic behavior	0	1	1	1
GO:0008052	Biological Process	sensory organ boundary specification	0	1	1	1
GO:0008057	Biological Process	eye pigment granule organization	0	1	1	1
GO:0008068	Molecular Function	extracellularly glutamate-gated chloride channel activity	0	1	1	1
GO:0008108	Molecular Function	UDP-glucose:hexose-1-phosphate uridylyltransferase activity	0	1	1	1
GO:0008111	Molecular Function	alpha-methylacyl-CoA racemase activity	0	1	1	1
GO:0008112	Molecular Function	nicotinamide N-methyltransferase activity	0	1	1	1
GO:0008115	Molecular Function	sarcosine oxidase activity	0	1	1	1
GO:0008116	Molecular Function	prostaglandin-I synthase activity	0	1	1	1
GO:0008117	Molecular Function	sphinganine-1-phosphate aldolase activity	0	1	1	1
GO:0008118	Molecular Function	N-acetyllactosaminide alpha-2,3-sialyltransferase activity	0	1	1	1
GO:0008119	Molecular Function	thiopurine S-methyltransferase activity	0	1	1	1
GO:0008123	Molecular Function	cholesterol 7-alpha-monooxygenase activity	0	1	1	1
GO:0008160	Molecular Function	protein tyrosine phosphatase activator activity	0	1	1	1
GO:0008192	Molecular Function	RNA guanylyltransferase activity	0	1	1	1
GO:0008254	Molecular Function	3'-nucleotidase activity	0	1	1	1
GO:0008260	Molecular Function	3-oxoacid CoA-transferase activity	0	1	1	1
GO:0008265	Molecular Function	Mo-molybdopterin cofactor sulfurase activity	0	1	1	1
GO:0008287	Cellular Component	protein serine/threonine phosphatase complex	0	1	1	1
GO:0008297	Molecular Function	single-stranded DNA exodeoxyribonuclease activity	0	1	1	1
GO:0008336	Molecular Function	gamma-butyrobetaine dioxygenase activity	0	1	1	1
GO:0008352	Cellular Component	katanin complex	0	1	1	1
GO:0008387	Molecular Function	steroid 7-alpha-hydroxylase activity	0	1	1	1
GO:0008397	Molecular Function	sterol 12-alpha-hydroxylase activity	0	1	1	1
GO:0008398	Molecular Function	sterol 14-demethylase activity	0	1	1	1
GO:0008403	Molecular Function	25-hydroxycholecalciferol-24-hydroxylase activity	0	1	1	1
GO:0008404	Molecular Function	arachidonic acid 14,15-epoxygenase activity	0	1	1	1
GO:0008405	Molecular Function	arachidonic acid 11,12-epoxygenase activity	0	1	1	1
GO:0008418	Molecular Function	protein-N-terminal asparagine amidohydrolase activity	0	1	1	1
GO:0008419	Molecular Function	RNA lariat debranching enzyme activity	0	1	1	1
GO:0008424	Molecular Function	glycoprotein 6-alpha-L-fucosyltransferase activity	0	1	1	1
GO:0008425	Molecular Function	2-polyprenyl-6-methoxy-1,4-benzoquinone methyltransferase activity	0	1	1	1
GO:0008428	Molecular Function	ribonuclease inhibitor activity	0	1	1	1
GO:0008434	Molecular Function	calcitriol receptor activity	0	1	1	1
GO:0008437	Molecular Function	thyrotropin-releasing hormone activity	0	1	1	1
GO:0008442	Molecular Function	3-hydroxyisobutyrate dehydrogenase activity	0	1	1	1
GO:0008444	Molecular Function	CDP-diacylglycerol-glycerol-3-phosphate 3-phosphatidyltransferase activity	0	1	1	1
GO:0008445	Molecular Function	D-aspartate oxidase activity	0	1	1	1
GO:0008446	Molecular Function	GDP-mannose 4,6-dehydratase activity	0	1	1	1
GO:0008448	Molecular Function	N-acetylglucosamine-6-phosphate deacetylase activity	0	1	1	1
GO:0008455	Molecular Function	alpha-1,6-mannosylglycoprotein 2-beta-N-acetylglucosaminyltransferase activity	0	1	1	1
GO:0008456	Molecular Function	alpha-N-acetylgalactosaminidase activity	0	1	1	1
GO:0008457	Molecular Function	beta-galactosyl-N-acetylglucosaminylgalactosylglucosyl-ceramide beta-1,3-acetylglucosaminyltransferase activity	0	1	1	1
GO:0008458	Molecular Function	carnitine O-octanoyltransferase activity	0	1	1	1
GO:0008460	Molecular Function	dTDP-glucose 4,6-dehydratase activity	0	1	1	1
GO:0008465	Molecular Function	glycerate dehydrogenase activity	0	1	1	1
GO:0008466	Molecular Function	glycogenin glucosyltransferase activity	0	1	1	1
GO:0008470	Molecular Function	isovaleryl-CoA dehydrogenase activity	0	1	1	1
GO:0008478	Molecular Function	pyridoxal kinase activity	0	1	1	1
GO:0008480	Molecular Function	sarcosine dehydrogenase activity	0	1	1	1
GO:0008482	Molecular Function	sulfite oxidase activity	0	1	1	1
GO:0008488	Molecular Function	gamma-glutamyl carboxylase activity	0	1	1	1
GO:0008493	Molecular Function	tetracycline transmembrane transporter activity	0	1	1	1
GO:0008495	Molecular Function	protoheme IX farnesyltransferase activity	0	1	1	1
GO:0008507	Molecular Function	sodium:iodide symporter activity	0	1	1	1
GO:0008518	Molecular Function	reduced folate carrier activity	0	1	1	1
GO:0008521	Molecular Function	acetyl-CoA transmembrane transporter activity	0	1	1	1
GO:0008531	Molecular Function	riboflavin kinase activity	0	1	1	1
GO:0008555	Molecular Function	chloride-transporting ATPase activity	0	1	1	1
GO:0008579	Molecular Function	JUN kinase phosphatase activity	0	1	1	1
GO:0008609	Molecular Function	alkylglycerone-phosphate synthase activity	0	1	1	1
GO:0008627	Biological Process	intrinsic apoptotic signaling pathway in response to osmotic stress	0	1	1	1
GO:0008650	Molecular Function	rRNA (uridine-2'-O-)-methyltransferase activity	0	1	1	1
GO:0008689	Molecular Function	3-demethylubiquinone-9 3-O-methyltransferase activity	0	1	1	1
GO:0008700	Molecular Function	4-hydroxy-2-oxoglutarate aldolase activity	0	1	1	1
GO:0008705	Molecular Function	methionine synthase activity	0	1	1	1
GO:0008721	Molecular Function	D-serine ammonia-lyase activity	0	1	1	1
GO:0008725	Molecular Function	DNA-3-methyladenine glycosylase activity	0	1	1	1
GO:0008747	Molecular Function	N-acetylneuraminate lyase activity	0	1	1	1
GO:0008750	Molecular Function	NAD(P)+ transhydrogenase (AB-specific) activity	0	1	1	1
GO:0008753	Molecular Function	NADPH dehydrogenase (quinone) activity	0	1	1	1
GO:0008761	Molecular Function	UDP-N-acetylglucosamine 2-epimerase activity	0	1	1	1
GO:0008768	Molecular Function	UDP-sugar diphosphatase activity	0	1	1	1
GO:0008775	Molecular Function	acetate CoA-transferase activity	0	1	1	1
GO:0008783	Molecular Function	agmatinase activity	0	1	1	1
GO:0008792	Molecular Function	arginine decarboxylase activity	0	1	1	1
GO:0008802	Molecular Function	betaine-aldehyde dehydrogenase activity	0	1	1	1
GO:0008808	Molecular Function	cardiolipin synthase activity	0	1	1	1
GO:0008811	Molecular Function	chloramphenicol O-acetyltransferase activity	0	1	1	1
GO:0008812	Molecular Function	choline dehydrogenase activity	0	1	1	1
GO:0008817	Molecular Function	cob(I)yrinic acid a,c-diamide adenosyltransferase activity	0	1	1	1
GO:0008832	Molecular Function	dGTPase activity	0	1	1	1
GO:0008843	Molecular Function	endochitinase activity	0	1	1	1
GO:0008852	Molecular Function	exodeoxyribonuclease I activity	0	1	1	1
GO:0008859	Molecular Function	exoribonuclease II activity	0	1	1	1
GO:0008887	Molecular Function	glycerate kinase activity	0	1	1	1
GO:0008891	Molecular Function	glycolate oxidase activity	0	1	1	1
GO:0008892	Molecular Function	guanine deaminase activity	0	1	1	1
GO:0008893	Molecular Function	guanosine-3',5'-bis(diphosphate) 3'-diphosphatase activity	0	1	1	1
GO:0008894	Molecular Function	guanosine-5'-triphosphate,3'-diphosphate diphosphatase activity	0	1	1	1
GO:0008897	Molecular Function	holo-[acyl-carrier-protein] synthase activity	0	1	1	1
GO:0008940	Molecular Function	nitrate reductase activity	0	1	1	1
GO:0008955	Molecular Function	peptidoglycan glycosyltransferase activity	0	1	1	1
GO:0008962	Molecular Function	phosphatidylglycerophosphatase activity	0	1	1	1
GO:0008963	Molecular Function	phospho-N-acetylmuramoyl-pentapeptide-transferase activity	0	1	1	1
GO:0009000	Molecular Function	selenocysteine lyase activity	0	1	1	1
GO:0009007	Molecular Function	site-specific DNA-methyltransferase (adenine-specific) activity	0	1	1	1
GO:0009013	Molecular Function	succinate-semialdehyde dehydrogenase [NAD(P)+] activity	0	1	1	1
GO:0009020	Molecular Function	tRNA (guanosine-2'-O-)-methyltransferase activity	0	1	1	1
GO:0009032	Molecular Function	thymidine phosphorylase activity	0	1	1	1
GO:0009061	Biological Process	anaerobic respiration	0	1	1	1
GO:0009070	Biological Process	serine family amino acid biosynthetic process	0	1	1	1
GO:0009071	Biological Process	serine family amino acid catabolic process	0	1	1	1
GO:0009087	Biological Process	methionine catabolic process	0	1	1	1
GO:0009088	Biological Process	threonine biosynthetic process	0	1	1	1
GO:0009106	Biological Process	lipoate metabolic process	0	1	1	1
GO:0009124	Biological Process	nucleoside monophosphate biosynthetic process	0	1	1	1
GO:0009128	Biological Process	purine nucleoside monophosphate catabolic process	0	1	1	1
GO:0009132	Biological Process	nucleoside diphosphate metabolic process	0	1	1	1
GO:0009133	Biological Process	nucleoside diphosphate biosynthetic process	0	1	1	1
GO:0009134	Biological Process	nucleoside diphosphate catabolic process	0	1	1	1
GO:0009154	Biological Process	purine ribonucleotide catabolic process	0	1	1	1
GO:0009159	Biological Process	deoxyribonucleoside monophosphate catabolic process	0	1	1	1
GO:0009200	Biological Process	deoxyribonucleoside triphosphate metabolic process	0	1	1	1
GO:0009214	Biological Process	cyclic nucleotide catabolic process	0	1	1	1
GO:0009229	Biological Process	thiamine diphosphate biosynthetic process	0	1	1	1
GO:0009231	Biological Process	riboflavin biosynthetic process	0	1	1	1
GO:0009234	Biological Process	menaquinone biosynthetic process	0	1	1	1
GO:0009245	Biological Process	lipid A biosynthetic process	0	1	1	1
GO:0009256	Biological Process	10-formyltetrahydrofolate metabolic process	0	1	1	1
GO:0009305	Biological Process	protein biotinylation	0	1	1	1
GO:0009346	Cellular Component	citrate lyase complex	0	1	1	1
GO:0009353	Cellular Component	mitochondrial oxoglutarate dehydrogenase complex	0	1	1	1
GO:0009360	Cellular Component	DNA polymerase III complex	0	1	1	1
GO:0009400	Molecular Function	signal transducer, downstream of receptor, with serine/threonine phosphatase activity	0	1	1	1
GO:0009403	Biological Process	toxin biosynthetic process	0	1	1	1
GO:0009443	Biological Process	pyridoxal 5'-phosphate salvage	0	1	1	1
GO:0009444	Biological Process	pyruvate oxidation	0	1	1	1
GO:0009452	Biological Process	7-methylguanosine RNA capping	0	1	1	1
GO:0009631	Biological Process	cold acclimation	0	1	1	1
GO:0009644	Biological Process	response to high light intensity	0	1	1	1
GO:0009789	Biological Process	positive regulation of abscisic acid-activated signaling pathway	0	1	1	1
GO:0009794	Biological Process	regulation of mitotic cell cycle, embryonic	0	1	1	1
GO:0009817	Biological Process	defense response to fungus, incompatible interaction	0	1	1	1
GO:0009820	Biological Process	alkaloid metabolic process	0	1	1	1
GO:0009841	Cellular Component	mitochondrial endopeptidase Clp complex	0	1	1	1
GO:0009855	Biological Process	determination of bilateral symmetry	0	1	1	1
GO:0009917	Molecular Function	sterol 5-alpha reductase activity	0	1	1	1
GO:0009918	Molecular Function	sterol delta7 reductase activity	0	1	1	1
GO:0009946	Biological Process	proximal/distal axis specification	0	1	1	1
GO:0009956	Biological Process	radial pattern formation	0	1	1	1
GO:0010021	Biological Process	amylopectin biosynthetic process	0	1	1	1
GO:0010092	Biological Process	specification of animal organ identity	0	1	1	1
GO:0010124	Biological Process	phenylacetate catabolic process	0	1	1	1
GO:0010157	Biological Process	response to chlorate	0	1	1	1
GO:0010171	Biological Process	body morphogenesis	0	1	1	1
GO:0010189	Biological Process	vitamin E biosynthetic process	0	1	1	1
GO:0010232	Biological Process	vascular transport	0	1	1	1
GO:0010309	Molecular Function	acireductone dioxygenase [iron(II)-requiring] activity	0	1	1	1
GO:0010428	Molecular Function	methyl-CpNpG binding	0	1	1	1
GO:0010446	Biological Process	response to alkaline pH	0	1	1	1
GO:0010464	Biological Process	regulation of mesenchymal cell proliferation	0	1	1	1
GO:0010481	Biological Process	epidermal cell division	0	1	1	1
GO:0010517	Biological Process	regulation of phospholipase activity	0	1	1	1
GO:0010522	Biological Process	regulation of calcium ion transport into cytosol	0	1	1	1
GO:0010557	Biological Process	positive regulation of macromolecule biosynthetic process	0	1	1	1
GO:0010566	Biological Process	regulation of ketone biosynthetic process	0	1	1	1
GO:0010578	Biological Process	regulation of adenylate cyclase activity involved in G-protein coupled receptor signaling pathway	0	1	1	1
GO:0010607	Biological Process	negative regulation of cytoplasmic mRNA processing body assembly	0	1	1	1
GO:0010610	Biological Process	regulation of mRNA stability involved in response to stress	0	1	1	1
GO:0010625	Biological Process	positive regulation of Schwann cell proliferation	0	1	1	1
GO:0010650	Biological Process	positive regulation of cell communication by electrical coupling	0	1	1	1
GO:0010657	Biological Process	muscle cell apoptotic process	0	1	1	1
GO:0010722	Biological Process	regulation of ferrochelatase activity	0	1	1	1
GO:0010729	Biological Process	positive regulation of hydrogen peroxide biosynthetic process	0	1	1	1
GO:0010752	Biological Process	regulation of cGMP-mediated signaling	0	1	1	1
GO:0010754	Biological Process	negative regulation of cGMP-mediated signaling	0	1	1	1
GO:0010795	Biological Process	regulation of ubiquinone biosynthetic process	0	1	1	1
GO:0010797	Biological Process	regulation of multivesicular body size involved in endosome transport	0	1	1	1
GO:0010813	Biological Process	neuropeptide catabolic process	0	1	1	1
GO:0010814	Biological Process	substance P catabolic process	0	1	1	1
GO:0010816	Biological Process	calcitonin catabolic process	0	1	1	1
GO:0010849	Biological Process	regulation of proton-transporting ATPase activity, rotational mechanism	0	1	1	1
GO:0010855	Molecular Function	adenylate cyclase inhibitor activity	0	1	1	1
GO:0010857	Molecular Function	calcium-dependent protein kinase activity	0	1	1	1
GO:0010859	Molecular Function	calcium-dependent cysteine-type endopeptidase inhibitor activity	0	1	1	1
GO:0010869	Biological Process	regulation of receptor biosynthetic process	0	1	1	1
GO:0010874	Biological Process	regulation of cholesterol efflux	0	1	1	1
GO:0010876	Biological Process	lipid localization	0	1	1	1
GO:0010877	Biological Process	lipid transport involved in lipid storage	0	1	1	1
GO:0010878	Biological Process	cholesterol storage	0	1	1	1
GO:0010879	Biological Process	cholesterol transport involved in cholesterol storage	0	1	1	1
GO:0010925	Biological Process	positive regulation of inositol-polyphosphate 5-phosphatase activity	0	1	1	1
GO:0010933	Biological Process	positive regulation of macrophage tolerance induction	0	1	1	1
GO:0010948	Biological Process	negative regulation of cell cycle process	0	1	1	1
GO:0010965	Biological Process	regulation of mitotic sister chromatid separation	0	1	1	1
GO:0010968	Biological Process	regulation of microtubule nucleation	0	1	1	1
GO:0010987	Biological Process	negative regulation of high-density lipoprotein particle clearance	0	1	1	1
GO:0010990	Biological Process	regulation of SMAD protein complex assembly	0	1	1	1
GO:0014014	Biological Process	negative regulation of gliogenesis	0	1	1	1
GO:0014717	Biological Process	regulation of satellite cell activation involved in skeletal muscle regeneration	0	1	1	1
GO:0014722	Biological Process	regulation of skeletal muscle contraction by calcium ion signaling	0	1	1	1
GO:0014739	Biological Process	positive regulation of muscle hyperplasia	0	1	1	1
GO:0014741	Biological Process	negative regulation of muscle hypertrophy	0	1	1	1
GO:0014804	Cellular Component	terminal cisterna lumen	0	1	1	1
GO:0014813	Biological Process	skeletal muscle satellite cell commitment	0	1	1	1
GO:0014820	Biological Process	tonic smooth muscle contraction	0	1	1	1
GO:0014841	Biological Process	skeletal muscle satellite cell proliferation	0	1	1	1
GO:0014843	Biological Process	growth factor dependent regulation of skeletal muscle satellite cell proliferation	0	1	1	1
GO:0014853	Biological Process	regulation of excitatory postsynaptic membrane potential involved in skeletal muscle contraction	0	1	1	1
GO:0014861	Biological Process	regulation of skeletal muscle contraction via regulation of action potential	1	1	0	0	KCNJ2
GO:0014866	Biological Process	skeletal myofibril assembly	0	1	1	1
GO:0014876	Biological Process	response to injury involved in regulation of muscle adaptation	0	1	1	1
GO:0014896	Biological Process	muscle hypertrophy	0	1	1	1
GO:0015019	Molecular Function	heparan-alpha-glucosaminide N-acetyltransferase activity	0	1	1	1
GO:0015052	Molecular Function	beta3-adrenergic receptor activity	0	1	1	1
GO:0015054	Molecular Function	gastrin receptor activity	0	1	1	1
GO:0015055	Molecular Function	secretin receptor activity	0	1	1	1
GO:0015068	Molecular Function	glycine amidinotransferase activity	0	1	1	1
GO:0015086	Molecular Function	cadmium ion transmembrane transporter activity	0	1	1	1
GO:0015091	Molecular Function	ferric iron transmembrane transporter activity	0	1	1	1
GO:0015094	Molecular Function	lead ion transmembrane transporter activity	0	1	1	1
GO:0015098	Molecular Function	molybdate ion transmembrane transporter activity	0	1	1	1
GO:0015112	Molecular Function	nitrate transmembrane transporter activity	0	1	1	1
GO:0015117	Molecular Function	thiosulfate transmembrane transporter activity	0	1	1	1
GO:0015126	Molecular Function	canalicular bile acid transmembrane transporter activity	0	1	1	1
GO:0015131	Molecular Function	oxaloacetate transmembrane transporter activity	0	1	1	1
GO:0015136	Molecular Function	sialic acid transmembrane transporter activity	0	1	1	1
GO:0015140	Molecular Function	malate transmembrane transporter activity	0	1	1	1
GO:0015152	Molecular Function	glucose-6-phosphate transmembrane transporter activity	0	1	1	1
GO:0015173	Molecular Function	aromatic amino acid transmembrane transporter activity	0	1	1	1
GO:0015190	Molecular Function	L-leucine transmembrane transporter activity	0	1	1	1
GO:0015191	Molecular Function	L-methionine transmembrane transporter activity	0	1	1	1
GO:0015195	Molecular Function	L-threonine transmembrane transporter activity	0	1	1	1
GO:0015196	Molecular Function	L-tryptophan transmembrane transporter activity	0	1	1	1
GO:0015211	Molecular Function	purine nucleoside transmembrane transporter activity	0	1	1	1
GO:0015292	Molecular Function	uniporter activity	0	1	1	1
GO:0015327	Molecular Function	cystine:glutamate antiporter activity	0	1	1	1
GO:0015362	Molecular Function	high-affinity sodium:dicarboxylate symporter activity	0	1	1	1
GO:0015367	Molecular Function	oxoglutarate:malate antiporter activity	0	1	1	1
GO:0015378	Molecular Function	sodium:chloride symporter activity	0	1	1	1
GO:0015390	Molecular Function	purine-specific nucleoside:sodium symporter activity	0	1	1	1
GO:0015431	Molecular Function	glutathione S-conjugate-exporting ATPase activity	0	1	1	1
GO:0015439	Molecular Function	heme-transporting ATPase activity	0	1	1	1
GO:0015495	Molecular Function	gamma-aminobutyric acid:proton symporter activity	0	1	1	1
GO:0015499	Molecular Function	formate transmembrane transporter activity	0	1	1	1
GO:0015578	Molecular Function	mannose transmembrane transporter activity	0	1	1	1
GO:0015660	Molecular Function	formate efflux transmembrane transporter activity	0	1	1	1
GO:0015679	Biological Process	plasma membrane copper ion transport	0	1	1	1
GO:0015689	Biological Process	molybdate ion transport	0	1	1	1
GO:0015692	Biological Process	lead ion transport	0	1	1	1
GO:0015694	Biological Process	mercury ion transport	0	1	1	1
GO:0015706	Biological Process	nitrate transport	0	1	1	1
GO:0015707	Biological Process	nitrite transport	0	1	1	1
GO:0015709	Biological Process	thiosulfate transport	0	1	1	1
GO:0015724	Biological Process	formate transport	0	1	1	1
GO:0015729	Biological Process	oxaloacetate transport	0	1	1	1
GO:0015734	Biological Process	taurine transport	0	1	1	1
GO:0015739	Biological Process	sialic acid transport	0	1	1	1
GO:0015761	Biological Process	mannose transport	0	1	1	1
GO:0015783	Biological Process	GDP-fucose transport	0	1	1	1
GO:0015790	Biological Process	UDP-xylose transport	0	1	1	1
GO:0015791	Biological Process	polyol transport	0	1	1	1
GO:0015797	Biological Process	mannitol transport	0	1	1	1
GO:0015805	Biological Process	S-adenosyl-L-methionine transport	0	1	1	1
GO:0015826	Biological Process	threonine transport	0	1	1	1
GO:0015838	Biological Process	amino-acid betaine transport	0	1	1	1
GO:0015862	Biological Process	uridine transport	0	1	1	1
GO:0015864	Biological Process	pyrimidine nucleoside transport	0	1	1	1
GO:0015868	Biological Process	purine ribonucleotide transport	0	1	1	1
GO:0015878	Biological Process	biotin transport	0	1	1	1
GO:0015881	Biological Process	creatine transport	0	1	1	1
GO:0015887	Biological Process	pantothenate transmembrane transport	0	1	1	1
GO:0015904	Biological Process	tetracycline transport	0	1	1	1
GO:0015938	Biological Process	coenzyme A catabolic process	0	1	1	1
GO:0015990	Biological Process	electron transport coupled proton transport	0	1	1	1
GO:0016028	Cellular Component	rhabdomere	0	1	1	1
GO:0016034	Molecular Function	maleylacetoacetate isomerase activity	0	1	1	1
GO:0016036	Biological Process	cellular response to phosphate starvation	0	1	1	1
GO:0016073	Biological Process	snRNA metabolic process	0	1	1	1
GO:0016077	Biological Process	snoRNA catabolic process	0	1	1	1
GO:0016078	Biological Process	tRNA catabolic process	0	1	1	1
GO:0016094	Biological Process	polyprenol biosynthetic process	0	1	1	1
GO:0016095	Biological Process	polyprenol catabolic process	0	1	1	1
GO:0016116	Biological Process	carotenoid metabolic process	0	1	1	1
GO:0016119	Biological Process	carotene metabolic process	0	1	1	1
GO:0016121	Biological Process	carotene catabolic process	0	1	1	1
GO:0016122	Biological Process	xanthophyll metabolic process	0	1	1	1
GO:0016132	Biological Process	brassinosteroid biosynthetic process	0	1	1	1
GO:0016153	Molecular Function	urocanate hydratase activity	0	1	1	1
GO:0016154	Molecular Function	pyrimidine-nucleoside phosphorylase activity	0	1	1	1
GO:0016182	Biological Process	synaptic vesicle budding from endosome	0	1	1	1
GO:0016232	Molecular Function	HNK-1 sulfotransferase activity	0	1	1	1
GO:0016243	Biological Process	regulation of autophagosome size	0	1	1	1
GO:0016250	Molecular Function	N-sulfoglucosamine sulfohydrolase activity	0	1	1	1
GO:0016277	Molecular Function	[myelin basic protein]-arginine N-methyltransferase activity	0	1	1	1
GO:0016282	Cellular Component	eukaryotic 43S preinitiation complex	0	1	1	1
GO:0016287	Molecular Function	glycerone-phosphate O-acyltransferase activity	0	1	1	1
GO:0016312	Molecular Function	inositol bisphosphate phosphatase activity	0	1	1	1
GO:0016412	Molecular Function	serine O-acyltransferase activity	0	1	1	1
GO:0016433	Molecular Function	rRNA (adenine) methyltransferase activity	0	1	1	1
GO:0016495	Molecular Function	C-X3-C chemokine receptor activity	0	1	1	1
GO:0016496	Molecular Function	substance P receptor activity	0	1	1	1
GO:0016497	Molecular Function	substance K receptor activity	0	1	1	1
GO:0016503	Molecular Function	pheromone receptor activity	0	1	1	1
GO:0016517	Molecular Function	interleukin-12 receptor activity	0	1	1	1
GO:0016519	Molecular Function	gastric inhibitory peptide receptor activity	0	1	1	1
GO:0016521	Molecular Function	pituitary adenylate cyclase activating polypeptide activity	0	1	1	1
GO:0016596	Molecular Function	thienylcyclohexylpiperidine binding	0	1	1	1
GO:0016639	Molecular Function	oxidoreductase activity, acting on the CH-NH2 group of donors, NAD or NADP as acceptor	0	1	1	1
GO:0016653	Molecular Function	oxidoreductase activity, acting on NAD(P)H, heme protein as acceptor	0	1	1	1
GO:0016711	Molecular Function	flavonoid 3'-monooxygenase activity	0	1	1	1
GO:0016768	Molecular Function	spermine synthase activity	0	1	1	1
GO:0016784	Molecular Function	3-mercaptopyruvate sulfurtransferase activity	0	1	1	1
GO:0016807	Molecular Function	cysteine-type carboxypeptidase activity	0	1	1	1
GO:0016844	Molecular Function	strictosidine synthase activity	0	1	1	1
GO:0016878	Molecular Function	acid-thiol ligase activity	0	1	1	1
GO:0016885	Molecular Function	ligase activity, forming carbon-carbon bonds	0	1	1	1
GO:0016889	Molecular Function	endodeoxyribonuclease activity, producing 3'-phosphomonoesters	0	1	1	1
GO:0016913	Molecular Function	follicle-stimulating hormone activity	0	1	1	1
GO:0016920	Molecular Function	pyroglutamyl-peptidase activity	0	1	1	1
GO:0016979	Molecular Function	lipoate-protein ligase activity	0	1	1	1
GO:0016990	Molecular Function	arginine deiminase activity	0	1	1	1
GO:0016992	Molecular Function	lipoate synthase activity	0	1	1	1
GO:0016999	Biological Process	antibiotic metabolic process	0	1	1	1
GO:0017004	Biological Process	cytochrome complex assembly	0	1	1	1
GO:0017005	Molecular Function	3'-tyrosyl-DNA phosphodiesterase activity	0	1	1	1
GO:0017024	Molecular Function	myosin I binding	0	1	1	1
GO:0017045	Molecular Function	corticotropin-releasing hormone activity	0	1	1	1
GO:0017061	Molecular Function	S-methyl-5-thioadenosine phosphorylase activity	0	1	1	1
GO:0017064	Molecular Function	fatty acid amide hydrolase activity	0	1	1	1
GO:0017065	Molecular Function	single-strand selective uracil DNA N-glycosylase activity	0	1	1	1
GO:0017084	Molecular Function	delta1-pyrroline-5-carboxylate synthetase activity	0	1	1	1
GO:0017090	Cellular Component	meprin A complex	0	1	1	1
GO:0017096	Molecular Function	acetylserotonin O-methyltransferase activity	0	1	1	1
GO:0017113	Molecular Function	dihydropyrimidine dehydrogenase (NADP+) activity	0	1	1	1
GO:0017125	Molecular Function	deoxycytidyl transferase activity	0	1	1	1
GO:0017129	Molecular Function	triglyceride binding	0	1	1	1
GO:0017168	Molecular Function	5-oxoprolinase (ATP-hydrolyzing) activity	0	1	1	1
GO:0017172	Molecular Function	cysteine dioxygenase activity	0	1	1	1
GO:0017174	Molecular Function	glycine N-methyltransferase activity	0	1	1	1
GO:0017178	Molecular Function	diphthine-ammonia ligase activity	0	1	1	1
GO:0017188	Molecular Function	aspartate N-acetyltransferase activity	0	1	1	1
GO:0018009	Biological Process	N-terminal peptidyl-L-cysteine N-palmitoylation	0	1	1	1
GO:0018012	Biological Process	N-terminal peptidyl-alanine trimethylation	0	1	1	1
GO:0018013	Biological Process	N-terminal peptidyl-glycine methylation	0	1	1	1
GO:0018016	Biological Process	N-terminal peptidyl-proline dimethylation	0	1	1	1
GO:0018025	Molecular Function	calmodulin-lysine N-methyltransferase activity	0	1	1	1
GO:0018032	Biological Process	protein amidation	0	1	1	1
GO:0018063	Biological Process	cytochrome c-heme linkage	0	1	1	1
GO:0018112	Molecular Function	proline racemase activity	0	1	1	1
GO:0018114	Molecular Function	threonine racemase activity	0	1	1	1
GO:0018117	Biological Process	protein adenylylation	0	1	1	1
GO:0018160	Biological Process	peptidyl-pyrromethane cofactor linkage	0	1	1	1
GO:0018191	Biological Process	peptidyl-serine octanoylation	0	1	1	1
GO:0018192	Biological Process	enzyme active site formation via cysteine modification to L-cysteine persulfide	0	1	1	1
GO:0018200	Biological Process	peptidyl-glutamic acid modification	0	1	1	1
GO:0018271	Molecular Function	biotin-protein ligase activity	0	1	1	1
GO:0018272	Biological Process	protein-pyridoxal-5-phosphate linkage via peptidyl-N6-pyridoxal phosphate-L-lysine	0	1	1	1
GO:0018293	Biological Process	protein-FAD linkage	0	1	1	1
GO:0018315	Biological Process	molybdenum incorporation into molybdenum-molybdopterin complex	0	1	1	1
GO:0018323	Biological Process	enzyme active site formation via L-cysteine sulfinic acid	0	1	1	1
GO:0018364	Biological Process	peptidyl-glutamine methylation	0	1	1	1
GO:0018377	Biological Process	protein myristoylation	0	1	1	1
GO:0018395	Biological Process	peptidyl-lysine hydroxylation to 5-hydroxy-L-lysine	0	1	1	1
GO:0018400	Biological Process	peptidyl-proline hydroxylation to 3-hydroxy-L-proline	0	1	1	1
GO:0018423	Molecular Function	protein C-terminal leucine carboxyl O-methyltransferase activity	0	1	1	1
GO:0018455	Molecular Function	alcohol dehydrogenase [NAD(P)+] activity	0	1	1	1
GO:0018467	Molecular Function	formaldehyde dehydrogenase activity	0	1	1	1
GO:0018478	Molecular Function	malonate-semialdehyde dehydrogenase (acetylating) activity	0	1	1	1
GO:0018585	Molecular Function	fluorene oxygenase activity	0	1	1	1
GO:0018733	Molecular Function	3,4-dihydrocoumarin hydrolase activity	0	1	1	1
GO:0018738	Molecular Function	S-formylglutathione hydrolase activity	0	1	1	1
GO:0018773	Molecular Function	acetylpyruvate hydrolase activity	0	1	1	1
GO:0018812	Molecular Function	3-hydroxyacyl-CoA dehydratase activity	0	1	1	1
GO:0018872	Biological Process	arsonoacetate metabolic process	0	1	1	1
GO:0018917	Biological Process	fluorene metabolic process	0	1	1	1
GO:0018964	Biological Process	propylene metabolic process	0	1	1	1
GO:0018979	Biological Process	trichloroethylene metabolic process	0	1	1	1
GO:0019062	Biological Process	virion attachment to host cell	0	1	1	1
GO:0019081	Biological Process	viral translation	0	1	1	1
GO:0019101	Biological Process	female somatic sex determination	0	1	1	1
GO:0019102	Biological Process	male somatic sex determination	0	1	1	1
GO:0019107	Molecular Function	myristoyltransferase activity	0	1	1	1
GO:0019115	Molecular Function	benzaldehyde dehydrogenase activity	0	1	1	1
GO:0019119	Molecular Function	phenanthrene-9,10-epoxide hydrolase activity	0	1	1	1
GO:0019135	Molecular Function	deoxyhypusine monooxygenase activity	0	1	1	1
GO:0019145	Molecular Function	aminobutyraldehyde dehydrogenase activity	0	1	1	1
GO:0019201	Molecular Function	nucleotide kinase activity	0	1	1	1
GO:0019242	Biological Process	methylglyoxal biosynthetic process	0	1	1	1
GO:0019290	Biological Process	siderophore biosynthetic process	0	1	1	1
GO:0019310	Biological Process	inositol catabolic process	0	1	1	1
GO:0019319	Biological Process	hexose biosynthetic process	0	1	1	1
GO:0019323	Biological Process	pentose catabolic process	0	1	1	1
GO:0019341	Biological Process	dibenzo-p-dioxin catabolic process	0	1	1	1
GO:0019358	Biological Process	nicotinate nucleotide salvage	0	1	1	1
GO:0019376	Biological Process	galactolipid catabolic process	0	1	1	1
GO:0019391	Biological Process	glucuronoside catabolic process	0	1	1	1
GO:0019402	Biological Process	galactitol metabolic process	0	1	1	1
GO:0019408	Biological Process	dolichol biosynthetic process	0	1	1	1
GO:0019428	Biological Process	allantoin biosynthetic process	0	1	1	1
GO:0019478	Biological Process	D-amino acid catabolic process	0	1	1	1
GO:0019481	Biological Process	L-alanine catabolic process, by transamination	0	1	1	1
GO:0019510	Biological Process	S-adenosylhomocysteine catabolic process	0	1	1	1
GO:0019521	Biological Process	D-gluconate metabolic process	0	1	1	1
GO:0019637	Biological Process	organophosphate metabolic process	0	1	1	1
GO:0019778	Molecular Function	Atg12 activating enzyme activity	0	1	1	1
GO:0019779	Molecular Function	Atg8 activating enzyme activity	0	1	1	1
GO:0019780	Molecular Function	FAT10 activating enzyme activity	0	1	1	1
GO:0019782	Molecular Function	ISG15 activating enzyme activity	0	1	1	1
GO:0019799	Molecular Function	tubulin N-acetyltransferase activity	0	1	1	1
GO:0019807	Molecular Function	aspartoacylase activity	0	1	1	1
GO:0019808	Molecular Function	polyamine binding	0	1	1	1
GO:0019810	Molecular Function	putrescine binding	0	1	1	1
GO:0019811	Molecular Function	cocaine binding	0	1	1	1
GO:0019859	Biological Process	thymine metabolic process	0	1	1	1
GO:0019866	Cellular Component	organelle inner membrane	0	1	1	1
GO:0019964	Molecular Function	interferon-gamma binding	0	1	1	1
GO:0019969	Molecular Function	interleukin-10 binding	0	1	1	1
GO:0021501	Biological Process	prechordal plate formation	0	1	1	1
GO:0021503	Biological Process	neural fold bending	0	1	1	1
GO:0021509	Biological Process	roof plate formation	0	1	1	1
GO:0021511	Biological Process	spinal cord patterning	0	1	1	1
GO:0021512	Biological Process	spinal cord anterior/posterior patterning	0	1	1	1
GO:0021528	Biological Process	commissural neuron differentiation in spinal cord	0	1	1	1
GO:0021534	Biological Process	cell proliferation in hindbrain	0	1	1	1
GO:0021541	Biological Process	ammon gyrus development	0	1	1	1
GO:0021547	Biological Process	midbrain-hindbrain boundary initiation	0	1	1	1
GO:0021563	Biological Process	glossopharyngeal nerve development	0	1	1	1
GO:0021564	Biological Process	vagus nerve development	0	1	1	1
GO:0021572	Biological Process	rhombomere 6 development	0	1	1	1
GO:0021586	Biological Process	pons maturation	0	1	1	1
GO:0021588	Biological Process	cerebellum formation	0	1	1	1
GO:0021618	Biological Process	hypoglossal nerve morphogenesis	0	1	1	1
GO:0021642	Biological Process	trochlear nerve formation	0	1	1	1
GO:0021660	Biological Process	rhombomere 3 formation	0	1	1	1
GO:0021666	Biological Process	rhombomere 5 formation	0	1	1	1
GO:0021682	Biological Process	nerve maturation	0	1	1	1
GO:0021683	Biological Process	cerebellar granular layer morphogenesis	0	1	1	1
GO:0021685	Biological Process	cerebellar granular layer structural organization	0	1	1	1
GO:0021686	Biological Process	cerebellar granular layer maturation	0	1	1	1
GO:0021688	Biological Process	cerebellar molecular layer formation	0	1	1	1
GO:0021703	Biological Process	locus ceruleus development	0	1	1	1
GO:0021763	Biological Process	subthalamic nucleus development	0	1	1	1
GO:0021767	Biological Process	mammillary body development	0	1	1	1
GO:0021768	Biological Process	nucleus accumbens development	0	1	1	1
GO:0021771	Biological Process	lateral geniculate nucleus development	0	1	1	1
GO:0021793	Biological Process	chemorepulsion of branchiomotor axon	0	1	1	1
GO:0021812	Biological Process	neuronal-glial interaction involved in cerebral cortex radial glia guided migration	0	1	1	1
GO:0021813	Biological Process	cell-cell adhesion involved in neuronal-glial interactions involved in cerebral cortex radial glia guided migration	0	1	1	1
GO:0021814	Biological Process	cell motility involved in cerebral cortex radial glia guided migration	0	1	1	1
GO:0021816	Biological Process	extension of a leading process involved in cell motility in cerebral cortex radial glia guided migration	0	1	1	1
GO:0021822	Biological Process	negative regulation of cell motility involved in cerebral cortex radial glia guided migration	0	1	1	1
GO:0021830	Biological Process	interneuron migration from the subpallium to the cortex	0	1	1	1
GO:0021858	Biological Process	GABAergic neuron differentiation in basal ganglia	0	1	1	1
GO:0021859	Biological Process	pyramidal neuron differentiation	0	1	1	1
GO:0021870	Biological Process	Cajal-Retzius cell differentiation	0	1	1	1
GO:0021881	Biological Process	Wnt-activated signaling pathway involved in forebrain neuron fate commitment	0	1	1	1
GO:0021888	Biological Process	hypothalamus gonadotrophin-releasing hormone neuron development	0	1	1	1
GO:0021905	Biological Process	forebrain-midbrain boundary formation	0	1	1	1
GO:0021910	Biological Process	smoothened signaling pathway involved in ventral spinal cord patterning	0	1	1	1
GO:0021918	Biological Process	regulation of transcription from RNA polymerase II promoter involved in somatic motor neuron fate commitment	0	1	1	1
GO:0021919	Biological Process	BMP signaling pathway involved in spinal cord dorsal/ventral patterning	0	1	1	1
GO:0021920	Biological Process	regulation of transcription from RNA polymerase II promoter involved in spinal cord association neuron specification	0	1	1	1
GO:0021934	Biological Process	hindbrain tangential cell migration	0	1	1	1
GO:0021956	Biological Process	central nervous system interneuron axonogenesis	0	1	1	1
GO:0021966	Biological Process	corticospinal neuron axon guidance	0	1	1	1
GO:0021972	Biological Process	corticospinal neuron axon guidance through spinal cord	0	1	1	1
GO:0021993	Biological Process	initiation of neural tube closure	0	1	1	1
GO:0021998	Biological Process	neural plate mediolateral regionalization	0	1	1	1
GO:0021999	Biological Process	neural plate anterior/posterior regionalization	0	1	1	1
GO:0022004	Biological Process	midbrain-hindbrain boundary maturation during brain development	0	1	1	1
GO:0022013	Biological Process	pallium cell proliferation in forebrain	0	1	1	1
GO:0022018	Biological Process	lateral ganglionic eminence cell proliferation	0	1	1	1
GO:0022406	Biological Process	membrane docking	0	1	1	1
GO:0022410	Biological Process	circadian sleep/wake cycle process	0	1	1	1
GO:0022605	Biological Process	oogenesis stage	0	1	1	1
GO:0022607	Biological Process	cellular component assembly	0	1	1	1
GO:0022616	Biological Process	DNA strand elongation	0	1	1	1
GO:0030108	Molecular Function	HLA-A specific activating MHC class I receptor activity	0	1	1	1
GO:0030128	Cellular Component	clathrin coat of endocytic vesicle	0	1	1	1
GO:0030156	Molecular Function	benzodiazepine receptor binding	0	1	1	1
GO:0030167	Biological Process	proteoglycan catabolic process	0	1	1	1
GO:0030184	Molecular Function	nitric oxide transmembrane transporter activity	0	1	1	1
GO:0030209	Biological Process	dermatan sulfate catabolic process	0	1	1	1
GO:0030237	Biological Process	female sex determination	0	1	1	1
GO:0030251	Molecular Function	guanylate cyclase inhibitor activity	0	1	1	1
GO:0030258	Biological Process	lipid modification	0	1	1	1
GO:0030273	Molecular Function	melanin-concentrating hormone receptor activity	0	1	1	1
GO:0030298	Molecular Function	receptor signaling protein tyrosine kinase activator activity	0	1	1	1
GO:0030338	Molecular Function	CMP-N-acetylneuraminate monooxygenase activity	0	1	1	1
GO:0030342	Molecular Function	1-alpha,25-dihydroxyvitamin D3 24-hydroxylase activity	0	1	1	1
GO:0030351	Molecular Function	inositol-1,3,4,5,6-pentakisphosphate 3-phosphatase activity	0	1	1	1
GO:0030354	Molecular Function	melanin-concentrating hormone activity	0	1	1	1
GO:0030377	Molecular Function	urokinase plasminogen activator receptor activity	0	1	1	1
GO:0030378	Molecular Function	serine racemase activity	0	1	1	1
GO:0030379	Molecular Function	neurotensin receptor activity, non-G-protein coupled	0	1	1	1
GO:0030380	Molecular Function	interleukin-17E receptor binding	0	1	1	1
GO:0030387	Molecular Function	fructosamine-3-kinase activity	0	1	1	1
GO:0030407	Molecular Function	formimidoyltransferase activity	0	1	1	1
GO:0030409	Molecular Function	glutamate formimidoyltransferase activity	0	1	1	1
GO:0030412	Molecular Function	formimidoyltetrahydrofolate cyclodeaminase activity	0	1	1	1
GO:0030421	Biological Process	defecation	0	1	1	1
GO:0030429	Molecular Function	kynureninase activity	0	1	1	1
GO:0030504	Molecular Function	inorganic diphosphate transmembrane transporter activity	0	1	1	1
GO:0030554	Molecular Function	adenyl nucleotide binding	0	1	1	1
GO:0030586	Molecular Function	[methionine synthase] reductase activity	0	1	1	1
GO:0030616	Molecular Function	transforming growth factor beta receptor, common-partner cytoplasmic mediator activity	0	1	1	1
GO:0030623	Molecular Function	U5 snRNA binding	0	1	1	1
GO:0030624	Molecular Function	U6atac snRNA binding	0	1	1	1
GO:0030656	Biological Process	regulation of vitamin metabolic process	0	1	1	1
GO:0030677	Cellular Component	ribonuclease P complex	0	1	1	1
GO:0030691	Cellular Component	Noc2p-Noc3p complex	0	1	1	1
GO:0030697	Molecular Function	S-adenosylmethionine-dependent tRNA (m5U54) methyltransferase activity	0	1	1	1
GO:0030704	Biological Process	vitelline membrane formation	0	1	1	1
GO:0030729	Molecular Function	acetoacetate-CoA ligase activity	0	1	1	1
GO:0030731	Molecular Function	guanidinoacetate N-methyltransferase activity	0	1	1	1
GO:0030748	Molecular Function	amine N-methyltransferase activity	0	1	1	1
GO:0030791	Molecular Function	arsenite methyltransferase activity	0	1	1	1
GO:0030792	Molecular Function	methylarsonite methyltransferase activity	0	1	1	1
GO:0030815	Biological Process	negative regulation of cAMP metabolic process	0	1	1	1
GO:0030822	Biological Process	positive regulation of cAMP catabolic process	0	1	1	1
GO:0030826	Biological Process	regulation of cGMP biosynthetic process	0	1	1	1
GO:0030845	Biological Process	phospholipase C-inhibiting G-protein coupled receptor signaling pathway	0	1	1	1
GO:0030882	Molecular Function	lipid antigen binding	0	1	1	1
GO:0030883	Molecular Function	endogenous lipid antigen binding	0	1	1	1
GO:0030884	Molecular Function	exogenous lipid antigen binding	0	1	1	1
GO:0030885	Biological Process	regulation of myeloid dendritic cell activation	0	1	1	1
GO:0030892	Cellular Component	mitotic cohesin complex	0	1	1	1
GO:0030895	Cellular Component	apolipoprotein B mRNA editing enzyme complex	0	1	1	1
GO:0030961	Biological Process	peptidyl-arginine hydroxylation	0	1	1	1
GO:0030975	Molecular Function	thiamine binding	0	1	1	1
GO:0031001	Biological Process	response to brefeldin A	0	1	1	1
GO:0031048	Biological Process	chromatin silencing by small RNA	0	1	1	1
GO:0031058	Biological Process	positive regulation of histone modification	0	1	1	1
GO:0031071	Molecular Function	cysteine desulfurase activity	0	1	1	1
GO:0031081	Biological Process	nuclear pore distribution	0	1	1	1
GO:0031128	Biological Process	developmental induction	0	1	1	1
GO:0031129	Biological Process	inductive cell-cell signaling	0	1	1	1
GO:0031151	Molecular Function	histone methyltransferase activity (H3-K79 specific)	0	1	1	1
GO:0031231	Cellular Component	intrinsic component of peroxisomal membrane	0	1	1	1
GO:0031247	Biological Process	actin rod assembly	0	1	1	1
GO:0031259	Cellular Component	uropod membrane	0	1	1	1
GO:0031268	Biological Process	pseudopodium organization	0	1	1	1
GO:0031275	Biological Process	regulation of lateral pseudopodium assembly	0	1	1	1
GO:0031309	Cellular Component	integral component of nuclear outer membrane	0	1	1	1
GO:0031370	Molecular Function	eukaryotic initiation factor 4G binding	0	1	1	1
GO:0031379	Cellular Component	RNA-directed RNA polymerase complex	0	1	1	1
GO:0031389	Cellular Component	Rad17 RFC-like complex	0	1	1	1
GO:0031443	Biological Process	fast-twitch skeletal muscle fiber contraction	0	1	1	1
GO:0031449	Biological Process	regulation of slow-twitch skeletal muscle fiber contraction	0	1	1	1
GO:0031453	Biological Process	positive regulation of heterochromatin assembly	0	1	1	1
GO:0031460	Biological Process	glycine betaine transport	0	1	1	1
GO:0031477	Cellular Component	myosin VII complex	0	1	1	1
GO:0031544	Molecular Function	peptidyl-proline 3-dioxygenase activity	0	1	1	1
GO:0031549	Biological Process	negative regulation of brain-derived neurotrophic factor receptor signaling pathway	0	1	1	1
GO:0031592	Cellular Component	centrosomal corona	0	1	1	1
GO:0031620	Biological Process	regulation of fever generation	0	1	1	1
GO:0031626	Molecular Function	beta-endorphin binding	0	1	1	1
GO:0031644	Biological Process	regulation of neurological system process	0	1	1	1
GO:0031651	Biological Process	negative regulation of heat generation	0	1	1	1
GO:0031658	Biological Process	negative regulation of cyclin-dependent protein serine/threonine kinase activity involved in G1/S transition of mitotic cell cycle	0	1	1	1
GO:0031682	Molecular Function	G-protein gamma-subunit binding	0	1	1	1
GO:0031685	Molecular Function	adenosine receptor binding	0	1	1	1
GO:0031690	Molecular Function	adrenergic receptor binding	0	1	1	1
GO:0031695	Molecular Function	alpha-2B adrenergic receptor binding	0	1	1	1
GO:0031700	Molecular Function	adrenomedullin receptor binding	0	1	1	1
GO:0031703	Molecular Function	type 2 angiotensin receptor binding	0	1	1	1
GO:0031704	Molecular Function	apelin receptor binding	0	1	1	1
GO:0031707	Molecular Function	endothelin A receptor binding	0	1	1	1
GO:0031711	Molecular Function	bradykinin receptor binding	0	1	1	1
GO:0031715	Molecular Function	C5L2 anaphylatoxin chemotactic receptor binding	0	1	1	1
GO:0031724	Molecular Function	CXCR5 chemokine receptor binding	0	1	1	1
GO:0031737	Molecular Function	CX3C chemokine receptor binding	0	1	1	1
GO:0031741	Molecular Function	type B gastrin/cholecystokinin receptor binding	0	1	1	1
GO:0031755	Molecular Function	Edg-2 lysophosphatidic acid receptor binding	0	1	1	1
GO:0031764	Molecular Function	type 1 galanin receptor binding	0	1	1	1
GO:0031765	Molecular Function	type 2 galanin receptor binding	0	1	1	1
GO:0031766	Molecular Function	type 3 galanin receptor binding	0	1	1	1
GO:0031768	Molecular Function	ghrelin receptor binding	0	1	1	1
GO:0031769	Molecular Function	glucagon receptor binding	0	1	1	1
GO:0031770	Molecular Function	growth hormone-releasing hormone receptor binding	0	1	1	1
GO:0031771	Molecular Function	type 1 hypocretin receptor binding	0	1	1	1
GO:0031772	Molecular Function	type 2 hypocretin receptor binding	0	1	1	1
GO:0031773	Molecular Function	kisspeptin receptor binding	0	1	1	1
GO:0031775	Molecular Function	lutropin-choriogonadotropic hormone receptor binding	0	1	1	1
GO:0031812	Molecular Function	P2Y1 nucleotide receptor binding	0	1	1	1
GO:0031835	Molecular Function	substance P receptor binding	0	1	1	1
GO:0031851	Molecular Function	kappa-type opioid receptor binding	0	1	1	1
GO:0031854	Molecular Function	orexigenic neuropeptide QRFP receptor binding	0	1	1	1
GO:0031855	Molecular Function	oxytocin receptor binding	0	1	1	1
GO:0031857	Molecular Function	type 1 parathyroid hormone receptor binding	0	1	1	1
GO:0031858	Molecular Function	pituitary adenylate cyclase-activating polypeptide receptor binding	0	1	1	1
GO:0031859	Molecular Function	platelet activating factor receptor binding	0	1	1	1
GO:0031861	Molecular Function	prolactin-releasing peptide receptor binding	0	1	1	1
GO:0031867	Molecular Function	EP4 subtype prostaglandin E2 receptor binding	0	1	1	1
GO:0031870	Molecular Function	thromboxane A2 receptor binding	0	1	1	1
GO:0031877	Molecular Function	somatostatin receptor binding	0	1	1	1
GO:0031883	Molecular Function	taste receptor binding	0	1	1	1
GO:0031896	Molecular Function	V2 vasopressin receptor binding	0	1	1	1
GO:0031930	Biological Process	mitochondria-nucleus signaling pathway	0	1	1	1
GO:0031938	Biological Process	regulation of chromatin silencing at telomere	0	1	1	1
GO:0031940	Biological Process	positive regulation of chromatin silencing at telomere	0	1	1	1
GO:0031947	Biological Process	negative regulation of glucocorticoid biosynthetic process	0	1	1	1
GO:0032023	Biological Process	trypsinogen activation	0	1	1	1
GO:0032028	Molecular Function	myosin head/neck binding	0	1	1	1
GO:0032048	Biological Process	cardiolipin metabolic process	0	1	1	1
GO:0032074	Biological Process	negative regulation of nuclease activity	0	1	1	1
GO:0032075	Biological Process	positive regulation of nuclease activity	0	1	1	1
GO:0032077	Biological Process	positive regulation of deoxyribonuclease activity	0	1	1	1
GO:0032078	Biological Process	negative regulation of endodeoxyribonuclease activity	0	1	1	1
GO:0032089	Molecular Function	NACHT domain binding	0	1	1	1
GO:0032138	Molecular Function	single base insertion or deletion binding	0	1	1	1
GO:0032144	Cellular Component	4-aminobutyrate transaminase complex	0	1	1	1
GO:0032194	Biological Process	ubiquinone biosynthetic process via 3,4-dihydroxy-5-polyprenylbenzoate	0	1	1	1
GO:0032197	Biological Process	transposition, RNA-mediated	0	1	1	1
GO:0032203	Biological Process	telomere formation via telomerase	0	1	1	1
GO:0032208	Biological Process	negative regulation of telomere maintenance via recombination	0	1	1	1
GO:0032244	Biological Process	positive regulation of nucleoside transport	0	1	1	1
GO:0032261	Biological Process	purine nucleotide salvage	0	1	1	1
GO:0032272	Biological Process	negative regulation of protein polymerization	0	1	1	1
GO:0032277	Biological Process	negative regulation of gonadotropin secretion	0	1	1	1
GO:0032305	Biological Process	positive regulation of icosanoid secretion	0	1	1	1
GO:0032358	Molecular Function	oxidized pyrimidine DNA binding	0	1	1	1
GO:0032366	Biological Process	intracellular sterol transport	0	1	1	1
GO:0032385	Biological Process	positive regulation of intracellular cholesterol transport	0	1	1	1
GO:0032394	Molecular Function	MHC class Ib receptor activity	0	1	1	1
GO:0032395	Molecular Function	MHC class II receptor activity	0	1	1	1
GO:0032412	Biological Process	regulation of ion transmembrane transporter activity	0	1	1	1
GO:0032419	Cellular Component	extrinsic component of lysosome membrane	0	1	1	1
GO:0032423	Biological Process	regulation of mismatch repair	0	1	1	1
GO:0032440	Molecular Function	2-alkenal reductase [NAD(P)] activity	0	1	1	1
GO:0032448	Molecular Function	DNA hairpin binding	0	1	1	1
GO:0032458	Biological Process	slow endocytic recycling	0	1	1	1
GO:0032468	Biological Process	Golgi calcium ion homeostasis	0	1	1	1
GO:0032473	Cellular Component	cytoplasmic side of mitochondrial outer membrane	0	1	1	1
GO:0032498	Biological Process	detection of muramyl dipeptide	0	1	1	1
GO:0032499	Biological Process	detection of peptidoglycan	0	1	1	1
GO:0032500	Molecular Function	muramyl dipeptide binding	0	1	1	1
GO:0032536	Biological Process	regulation of cell projection size	0	1	1	1
GO:0032555	Molecular Function	purine ribonucleotide binding	0	1	1	1
GO:0032557	Molecular Function	pyrimidine ribonucleotide binding	0	1	1	1
GO:0032561	Molecular Function	guanyl ribonucleotide binding	0	1	1	1
GO:0032567	Molecular Function	dGTP binding	0	1	1	1
GO:0032575	Molecular Function	ATP-dependent 5'-3' RNA helicase activity	0	1	1	1
GO:0032581	Biological Process	ER-dependent peroxisome organization	0	1	1	1
GO:0032600	Biological Process	chemokine receptor transport out of membrane raft	0	1	1	1
GO:0032616	Biological Process	interleukin-13 production	0	1	1	1
GO:0032618	Biological Process	interleukin-15 production	0	1	1	1
GO:0032621	Biological Process	interleukin-18 production	0	1	1	1
GO:0032632	Biological Process	interleukin-3 production	0	1	1	1
GO:0032634	Biological Process	interleukin-5 production	0	1	1	1
GO:0032652	Biological Process	regulation of interleukin-1 production	0	1	1	1
GO:0032667	Biological Process	regulation of interleukin-23 production	0	1	1	1
GO:0032685	Biological Process	negative regulation of granulocyte macrophage colony-stimulating factor production	0	1	1	1
GO:0032712	Biological Process	negative regulation of interleukin-3 production	0	1	1	1
GO:0032723	Biological Process	positive regulation of connective tissue growth factor production	0	1	1	1
GO:0032730	Biological Process	positive regulation of interleukin-1 alpha production	0	1	1	1
GO:0032738	Biological Process	positive regulation of interleukin-15 production	0	1	1	1
GO:0032759	Biological Process	positive regulation of TRAIL production	0	1	1	1
GO:0032769	Biological Process	negative regulation of monooxygenase activity	0	1	1	1
GO:0032773	Biological Process	positive regulation of monophenol monooxygenase activity	0	1	1	1
GO:0032788	Biological Process	saturated monocarboxylic acid metabolic process	0	1	1	1
GO:0032789	Biological Process	unsaturated monocarboxylic acid metabolic process	0	1	1	1
GO:0032812	Biological Process	positive regulation of epinephrine secretion	0	1	1	1
GO:0032826	Biological Process	regulation of natural killer cell differentiation involved in immune response	0	1	1	1
GO:0032841	Molecular Function	calcitonin binding	0	1	1	1
GO:0032848	Biological Process	negative regulation of cellular pH reduction	0	1	1	1
GO:0032875	Biological Process	regulation of DNA endoreduplication	0	1	1	1
GO:0032889	Biological Process	regulation of vacuole fusion, non-autophagic	0	1	1	1
GO:0032900	Biological Process	negative regulation of neurotrophin production	0	1	1	1
GO:0032901	Biological Process	positive regulation of neurotrophin production	0	1	1	1
GO:0032913	Biological Process	negative regulation of transforming growth factor beta3 production	0	1	1	1
GO:0032919	Biological Process	spermine acetylation	0	1	1	1
GO:0032920	Biological Process	putrescine acetylation	0	1	1	1
GO:0032928	Biological Process	regulation of superoxide anion generation	0	1	1	1
GO:0032960	Biological Process	regulation of inositol trisphosphate biosynthetic process	0	1	1	1
GO:0032976	Biological Process	release of matrix enzymes from mitochondria	0	1	1	1
GO:0032979	Biological Process	protein insertion into mitochondrial membrane from inner side	0	1	1	1
GO:0032994	Cellular Component	protein-lipid complex	0	1	1	1
GO:0032996	Cellular Component	Bcl3-Bcl10 complex	0	1	1	1
GO:0033011	Cellular Component	perinuclear theca	0	1	1	1
GO:0033025	Biological Process	regulation of mast cell apoptotic process	0	1	1	1
GO:0033034	Biological Process	positive regulation of myeloid cell apoptotic process	0	1	1	1
GO:0033037	Biological Process	polysaccharide localization	0	1	1	1
GO:0033045	Biological Process	regulation of sister chromatid segregation	0	1	1	1
GO:0033059	Biological Process	cellular pigmentation	0	1	1	1
GO:0033080	Biological Process	immature T cell proliferation in thymus	0	1	1	1
GO:0033087	Biological Process	negative regulation of immature T cell proliferation	0	1	1	1
GO:0033091	Biological Process	positive regulation of immature T cell proliferation	0	1	1	1
GO:0033106	Cellular Component	cis-Golgi network membrane	1	1	0	0	BOK
GO:0033168	Biological Process	conversion of ds siRNA to ss siRNA involved in RNA interference	0	1	1	1
GO:0033176	Cellular Component	proton-transporting V-type ATPase complex	0	1	1	1
GO:0033182	Biological Process	regulation of histone ubiquitination	0	1	1	1
GO:0033193	Cellular Component	Lsd1/2 complex	0	1	1	1
GO:0033204	Molecular Function	ribonuclease P RNA binding	0	1	1	1
GO:0033216	Biological Process	ferric iron import	0	1	1	1
GO:0033229	Molecular Function	cysteine transmembrane transporter activity	0	1	1	1
GO:0033233	Biological Process	regulation of protein sumoylation	0	1	1	1
GO:0033290	Cellular Component	eukaryotic 48S preinitiation complex	0	1	1	1
GO:0033291	Cellular Component	eukaryotic 80S initiation complex	0	1	1	1
GO:0033301	Biological Process	cell cycle comprising mitosis without cytokinesis	0	1	1	1
GO:0033313	Biological Process	meiotic cell cycle checkpoint	0	1	1	1
GO:0033316	Biological Process	meiotic spindle assembly checkpoint	0	1	1	1
GO:0033342	Biological Process	negative regulation of collagen binding	0	1	1	1
GO:0033343	Biological Process	positive regulation of collagen binding	0	1	1	1
GO:0033345	Biological Process	asparagine catabolic process via L-aspartate	0	1	1	1
GO:0033371	Biological Process	T cell secretory granule organization	0	1	1	1
GO:0033373	Biological Process	maintenance of protease location in mast cell secretory granule	0	1	1	1
GO:0033382	Biological Process	maintenance of granzyme B location in T cell secretory granule	0	1	1	1
GO:0033477	Biological Process	S-methylmethionine metabolic process	0	1	1	1
GO:0033488	Biological Process	cholesterol biosynthetic process via 24,25-dihydrolanosterol	0	1	1	1
GO:0033505	Biological Process	floor plate morphogenesis	0	1	1	1
GO:0033514	Biological Process	L-lysine catabolic process to acetyl-CoA via L-pipecolate	0	1	1	1
GO:0033567	Biological Process	DNA replication, Okazaki fragment processing	0	1	1	1
GO:0033580	Biological Process	protein galactosylation at cell surface	0	1	1	1
GO:0033593	Cellular Component	BRCA2-MAGE-D1 complex	0	1	1	1
GO:0033609	Biological Process	oxalate metabolic process	0	1	1	1
GO:0033626	Biological Process	positive regulation of integrin activation by cell surface receptor linked signal transduction	0	1	1	1
GO:0033633	Biological Process	negative regulation of cell-cell adhesion mediated by integrin	0	1	1	1
GO:0033668	Biological Process	negative regulation by symbiont of host apoptotic process	0	1	1	1
GO:0033676	Molecular Function	double-stranded DNA-dependent ATPase activity	0	1	1	1
GO:0033677	Molecular Function	DNA/RNA helicase activity	0	1	1	1
GO:0033682	Molecular Function	ATP-dependent 5'-3' DNA/RNA helicase activity	0	1	1	1
GO:0033699	Molecular Function	DNA 5'-adenosine monophosphate hydrolase activity	0	1	1	1
GO:0033735	Molecular Function	aspartate dehydrogenase activity	0	1	1	1
GO:0033746	Molecular Function	histone demethylase activity (H3-R2 specific)	0	1	1	1
GO:0033749	Molecular Function	histone demethylase activity (H4-R3 specific)	0	1	1	1
GO:0033768	Cellular Component	SUMO-targeted ubiquitin ligase complex	0	1	1	1
GO:0033781	Molecular Function	cholesterol 24-hydroxylase activity	0	1	1	1
GO:0033787	Molecular Function	cyanocobalamin reductase (cyanide-eliminating) activity	0	1	1	1
GO:0033791	Molecular Function	3alpha,7alpha,12alpha-trihydroxy-5beta-cholestanoyl-CoA 24-hydroxylase activity	0	1	1	1
GO:0033798	Molecular Function	thyroxine 5-deiodinase activity	0	1	1	1
GO:0033814	Molecular Function	propanoyl-CoA C-acyltransferase activity	0	1	1	1
GO:0033819	Molecular Function	lipoyl(octanoyl) transferase activity	0	1	1	1
GO:0033858	Molecular Function	N-acetylgalactosamine kinase activity	0	1	1	1
GO:0033867	Molecular Function	Fas-activated serine/threonine kinase activity	0	1	1	1
GO:0033871	Molecular Function	[heparan sulfate]-glucosamine 3-sulfotransferase 2 activity	0	1	1	1
GO:0033878	Molecular Function	hormone-sensitive lipase activity	0	1	1	1
GO:0033882	Molecular Function	choloyl-CoA hydrolase activity	0	1	1	1
GO:0033883	Molecular Function	pyridoxal phosphatase activity	0	1	1	1
GO:0033885	Molecular Function	10-hydroxy-9-(phosphonooxy)octadecanoate phosphatase activity	0	1	1	1
GO:0033919	Molecular Function	glucan 1,3-alpha-glucosidase activity	0	1	1	1
GO:0033925	Molecular Function	mannosyl-glycoprotein endo-beta-N-acetylglucosaminidase activity	0	1	1	1
GO:0033961	Molecular Function	cis-stilbene-oxide hydrolase activity	0	1	1	1
GO:0033981	Molecular Function	D-dopachrome decarboxylase activity	0	1	1	1
GO:0033989	Molecular Function	3alpha,7alpha,12alpha-trihydroxy-5beta-cholest-24-enoyl-CoA hydratase activity	0	1	1	1
GO:0034038	Molecular Function	deoxyhypusine synthase activity	0	1	1	1
GO:0034039	Molecular Function	8-oxo-7,8-dihydroguanine DNA N-glycosylase activity	0	1	1	1
GO:0034104	Biological Process	negative regulation of tissue remodeling	0	1	1	1
GO:0034120	Biological Process	positive regulation of erythrocyte aggregation	0	1	1	1
GO:0034127	Biological Process	regulation of MyD88-independent toll-like receptor signaling pathway	0	1	1	1
GO:0034130	Biological Process	toll-like receptor 1 signaling pathway	0	1	1	1
GO:0034148	Biological Process	negative regulation of toll-like receptor 5 signaling pathway	0	1	1	1
GO:0034150	Biological Process	toll-like receptor 6 signaling pathway	0	1	1	1
GO:0034158	Biological Process	toll-like receptor 8 signaling pathway	0	1	1	1
GO:0034164	Biological Process	negative regulation of toll-like receptor 9 signaling pathway	0	1	1	1
GO:0034203	Biological Process	glycolipid translocation	0	1	1	1
GO:0034213	Biological Process	quinolinate catabolic process	0	1	1	1
GO:0034231	Biological Process	islet amyloid polypeptide processing	0	1	1	1
GO:0034245	Cellular Component	mitochondrial DNA-directed RNA polymerase complex	0	1	1	1
GO:0034247	Biological Process	snoRNA splicing	0	1	1	1
GO:0034255	Biological Process	regulation of urea metabolic process	0	1	1	1
GO:0034276	Biological Process	kynurenic acid biosynthetic process	0	1	1	1
GO:0034346	Biological Process	positive regulation of type III interferon production	0	1	1	1
GO:0034353	Molecular Function	RNA pyrophosphohydrolase activity	0	1	1	1
GO:0034359	Cellular Component	mature chylomicron	0	1	1	1
GO:0034377	Biological Process	plasma lipoprotein particle assembly	0	1	1	1
GO:0034397	Biological Process	telomere localization	0	1	1	1
GO:0034398	Biological Process	telomere tethering at nuclear periphery	0	1	1	1
GO:0034417	Molecular Function	bisphosphoglycerate 3-phosphatase activity	0	1	1	1
GO:0034440	Biological Process	lipid oxidation	0	1	1	1
GO:0034441	Biological Process	plasma lipoprotein particle oxidation	0	1	1	1
GO:0034458	Molecular Function	3'-5' RNA helicase activity	0	1	1	1
GO:0034462	Biological Process	small-subunit processome assembly	0	1	1	1
GO:0034463	Biological Process	90S preribosome assembly	0	1	1	1
GO:0034474	Biological Process	U2 snRNA 3'-end processing	0	1	1	1
GO:0034477	Biological Process	U6 snRNA 3'-end processing	0	1	1	1
GO:0034506	Cellular Component	chromosome, centromeric core domain	0	1	1	1
GO:0034516	Biological Process	response to vitamin B6	0	1	1	1
GO:0034545	Molecular Function	fumarylpyruvate hydrolase activity	0	1	1	1
GO:0034589	Biological Process	hydroxyproline transport	0	1	1	1
GO:0034590	Molecular Function	L-hydroxyproline transmembrane transporter activity	0	1	1	1
GO:0034602	Molecular Function	oxoglutarate dehydrogenase (NAD+) activity	0	1	1	1
GO:0034634	Molecular Function	glutathione transmembrane transporter activity	0	1	1	1
GO:0034642	Biological Process	mitochondrion migration along actin filament	0	1	1	1
GO:0034649	Molecular Function	histone demethylase activity (H3-monomethyl-K4 specific)	0	1	1	1
GO:0034670	Biological Process	chemotaxis to arachidonic acid	0	1	1	1
GO:0034676	Cellular Component	integrin alpha6-beta4 complex	0	1	1	1
GO:0034693	Cellular Component	U11/U12 snRNP	0	1	1	1
GO:0034699	Biological Process	response to luteinizing hormone	0	1	1	1
GO:0034718	Cellular Component	SMN-Gemin2 complex	0	1	1	1
GO:0034722	Molecular Function	gamma-glutamyl-peptidase activity	0	1	1	1
GO:0034724	Biological Process	DNA replication-independent nucleosome organization	0	1	1	1
GO:0034729	Biological Process	histone H3-K79 methylation	0	1	1	1
GO:0034752	Cellular Component	cytosolic aryl hydrocarbon receptor complex	0	1	1	1
GO:0034763	Biological Process	negative regulation of transmembrane transport	0	1	1	1
GO:0034775	Biological Process	glutathione transmembrane transport	0	1	1	1
GO:0034899	Molecular Function	trimethylamine monooxygenase activity	0	1	1	1
GO:0034959	Biological Process	endothelin maturation	0	1	1	1
GO:0034972	Biological Process	histone H3-R26 methylation	0	1	1	1
GO:0034986	Molecular Function	iron chaperone activity	0	1	1	1
GO:0034998	Cellular Component	oligosaccharyltransferase I complex	0	1	1	1
GO:0035003	Cellular Component	subapical complex	0	1	1	1
GO:0035037	Biological Process	sperm entry	0	1	1	1
GO:0035039	Biological Process	male pronucleus assembly	0	1	1	1
GO:0035048	Biological Process	splicing factor protein import into nucleus	0	1	1	1
GO:0035105	Biological Process	sterol regulatory element binding protein import into nucleus	0	1	1	1
GO:0035128	Biological Process	post-embryonic forelimb morphogenesis	0	1	1	1
GO:0035150	Biological Process	regulation of tube size	0	1	1	1
GO:0035175	Molecular Function	histone kinase activity (H3-S10 specific)	0	1	1	1
GO:0035226	Molecular Function	glutamate-cysteine ligase catalytic subunit binding	0	1	1	1
GO:0035229	Biological Process	positive regulation of glutamate-cysteine ligase activity	0	1	1	1
GO:0035248	Molecular Function	alpha-1,4-N-acetylgalactosaminyltransferase activity	0	1	1	1
GO:0035251	Molecular Function	UDP-glucosyltransferase activity	0	1	1	1
GO:0035272	Biological Process	exocrine system development	0	1	1	1
GO:0035299	Molecular Function	inositol pentakisphosphate 2-kinase activity	0	1	1	1
GO:0035401	Molecular Function	histone kinase activity (H3-Y41 specific)	0	1	1	1
GO:0035409	Biological Process	histone H3-Y41 phosphorylation	0	1	1	1
GO:0035410	Molecular Function	dihydrotestosterone 17-beta-dehydrogenase activity	0	1	1	1
GO:0035437	Biological Process	maintenance of protein localization in endoplasmic reticulum	0	1	1	1
GO:0035438	Molecular Function	cyclic-di-GMP binding	0	1	1	1
GO:0035445	Biological Process	borate transmembrane transport	0	1	1	1
GO:0035472	Molecular Function	choriogonadotropin hormone receptor activity	0	1	1	1
GO:0035491	Biological Process	positive regulation of leukotriene production involved in inflammatory response	0	1	1	1
GO:0035499	Biological Process	carnosine biosynthetic process	0	1	1	1
GO:0035505	Biological Process	positive regulation of myosin light chain kinase activity	0	1	1	1
GO:0035508	Biological Process	positive regulation of myosin-light-chain-phosphatase activity	0	1	1	1
GO:0035516	Molecular Function	oxidative DNA demethylase activity	0	1	1	1
GO:0035525	Cellular Component	NF-kappaB p50/p65 complex	0	1	1	1
GO:0035538	Molecular Function	carbohydrate response element binding	0	1	1	1
GO:0035543	Biological Process	positive regulation of SNARE complex assembly	0	1	1	1
GO:0035545	Biological Process	determination of left/right asymmetry in nervous system	0	1	1	1
GO:0035564	Biological Process	regulation of kidney size	0	1	1	1
GO:0035572	Biological Process	N-terminal peptidyl-serine dimethylation	0	1	1	1
GO:0035573	Biological Process	N-terminal peptidyl-serine trimethylation	0	1	1	1
GO:0035581	Biological Process	sequestering of extracellular ligand from receptor	0	1	1	1
GO:0035594	Molecular Function	ganglioside binding	0	1	1	1
GO:0035597	Molecular Function	N6-isopentenyladenosine methylthiotransferase activity	0	1	1	1
GO:0035598	Molecular Function	N6-threonylcarbomyladenosine methylthiotransferase activity	0	1	1	1
GO:0035602	Biological Process	fibroblast growth factor receptor signaling pathway involved in negative regulation of apoptotic process in bone marrow	0	1	1	1
GO:0035603	Biological Process	fibroblast growth factor receptor signaling pathway involved in hemopoiesis	0	1	1	1
GO:0035604	Biological Process	fibroblast growth factor receptor signaling pathway involved in positive regulation of cell proliferation in bone marrow	0	1	1	1
GO:0035605	Molecular Function	peptidyl-cysteine S-nitrosylase activity	0	1	1	1
GO:0035611	Biological Process	protein branching point deglutamylation	0	1	1	1
GO:0035623	Biological Process	renal glucose absorption	0	1	1	1
GO:0035642	Molecular Function	histone methyltransferase activity (H3-R17 specific)	0	1	1	1
GO:0035643	Molecular Function	L-DOPA receptor activity	0	1	1	1
GO:0035644	Biological Process	phosphoanandamide dephosphorylation	0	1	1	1
GO:0035645	Biological Process	enteric smooth muscle cell differentiation	0	1	1	1
GO:0035659	Biological Process	Wnt signaling pathway involved in wound healing, spreading of epidermal cells	0	1	1	1
GO:0035665	Biological Process	TIRAP-dependent toll-like receptor 4 signaling pathway	0	1	1	1
GO:0035684	Biological Process	helper T cell extravasation	0	1	1	1
GO:0035691	Biological Process	macrophage migration inhibitory factor signaling pathway	0	1	1	1
GO:0035693	Cellular Component	NOS2-CD74 complex	0	1	1	1
GO:0035695	Biological Process	mitophagy by induced vacuole formation	0	1	1	1
GO:0035705	Biological Process	T-helper 17 cell chemotaxis	0	1	1	1
GO:0035709	Biological Process	memory T cell activation	0	1	1	1
GO:0035712	Biological Process	T-helper 2 cell activation	0	1	1	1
GO:0035713	Biological Process	response to nitrogen dioxide	0	1	1	1
GO:0035715	Molecular Function	chemokine (C-C motif) ligand 2 binding	0	1	1	1
GO:0035716	Molecular Function	chemokine (C-C motif) ligand 12 binding	0	1	1	1
GO:0035750	Biological Process	protein localization to myelin sheath abaxonal region	0	1	1	1
GO:0035752	Biological Process	lysosomal lumen pH elevation	0	1	1	1
GO:0035757	Molecular Function	chemokine (C-C motif) ligand 19 binding	0	1	1	1
GO:0035758	Molecular Function	chemokine (C-C motif) ligand 21 binding	0	1	1	1
GO:0035768	Biological Process	endothelial cell chemotaxis to fibroblast growth factor	0	1	1	1
GO:0035782	Biological Process	mature natural killer cell chemotaxis	0	1	1	1
GO:0035787	Biological Process	cell migration involved in kidney development	0	1	1	1
GO:0035789	Biological Process	metanephric mesenchymal cell migration	0	1	1	1
GO:0035790	Biological Process	platelet-derived growth factor receptor-alpha signaling pathway	0	1	1	1
GO:0035795	Biological Process	negative regulation of mitochondrial membrane permeability	0	1	1	1
GO:0035803	Biological Process	egg coat formation	0	1	1	1
GO:0035805	Cellular Component	egg coat	0	1	1	1
GO:0035838	Cellular Component	growing cell tip	0	1	1	1
GO:0035846	Biological Process	oviduct epithelium development	0	1	1	1
GO:0035849	Biological Process	nephric duct elongation	0	1	1	1
GO:0035852	Biological Process	horizontal cell localization	0	1	1	1
GO:0035853	Biological Process	chromosome passenger complex localization to spindle midzone	0	1	1	1
GO:0035863	Biological Process	dITP catabolic process	0	1	1	1
GO:0035872	Biological Process	nucleotide-binding domain, leucine rich repeat containing receptor signaling pathway	0	1	1	1
GO:0035874	Biological Process	cellular response to copper ion starvation	0	1	1	1
GO:0035915	Biological Process	pore formation in membrane of other organism	0	1	1	1
GO:0035921	Biological Process	desmosome disassembly	0	1	1	1
GO:0035927	Biological Process	RNA import into mitochondrion	0	1	1	1
GO:0035932	Biological Process	aldosterone secretion	0	1	1	1
GO:0035945	Biological Process	mitochondrial ncRNA surveillance	0	1	1	1
GO:0035946	Biological Process	mitochondrial mRNA surveillance	0	1	1	1
GO:0035964	Biological Process	COPI-coated vesicle budding	0	1	1	1
GO:0035967	Biological Process	cellular response to topologically incorrect protein	0	1	1	1
GO:0035971	Biological Process	peptidyl-histidine dephosphorylation	0	1	1	1
GO:0036019	Cellular Component	endolysosome	0	1	1	1
GO:0036024	Cellular Component	protein C inhibitor-TMPRSS7 complex	0	1	1	1
GO:0036025	Cellular Component	protein C inhibitor-TMPRSS11E complex	0	1	1	1
GO:0036026	Cellular Component	protein C inhibitor-PLAT complex	0	1	1	1
GO:0036027	Cellular Component	protein C inhibitor-PLAU complex	0	1	1	1
GO:0036028	Cellular Component	protein C inhibitor-thrombin complex	0	1	1	1
GO:0036029	Cellular Component	protein C inhibitor-KLK3 complex	0	1	1	1
GO:0036030	Cellular Component	protein C inhibitor-plasma kallikrein complex	0	1	1	1
GO:0036031	Biological Process	recruitment of mRNA capping enzyme to RNA polymerase II holoenzyme complex	0	1	1	1
GO:0036037	Biological Process	CD8-positive, alpha-beta T cell activation	0	1	1	1
GO:0036046	Biological Process	protein demalonylation	0	1	1	1
GO:0036047	Biological Process	peptidyl-lysine demalonylation	0	1	1	1
GO:0036048	Biological Process	protein desuccinylation	0	1	1	1
GO:0036049	Biological Process	peptidyl-lysine desuccinylation	0	1	1	1
GO:0036053	Cellular Component	glomerular endothelium fenestra	0	1	1	1
GO:0036054	Molecular Function	protein-malonyllysine demalonylase activity	0	1	1	1
GO:0036055	Molecular Function	protein-succinyllysine desuccinylase activity	0	1	1	1
GO:0036060	Biological Process	slit diaphragm assembly	0	1	1	1
GO:0036071	Biological Process	N-glycan fucosylation	0	1	1	1
GO:0036088	Biological Process	D-serine catabolic process	0	1	1	1
GO:0036090	Biological Process	cleavage furrow ingression	0	1	1	1
GO:0036101	Biological Process	leukotriene B4 catabolic process	0	1	1	1
GO:0036105	Molecular Function	peroxisome membrane class-1 targeting sequence binding	0	1	1	1
GO:0036111	Biological Process	very long-chain fatty-acyl-CoA metabolic process	0	1	1	1
GO:0036114	Biological Process	medium-chain fatty-acyl-CoA catabolic process	0	1	1	1
GO:0036116	Biological Process	long-chain fatty-acyl-CoA catabolic process	0	1	1	1
GO:0036119	Biological Process	response to platelet-derived growth factor	0	1	1	1
GO:0036138	Biological Process	peptidyl-histidine hydroxylation	0	1	1	1
GO:0036139	Molecular Function	peptidyl-histidine dioxygenase activity	0	1	1	1
GO:0036140	Molecular Function	peptidyl-asparagine 3-dioxygenase activity	0	1	1	1
GO:0036143	Molecular Function	kringle domain binding	0	1	1	1
GO:0036153	Biological Process	triglyceride acyl-chain remodeling	0	1	1	1
GO:0036179	Biological Process	osteoclast maturation	0	1	1	1
GO:0036211	Biological Process	protein modification process	0	1	1	1
GO:0036219	Molecular Function	GTP diphosphatase activity	0	1	1	1
GO:0036220	Molecular Function	ITP diphosphatase activity	0	1	1	1
GO:0036222	Molecular Function	XTP diphosphatase activity	0	1	1	1
GO:0036250	Biological Process	peroxisome transport along microtubule	0	1	1	1
GO:0036257	Biological Process	multivesicular body organization	0	1	1	1
GO:0036261	Biological Process	7-methylguanosine cap hypermethylation	0	1	1	1
GO:0036266	Cellular Component	Cdc48p-Npl4p-Vms1p AAA ATPase complex	0	1	1	1
GO:0036305	Biological Process	ameloblast differentiation	0	1	1	1
GO:0036306	Biological Process	embryonic heart tube elongation	0	1	1	1
GO:0036317	Molecular Function	tyrosyl-RNA phosphodiesterase activity	0	1	1	1
GO:0036323	Biological Process	vascular endothelial growth factor receptor-1 signaling pathway	0	1	1	1
GO:0036326	Molecular Function	VEGF-A-activated receptor activity	0	1	1	1
GO:0036327	Molecular Function	VEGF-B-activated receptor activity	0	1	1	1
GO:0036332	Molecular Function	placental growth factor-activated receptor activity	0	1	1	1
GO:0036335	Biological Process	intestinal stem cell homeostasis	0	1	1	1
GO:0036351	Biological Process	histone H2A-K13 ubiquitination	0	1	1	1
GO:0036352	Biological Process	histone H2A-K15 ubiquitination	0	1	1	1
GO:0036363	Biological Process	transforming growth factor beta activation	0	1	1	1
GO:0036371	Biological Process	protein localization to T-tubule	0	1	1	1
GO:0036372	Biological Process	opsin transport	0	1	1	1
GO:0036393	Molecular Function	thiocyanate peroxidase activity	0	1	1	1
GO:0036399	Biological Process	TCR signalosome assembly	0	1	1	1
GO:0036403	Molecular Function	arachidonate 8(S)-lipoxygenase activity	0	1	1	1
GO:0036404	Biological Process	conversion of ds siRNA to ss siRNA	0	1	1	1
GO:0036455	Molecular Function	iron-sulfur transferase activity	0	1	1	1
GO:0036458	Molecular Function	hepatocyte growth factor binding	0	1	1	1
GO:0036468	Molecular Function	L-dopa decarboxylase activity	0	1	1	1
GO:0036470	Molecular Function	tyrosine 3-monooxygenase activator activity	0	1	1	1
GO:0036471	Biological Process	cellular response to glyoxal	0	1	1	1
GO:0036478	Molecular Function	L-dopa decarboxylase activator activity	0	1	1	1
GO:0036479	Molecular Function	peroxidase inhibitor activity	0	1	1	1
GO:0036487	Molecular Function	nitric-oxide synthase inhibitor activity	0	1	1	1
GO:0036494	Biological Process	positive regulation of translation initiation in response to endoplasmic reticulum stress	0	1	1	1
GO:0036501	Cellular Component	UFD1-NPL4 complex	0	1	1	1
GO:0036502	Cellular Component	Derlin-1-VIMP complex	0	1	1	1
GO:0036508	Biological Process	protein alpha-1,2-demannosylation	0	1	1	1
GO:0036517	Biological Process	chemoattraction of serotonergic neuron axon	0	1	1	1
GO:0036520	Biological Process	astrocyte-dopaminergic neuron signaling	0	1	1	1
GO:0036524	Molecular Function	protein deglycase activity	0	1	1	1
GO:0036526	Biological Process	peptidyl-cysteine deglycation	0	1	1	1
GO:0036527	Biological Process	peptidyl-arginine deglycation	0	1	1	1
GO:0036528	Biological Process	peptidyl-lysine deglycation	0	1	1	1
GO:0036529	Biological Process	protein deglycation, glyoxal removal	0	1	1	1
GO:0036531	Biological Process	glutathione deglycation	0	1	1	1
GO:0038002	Biological Process	endocrine signaling	0	1	1	1
GO:0038009	Biological Process	regulation of signal transduction by receptor internalization	0	1	1	1
GO:0038021	Molecular Function	leptin receptor activity	0	1	1	1
GO:0038030	Biological Process	non-canonical Wnt signaling pathway via MAPK cascade	0	1	1	1
GO:0038038	Cellular Component	G-protein coupled receptor homodimeric complex	0	1	1	1
GO:0038042	Biological Process	dimeric G-protein coupled receptor signaling pathway	0	1	1	1
GO:0038046	Molecular Function	enkephalin receptor activity	0	1	1	1
GO:0038047	Molecular Function	morphine receptor activity	0	1	1	1
GO:0038048	Molecular Function	dynorphin receptor activity	0	1	1	1
GO:0038051	Molecular Function	glucocorticoid-activated RNA polymerase II transcription factor binding transcription factor activity	0	1	1	1
GO:0038097	Biological Process	positive regulation of mast cell activation by Fc-epsilon receptor signaling pathway	0	1	1	1
GO:0038101	Biological Process	sequestering of nodal from receptor via nodal binding	0	1	1	1
GO:0038106	Molecular Function	choriogonadotropin hormone binding	0	1	1	1
GO:0038117	Molecular Function	C-C motif chemokine 19 receptor activity	0	1	1	1
GO:0038121	Molecular Function	C-C motif chemokine 21 receptor activity	0	1	1	1
GO:0038133	Biological Process	ERBB2-ERBB3 signaling pathway	0	1	1	1
GO:0038164	Molecular Function	thrombopoietin receptor activity	0	1	1	1
GO:0038168	Biological Process	epidermal growth factor receptor signaling pathway via I-kappaB kinase/NF-kappaB cascade	0	1	1	1
GO:0038185	Biological Process	intracellular bile acid receptor signaling pathway	0	1	1	1
GO:0038186	Molecular Function	lithocholic acid receptor activity	0	1	1	1
GO:0039019	Biological Process	pronephric nephron development	0	1	1	1
GO:0039020	Biological Process	pronephric nephron tubule development	0	1	1	1
GO:0039520	Biological Process	induction by virus of host autophagy	0	1	1	1
GO:0039521	Biological Process	suppression by virus of host autophagy	0	1	1	1
GO:0039532	Biological Process	negative regulation of viral-induced cytoplasmic pattern recognition receptor signaling pathway	0	1	1	1
GO:0039552	Molecular Function	RIG-I binding	0	1	1	1
GO:0039692	Biological Process	single stranded viral RNA replication via double stranded DNA intermediate	0	1	1	1
GO:0040031	Biological Process	snRNA modification	0	1	1	1
GO:0040032	Biological Process	post-embryonic body morphogenesis	0	1	1	1
GO:0040040	Biological Process	thermosensory behavior	0	1	1	1
GO:0042007	Molecular Function	interleukin-18 binding	0	1	1	1
GO:0042008	Molecular Function	interleukin-18 receptor activity	0	1	1	1
GO:0042017	Molecular Function	interleukin-22 binding	0	1	1	1
GO:0042018	Molecular Function	interleukin-22 receptor activity	0	1	1	1
GO:0042022	Cellular Component	interleukin-12 receptor complex	0	1	1	1
GO:0042023	Biological Process	DNA endoreduplication	0	1	1	1
GO:0042044	Biological Process	fluid transport	0	1	1	1
GO:0042108	Biological Process	positive regulation of cytokine biosynthetic process	0	1	1	1
GO:0042131	Molecular Function	thiamine phosphate phosphatase activity	0	1	1	1
GO:0042140	Biological Process	late meiotic recombination nodule assembly	0	1	1	1
GO:0042144	Biological Process	vacuole fusion, non-autophagic	0	1	1	1
GO:0042163	Molecular Function	interleukin-12 beta subunit binding	0	1	1	1
GO:0042164	Molecular Function	interleukin-12 alpha subunit binding	0	1	1	1
GO:0042182	Biological Process	ketone catabolic process	0	1	1	1
GO:0042219	Biological Process	cellular modified amino acid catabolic process	0	1	1	1
GO:0042228	Biological Process	interleukin-8 biosynthetic process	0	1	1	1
GO:0042231	Biological Process	interleukin-13 biosynthetic process	0	1	1	1
GO:0042247	Biological Process	establishment of planar polarity of follicular epithelium	0	1	1	1
GO:0042265	Biological Process	peptidyl-asparagine hydroxylation	0	1	1	1
GO:0042268	Biological Process	regulation of cytolysis	0	1	1	1
GO:0042282	Molecular Function	hydroxymethylglutaryl-CoA reductase activity	0	1	1	1
GO:0042292	Molecular Function	URM1 activating enzyme activity	0	1	1	1
GO:0042313	Biological Process	protein kinase C deactivation	0	1	1	1
GO:0042320	Biological Process	regulation of circadian sleep/wake cycle, REM sleep	0	1	1	1
GO:0042339	Biological Process	keratan sulfate metabolic process	0	1	1	1
GO:0042352	Biological Process	GDP-L-fucose salvage	0	1	1	1
GO:0042357	Biological Process	thiamine diphosphate metabolic process	0	1	1	1
GO:0042413	Biological Process	carnitine catabolic process	0	1	1	1
GO:0042492	Biological Process	gamma-delta T cell differentiation	0	1	1	1
GO:0042494	Biological Process	detection of bacterial lipoprotein	0	1	1	1
GO:0042559	Biological Process	pteridine-containing compound biosynthetic process	0	1	1	1
GO:0042564	Cellular Component	NLS-dependent protein nuclear import complex	0	1	1	1
GO:0042586	Molecular Function	peptide deformylase activity	0	1	1	1
GO:0042602	Molecular Function	riboflavin reductase (NADPH) activity	0	1	1	1
GO:0042635	Biological Process	positive regulation of hair cycle	0	1	1	1
GO:0042636	Biological Process	negative regulation of hair cycle	0	1	1	1
GO:0042658	Molecular Function	MHC class II protein binding, via antigen binding groove	0	1	1	1
GO:0042659	Biological Process	regulation of cell fate specification	0	1	1	1
GO:0042666	Biological Process	negative regulation of ectodermal cell fate specification	0	1	1	1
GO:0042667	Biological Process	auditory receptor cell fate specification	0	1	1	1
GO:0042694	Biological Process	muscle cell fate specification	0	1	1	1
GO:0042703	Biological Process	menstruation	0	1	1	1
GO:0042772	Biological Process	DNA damage response, signal transduction resulting in transcription	0	1	1	1
GO:0042799	Molecular Function	histone methyltransferase activity (H4-K20 specific)	0	1	1	1
GO:0042827	Cellular Component	platelet dense granule	0	1	1	1
GO:0042840	Biological Process	D-glucuronate catabolic process	0	1	1	1
GO:0042843	Biological Process	D-xylose catabolic process	0	1	1	1
GO:0042851	Biological Process	L-alanine metabolic process	0	1	1	1
GO:0042883	Biological Process	cysteine transport	0	1	1	1
GO:0042910	Molecular Function	xenobiotic transmembrane transporter activity	0	1	1	1
GO:0042931	Molecular Function	enterobactin transmembrane transporter activity	0	1	1	1
GO:0042941	Biological Process	D-alanine transport	0	1	1	1
GO:0042947	Molecular Function	glucoside transmembrane transporter activity	0	1	1	1
GO:0042984	Biological Process	regulation of amyloid precursor protein biosynthetic process	0	1	1	1
GO:0042988	Molecular Function	X11-like protein binding	0	1	1	1
GO:0043000	Biological Process	Golgi to plasma membrane CFTR protein transport	0	1	1	1
GO:0043028	Molecular Function	cysteine-type endopeptidase regulator activity involved in apoptotic process	0	1	1	1
GO:0043035	Molecular Function	chromatin insulator sequence binding	0	1	1	1
GO:0043041	Biological Process	amino acid activation for nonribosomal peptide biosynthetic process	0	1	1	1
GO:0043048	Biological Process	dolichyl monophosphate biosynthetic process	0	1	1	1
GO:0043060	Biological Process	meiotic metaphase I plate congression	0	1	1	1
GO:0043063	Biological Process	intercellular bridge organization	0	1	1	1
GO:0043091	Biological Process	L-arginine import	0	1	1	1
GO:0043105	Biological Process	negative regulation of GTP cyclohydrolase I activity	0	1	1	1
GO:0043111	Biological Process	replication fork arrest	0	1	1	1
GO:0043112	Biological Process	receptor metabolic process	0	1	1	1
GO:0043128	Biological Process	positive regulation of 1-phosphatidylinositol 4-kinase activity	0	1	1	1
GO:0043132	Biological Process	NAD transport	0	1	1	1
GO:0043134	Biological Process	regulation of hindgut contraction	0	1	1	1
GO:0043136	Molecular Function	glycerol-3-phosphatase activity	0	1	1	1
GO:0043143	Biological Process	regulation of translation by machinery localization	0	1	1	1
GO:0043175	Molecular Function	RNA polymerase core enzyme binding	0	1	1	1
GO:0043181	Biological Process	vacuolar sequestering	0	1	1	1
GO:0043185	Molecular Function	vascular endothelial growth factor receptor 3 binding	0	1	1	1
GO:0043217	Biological Process	myelin maintenance	0	1	1	1
GO:0043244	Biological Process	regulation of protein complex disassembly	0	1	1	1
GO:0043250	Molecular Function	sodium-dependent organic anion transmembrane transporter activity	0	1	1	1
GO:0043251	Biological Process	sodium-dependent organic anion transport	0	1	1	1
GO:0043257	Cellular Component	laminin-8 complex	0	1	1	1
GO:0043265	Cellular Component	ectoplasm	0	1	1	1
GO:0043273	Molecular Function	CTPase activity	0	1	1	1
GO:0043310	Biological Process	negative regulation of eosinophil degranulation	0	1	1	1
GO:0043375	Biological Process	CD8-positive, alpha-beta T cell lineage commitment	0	1	1	1
GO:0043376	Biological Process	regulation of CD8-positive, alpha-beta T cell differentiation	0	1	1	1
GO:0043378	Biological Process	positive regulation of CD8-positive, alpha-beta T cell differentiation	0	1	1	1
GO:0043379	Biological Process	memory T cell differentiation	0	1	1	1
GO:0043380	Biological Process	regulation of memory T cell differentiation	0	1	1	1
GO:0043383	Biological Process	negative T cell selection	0	1	1	1
GO:0043390	Biological Process	aflatoxin B1 metabolic process	0	1	1	1
GO:0043397	Biological Process	regulation of corticotropin-releasing hormone secretion	0	1	1	1
GO:0043416	Biological Process	regulation of skeletal muscle tissue regeneration	0	1	1	1
GO:0043420	Biological Process	anthranilate metabolic process	0	1	1	1
GO:0043438	Biological Process	acetoacetic acid metabolic process	0	1	1	1
GO:0043461	Biological Process	proton-transporting ATP synthase complex assembly	0	1	1	1
GO:0043467	Biological Process	regulation of generation of precursor metabolites and energy	0	1	1	1
GO:0043503	Biological Process	skeletal muscle fiber adaptation	0	1	1	1
GO:0043509	Cellular Component	activin A complex	0	1	1	1
GO:0043538	Biological Process	regulation of actin phosphorylation	0	1	1	1
GO:0043540	Cellular Component	6-phosphofructo-2-kinase/fructose-2,6-biphosphatase complex	0	1	1	1
GO:0043544	Molecular Function	lipoamide binding	0	1	1	1
GO:0043545	Biological Process	molybdopterin cofactor metabolic process	0	1	1	1
GO:0043602	Biological Process	nitrate catabolic process	0	1	1	1
GO:0043604	Biological Process	amide biosynthetic process	0	1	1	1
GO:0043605	Biological Process	cellular amide catabolic process	0	1	1	1
GO:0043626	Cellular Component	PCNA complex	0	1	1	1
GO:0043682	Molecular Function	copper-transporting ATPase activity	0	1	1	1
GO:0043754	Molecular Function	dihydrolipoyllysine-residue (2-methylpropanoyl)transferase activity	0	1	1	1
GO:0043783	Molecular Function	oxidoreductase activity, oxidizing metal ions with flavin as acceptor	0	1	1	1
GO:0043795	Molecular Function	glyceraldehyde oxidoreductase activity	0	1	1	1
GO:0043843	Molecular Function	ADP-specific glucokinase activity	0	1	1	1
GO:0043849	Molecular Function	Ras palmitoyltransferase activity	0	1	1	1
GO:0043874	Molecular Function	acireductone synthase activity	0	1	1	1
GO:0043914	Molecular Function	NADPH:sulfur oxidoreductase activity	0	1	1	1
GO:0043916	Molecular Function	DNA-7-methylguanine glycosylase activity	0	1	1	1
GO:0043924	Molecular Function	suramin binding	0	1	1	1
GO:0043947	Biological Process	positive regulation by host of symbiont catalytic activity	0	1	1	1
GO:0043969	Biological Process	histone H2B acetylation	0	1	1	1
GO:0043973	Biological Process	histone H3-K4 acetylation	0	1	1	1
GO:0043990	Biological Process	histone H2A-S1 phosphorylation	0	1	1	1
GO:0043997	Molecular Function	histone acetyltransferase activity (H4-K12 specific)	0	1	1	1
GO:0043998	Molecular Function	H2A histone acetyltransferase activity	0	1	1	1
GO:0044053	Biological Process	translocation of peptides or proteins into host cell cytoplasm	0	1	1	1
GO:0044088	Biological Process	regulation of vacuole organization	0	1	1	1
GO:0044089	Biological Process	positive regulation of cellular component biogenesis	0	1	1	1
GO:0044128	Biological Process	positive regulation of growth of symbiont in host	0	1	1	1
GO:0044140	Biological Process	negative regulation of growth of symbiont on or near host surface	0	1	1	1
GO:0044207	Cellular Component	translation initiation ternary complex	0	1	1	1
GO:0044220	Cellular Component	host cell perinuclear region of cytoplasm	0	1	1	1
GO:0044228	Cellular Component	host cell surface	0	1	1	1
GO:0044231	Cellular Component	host cell presynaptic membrane	0	1	1	1
GO:0044252	Biological Process	negative regulation of multicellular organismal metabolic process	0	1	1	1
GO:0044254	Biological Process	multicellular organismal protein catabolic process	0	1	1	1
GO:0044268	Biological Process	multicellular organismal protein metabolic process	0	1	1	1
GO:0044284	Cellular Component	mitochondrial crista junction	0	1	1	1
GO:0044302	Cellular Component	dentate gyrus mossy fiber	0	1	1	1
GO:0044330	Biological Process	canonical Wnt signaling pathway involved in positive regulation of wound healing	0	1	1	1
GO:0044524	Biological Process	protein sulfhydration	0	1	1	1
GO:0044537	Biological Process	regulation of circulating fibrinogen levels	0	1	1	1
GO:0044540	Molecular Function	L-cystine L-cysteine-lyase (deaminating)	0	1	1	1
GO:0044546	Biological Process	NLRP3 inflammasome complex assembly	0	1	1	1
GO:0044549	Molecular Function	GTP cyclohydrolase binding	0	1	1	1
GO:0044550	Biological Process	secondary metabolite biosynthetic process	0	1	1	1
GO:0044557	Biological Process	relaxation of smooth muscle	1	1	0	0	SLC8A1
GO:0044594	Molecular Function	17-beta-hydroxysteroid dehydrogenase (NAD+) activity	0	1	1	1
GO:0044599	Cellular Component	AP-5 adaptor complex	0	1	1	1
GO:0044610	Molecular Function	FMN transmembrane transporter activity	0	1	1	1
GO:0044648	Biological Process	histone H3-K4 dimethylation	0	1	1	1
GO:0044713	Molecular Function	2-hydroxy-adenosine triphosphate pyrophosphatase activity	0	1	1	1
GO:0044714	Molecular Function	2-hydroxy-(deoxy)adenosine-triphosphate pyrophosphatase activity	0	1	1	1
GO:0044716	Molecular Function	8-oxo-GDP phosphatase activity	0	1	1	1
GO:0044717	Molecular Function	8-hydroxy-dADP phosphatase activity	0	1	1	1
GO:0044721	Biological Process	protein import into peroxisome matrix, substrate release	0	1	1	1
GO:0044726	Biological Process	protection of DNA demethylation of female pronucleus	0	1	1	1
GO:0044727	Biological Process	DNA demethylation of male pronucleus	0	1	1	1
GO:0044783	Biological Process	G1 DNA damage checkpoint	0	1	1	1
GO:0044803	Biological Process	multi-organism membrane organization	0	1	1	1
GO:0044819	Biological Process	mitotic G1/S transition checkpoint	0	1	1	1
GO:0044843	Biological Process	cell cycle G1/S phase transition	0	1	1	1
GO:0044854	Biological Process	plasma membrane raft assembly	0	1	1	1
GO:0045016	Biological Process	mitochondrial magnesium ion transmembrane transport	0	1	1	1
GO:0045027	Molecular Function	DNA end binding	0	1	1	1
GO:0045031	Molecular Function	ATP-activated adenosine receptor activity	0	1	1	1
GO:0045032	Molecular Function	ADP-activated adenosine receptor activity	0	1	1	1
GO:0045062	Biological Process	extrathymic T cell selection	0	1	1	1
GO:0045065	Biological Process	cytotoxic T cell differentiation	0	1	1	1
GO:0045075	Biological Process	regulation of interleukin-12 biosynthetic process	0	1	1	1
GO:0045081	Biological Process	negative regulation of interleukin-10 biosynthetic process	0	1	1	1
GO:0045083	Biological Process	negative regulation of interleukin-12 biosynthetic process	0	1	1	1
GO:0045112	Biological Process	integrin biosynthetic process	0	1	1	1
GO:0045113	Biological Process	regulation of integrin biosynthetic process	0	1	1	1
GO:0045127	Molecular Function	N-acetylglucosamine kinase activity	0	1	1	1
GO:0045130	Molecular Function	keratan sulfotransferase activity	0	1	1	1
GO:0045131	Molecular Function	pre-mRNA branch point binding	0	1	1	1
GO:0045137	Biological Process	development of primary sexual characteristics	0	1	1	1
GO:0045153	Molecular Function	electron transporter, transferring electrons within CoQH2-cytochrome c reductase complex activity	0	1	1	1
GO:0045175	Biological Process	basal protein localization	0	1	1	1
GO:0045183	Molecular Function	translation factor activity, non-nucleic acid binding	0	1	1	1
GO:0045186	Biological Process	zonula adherens assembly	0	1	1	1
GO:0045210	Biological Process	FasL biosynthetic process	0	1	1	1
GO:0045221	Biological Process	negative regulation of FasL biosynthetic process	0	1	1	1
GO:0045225	Biological Process	negative regulation of CD4 biosynthetic process	0	1	1	1
GO:0045234	Biological Process	protein palmitoleylation	0	1	1	1
GO:0045239	Cellular Component	tricarboxylic acid cycle enzyme complex	0	1	1	1
GO:0045338	Biological Process	farnesyl diphosphate metabolic process	0	1	1	1
GO:0045342	Biological Process	MHC class II biosynthetic process	0	1	1	1
GO:0045352	Molecular Function	interleukin-1 Type I receptor antagonist activity	0	1	1	1
GO:0045353	Molecular Function	interleukin-1 Type II receptor antagonist activity	0	1	1	1
GO:0045407	Biological Process	positive regulation of interleukin-5 biosynthetic process	0	1	1	1
GO:0045414	Biological Process	regulation of interleukin-8 biosynthetic process	0	1	1	1
GO:0045423	Biological Process	regulation of granulocyte macrophage colony-stimulating factor biosynthetic process	0	1	1	1
GO:0045513	Molecular Function	interleukin-27 binding	0	1	1	1
GO:0045517	Molecular Function	interleukin-20 receptor binding	0	1	1	1
GO:0045556	Biological Process	positive regulation of TRAIL biosynthetic process	0	1	1	1
GO:0045569	Molecular Function	TRAIL binding	0	1	1	1
GO:0045575	Biological Process	basophil activation	0	1	1	1
GO:0045609	Biological Process	positive regulation of auditory receptor cell differentiation	0	1	1	1
GO:0045620	Biological Process	negative regulation of lymphocyte differentiation	0	1	1	1
GO:0045623	Biological Process	negative regulation of T-helper cell differentiation	0	1	1	1
GO:0045625	Biological Process	regulation of T-helper 1 cell differentiation	0	1	1	1
GO:0045685	Biological Process	regulation of glial cell differentiation	0	1	1	1
GO:0045703	Molecular Function	ketoreductase activity	0	1	1	1
GO:0045713	Biological Process	low-density lipoprotein particle receptor biosynthetic process	0	1	1	1
GO:0045728	Biological Process	respiratory burst after phagocytosis	0	1	1	1
GO:0045738	Biological Process	negative regulation of DNA repair	0	1	1	1
GO:0045769	Biological Process	negative regulation of asymmetric cell division	0	1	1	1
GO:0045795	Biological Process	positive regulation of cell volume	0	1	1	1
GO:0045799	Biological Process	positive regulation of chromatin assembly or disassembly	0	1	1	1
GO:0045870	Biological Process	positive regulation of single stranded viral RNA replication via double stranded DNA intermediate	0	1	1	1
GO:0045898	Biological Process	regulation of RNA polymerase II transcriptional preinitiation complex assembly	0	1	1	1
GO:0045924	Biological Process	regulation of female receptivity	0	1	1	1
GO:0045932	Biological Process	negative regulation of muscle contraction	0	1	1	1
GO:0045938	Biological Process	positive regulation of circadian sleep/wake cycle, sleep	0	1	1	1
GO:0045957	Biological Process	negative regulation of complement activation, alternative pathway	0	1	1	1
GO:0045959	Biological Process	negative regulation of complement activation, classical pathway	0	1	1	1
GO:0045980	Biological Process	negative regulation of nucleotide metabolic process	0	1	1	1
GO:0045989	Biological Process	positive regulation of striated muscle contraction	0	1	1	1
GO:0045992	Biological Process	negative regulation of embryonic development	0	1	1	1
GO:0046015	Biological Process	regulation of transcription by glucose	0	1	1	1
GO:0046016	Biological Process	positive regulation of transcription by glucose	0	1	1	1
GO:0046030	Molecular Function	inositol trisphosphate phosphatase activity	0	1	1	1
GO:0046032	Biological Process	ADP catabolic process	0	1	1	1
GO:0046041	Biological Process	ITP metabolic process	0	1	1	1
GO:0046051	Biological Process	UTP metabolic process	0	1	1	1
GO:0046054	Biological Process	dGMP metabolic process	0	1	1	1
GO:0046057	Biological Process	dADP catabolic process	0	1	1	1
GO:0046067	Biological Process	dGDP catabolic process	0	1	1	1
GO:0046078	Biological Process	dUMP metabolic process	0	1	1	1
GO:0046079	Biological Process	dUMP catabolic process	0	1	1	1
GO:0046081	Biological Process	dUTP catabolic process	0	1	1	1
GO:0046086	Biological Process	adenosine biosynthetic process	0	1	1	1
GO:0046100	Biological Process	hypoxanthine metabolic process	0	1	1	1
GO:0046111	Biological Process	xanthine biosynthetic process	0	1	1	1
GO:0046121	Biological Process	deoxyribonucleoside catabolic process	0	1	1	1
GO:0046122	Biological Process	purine deoxyribonucleoside metabolic process	0	1	1	1
GO:0046130	Biological Process	purine ribonucleoside catabolic process	0	1	1	1
GO:0046164	Biological Process	alcohol catabolic process	0	1	1	1
GO:0046204	Biological Process	nor-spermidine metabolic process	0	1	1	1
GO:0046210	Biological Process	nitric oxide catabolic process	0	1	1	1
GO:0046226	Biological Process	coumarin catabolic process	0	1	1	1
GO:0046272	Biological Process	stilbene catabolic process	0	1	1	1
GO:0046293	Biological Process	formaldehyde biosynthetic process	0	1	1	1
GO:0046295	Biological Process	glycolate biosynthetic process	0	1	1	1
GO:0046296	Biological Process	glycolate catabolic process	0	1	1	1
GO:0046314	Biological Process	phosphocreatine biosynthetic process	0	1	1	1
GO:0046316	Molecular Function	gluconokinase activity	0	1	1	1
GO:0046327	Biological Process	glycerol biosynthetic process from pyruvate	0	1	1	1
GO:0046341	Biological Process	CDP-diacylglycerol metabolic process	0	1	1	1
GO:0046360	Biological Process	2-oxobutyrate biosynthetic process	0	1	1	1
GO:0046368	Biological Process	GDP-L-fucose metabolic process	0	1	1	1
GO:0046380	Biological Process	N-acetylneuraminate biosynthetic process	0	1	1	1
GO:0046398	Biological Process	UDP-glucuronate metabolic process	0	1	1	1
GO:0046434	Biological Process	organophosphate catabolic process	0	1	1	1
GO:0046490	Biological Process	isopentenyl diphosphate metabolic process	0	1	1	1
GO:0046491	Biological Process	L-methylmalonyl-CoA metabolic process	0	1	1	1
GO:0046520	Biological Process	sphingoid biosynthetic process	0	1	1	1
GO:0046523	Molecular Function	S-methyl-5-thioribose-1-phosphate isomerase activity	0	1	1	1
GO:0046525	Molecular Function	xylosylprotein 4-beta-galactosyltransferase activity	0	1	1	1
GO:0046526	Molecular Function	D-xylulose reductase activity	0	1	1	1
GO:0046539	Molecular Function	histamine N-methyltransferase activity	0	1	1	1
GO:0046554	Molecular Function	malate dehydrogenase (NADP+) activity	0	1	1	1
GO:0046570	Molecular Function	methylthioribulose 1-phosphate dehydratase activity	0	1	1	1
GO:0046577	Molecular Function	long-chain-alcohol oxidase activity	0	1	1	1
GO:0046587	Biological Process	positive regulation of calcium-dependent cell-cell adhesion	0	1	1	1
GO:0046633	Biological Process	alpha-beta T cell proliferation	0	1	1	1
GO:0046636	Biological Process	negative regulation of alpha-beta T cell activation	0	1	1	1
GO:0046711	Biological Process	GDP biosynthetic process	0	1	1	1
GO:0046712	Biological Process	GDP catabolic process	0	1	1	1
GO:0046713	Biological Process	borate transport	0	1	1	1
GO:0046715	Molecular Function	active borate transmembrane transporter activity	0	1	1	1
GO:0046745	Biological Process	viral capsid secondary envelopment	0	1	1	1
GO:0046782	Biological Process	regulation of viral transcription	0	1	1	1
GO:0046786	Biological Process	viral replication complex formation and maintenance	0	1	1	1
GO:0046817	Molecular Function	chemokine receptor antagonist activity	0	1	1	1
GO:0046838	Biological Process	phosphorylated carbohydrate dephosphorylation	0	1	1	1
GO:0046839	Biological Process	phospholipid dephosphorylation	0	1	1	1
GO:0046880	Biological Process	regulation of follicle-stimulating hormone secretion	0	1	1	1
GO:0046898	Biological Process	response to cycloheximide	0	1	1	1
GO:0046901	Biological Process	tetrahydrofolylpolyglutamate biosynthetic process	0	1	1	1
GO:0046911	Molecular Function	metal chelating activity	0	1	1	1
GO:0046950	Biological Process	cellular ketone body metabolic process	0	1	1	1
GO:0046958	Biological Process	nonassociative learning	0	1	1	1
GO:0046960	Biological Process	sensitization	0	1	1	1
GO:0046963	Biological Process	3'-phosphoadenosine 5'-phosphosulfate transport	0	1	1	1
GO:0046968	Biological Process	peptide antigen transport	0	1	1	1
GO:0046970	Molecular Function	NAD-dependent histone deacetylase activity (H4-K16 specific)	0	1	1	1
GO:0046986	Biological Process	negative regulation of hemoglobin biosynthetic process	0	1	1	1
GO:0047012	Molecular Function	sterol-4-alpha-carboxylate 3-dehydrogenase (decarboxylating) activity	0	1	1	1
GO:0047015	Molecular Function	3-hydroxy-2-methylbutyryl-CoA dehydrogenase activity	0	1	1	1
GO:0047016	Molecular Function	cholest-5-ene-3-beta,7-alpha-diol 3-beta-dehydrogenase activity	0	1	1	1
GO:0047017	Molecular Function	prostaglandin-F synthase activity	0	1	1	1
GO:0047020	Molecular Function	15-hydroxyprostaglandin-D dehydrogenase (NADP+) activity	0	1	1	1
GO:0047021	Molecular Function	15-hydroxyprostaglandin dehydrogenase (NADP+) activity	0	1	1	1
GO:0047042	Molecular Function	androsterone dehydrogenase (B-specific) activity	0	1	1	1
GO:0047058	Molecular Function	vitamin-K-epoxide reductase (warfarin-insensitive) activity	0	1	1	1
GO:0047066	Molecular Function	phospholipid-hydroperoxide glutathione peroxidase activity	0	1	1	1
GO:0047105	Molecular Function	4-trimethylammoniobutyraldehyde dehydrogenase activity	0	1	1	1
GO:0047117	Molecular Function	enoyl-[acyl-carrier-protein] reductase (NADPH, A-specific) activity	0	1	1	1
GO:0047127	Molecular Function	thiomorpholine-carboxylate dehydrogenase activity	0	1	1	1
GO:0047130	Molecular Function	saccharopine dehydrogenase (NADP+, L-lysine-forming) activity	0	1	1	1
GO:0047131	Molecular Function	saccharopine dehydrogenase (NAD+, L-glutamate-forming) activity	0	1	1	1
GO:0047159	Molecular Function	1-alkenylglycerophosphocholine O-acyltransferase activity	0	1	1	1
GO:0047166	Molecular Function	1-alkenylglycerophosphoethanolamine O-acyltransferase activity	0	1	1	1
GO:0047173	Molecular Function	phosphatidylcholine-retinol O-acyltransferase activity	0	1	1	1
GO:0047191	Molecular Function	1-alkylglycerophosphocholine O-acyltransferase activity	0	1	1	1
GO:0047198	Molecular Function	cysteine-S-conjugate N-acetyltransferase activity	0	1	1	1
GO:0047220	Molecular Function	galactosylxylosylprotein 3-beta-galactosyltransferase activity	0	1	1	1
GO:0047224	Molecular Function	acetylgalactosaminyl-O-glycosyl-glycoprotein beta-1,3-N-acetylglucosaminyltransferase activity	0	1	1	1
GO:0047225	Molecular Function	acetylgalactosaminyl-O-glycosyl-glycoprotein beta-1,6-N-acetylglucosaminyltransferase activity	0	1	1	1
GO:0047256	Molecular Function	lactosylceramide 1,3-N-acetyl-beta-D-glucosaminyltransferase activity	0	1	1	1
GO:0047263	Molecular Function	N-acylsphingosine galactosyltransferase activity	0	1	1	1
GO:0047273	Molecular Function	galactosylgalactosylglucosylceramide beta-D-acetylgalactosaminyltransferase activity	0	1	1	1
GO:0047277	Molecular Function	globoside alpha-N-acetylgalactosaminyltransferase activity	0	1	1	1
GO:0047280	Molecular Function	nicotinamide phosphoribosyltransferase activity	0	1	1	1
GO:0047290	Molecular Function	(alpha-N-acetylneuraminyl-2,3-beta-galactosyl-1,3)-N-acetyl-galactosaminide 6-alpha-sialyltransferase activity	0	1	1	1
GO:0047291	Molecular Function	lactosylceramide alpha-2,3-sialyltransferase activity	0	1	1	1
GO:0047293	Molecular Function	4-hydroxybenzoate nonaprenyltransferase activity	0	1	1	1
GO:0047298	Molecular Function	(S)-3-amino-2-methylpropionate transaminase activity	0	1	1	1
GO:0047305	Molecular Function	(R)-3-amino-2-methylpropionate-pyruvate transaminase activity	0	1	1	1
GO:0047323	Molecular Function	[3-methyl-2-oxobutanoate dehydrogenase (acetyl-transferring)] kinase activity	0	1	1	1
GO:0047325	Molecular Function	inositol tetrakisphosphate 1-kinase activity	0	1	1	1
GO:0047341	Molecular Function	fucose-1-phosphate guanylyltransferase activity	0	1	1	1
GO:0047369	Molecular Function	succinate-hydroxymethylglutarate CoA-transferase activity	0	1	1	1
GO:0047390	Molecular Function	glycerophosphocholine cholinephosphodiesterase activity	0	1	1	1
GO:0047394	Molecular Function	glycerophosphoinositol inositolphosphodiesterase activity	0	1	1	1
GO:0047395	Molecular Function	glycerophosphoinositol glycerophosphodiesterase activity	0	1	1	1
GO:0047408	Molecular Function	alkenylglycerophosphocholine hydrolase activity	0	1	1	1
GO:0047409	Molecular Function	alkenylglycerophosphoethanolamine hydrolase activity	0	1	1	1
GO:0047442	Molecular Function	17-alpha-hydroxyprogesterone aldolase activity	0	1	1	1
GO:0047444	Molecular Function	N-acylneuraminate-9-phosphate synthase activity	0	1	1	1
GO:0047451	Molecular Function	3-hydroxyoctanoyl-[acyl-carrier-protein] dehydratase activity	0	1	1	1
GO:0047464	Molecular Function	heparosan-N-sulfate-glucuronate 5-epimerase activity	0	1	1	1
GO:0047536	Molecular Function	2-aminoadipate transaminase activity	0	1	1	1
GO:0047545	Molecular Function	2-hydroxyglutarate dehydrogenase activity	0	1	1	1
GO:0047560	Molecular Function	3-dehydrosphinganine reductase activity	0	1	1	1
GO:0047598	Molecular Function	7-dehydrocholesterol reductase activity	0	1	1	1
GO:0047620	Molecular Function	acylglycerol kinase activity	0	1	1	1
GO:0047621	Molecular Function	acylpyruvate hydrolase activity	0	1	1	1
GO:0047676	Molecular Function	arachidonate-CoA ligase activity	0	1	1	1
GO:0047693	Molecular Function	ATP diphosphatase activity	0	1	1	1
GO:0047704	Molecular Function	bile-salt sulfotransferase activity	0	1	1	1
GO:0047714	Molecular Function	galactolipase activity	0	1	1	1
GO:0047726	Molecular Function	iron-cytochrome-c reductase activity	0	1	1	1
GO:0047730	Molecular Function	carnosine synthase activity	0	1	1	1
GO:0047734	Molecular Function	CDP-glycerol diphosphatase activity	0	1	1	1
GO:0047747	Molecular Function	cholate-CoA ligase activity	0	1	1	1
GO:0047800	Molecular Function	cysteamine dioxygenase activity	0	1	1	1
GO:0047801	Molecular Function	L-cysteine:2-oxoglutarate aminotransferase activity	0	1	1	1
GO:0047837	Molecular Function	D-xylose 1-dehydrogenase (NADP+) activity	0	1	1	1
GO:0047840	Molecular Function	dCTP diphosphatase activity	0	1	1	1
GO:0047844	Molecular Function	deoxycytidine deaminase activity	0	1	1	1
GO:0047856	Molecular Function	dihydrocoumarin hydrolase activity	0	1	1	1
GO:0047865	Molecular Function	dimethylglycine dehydrogenase activity	0	1	1	1
GO:0047874	Molecular Function	dolichyldiphosphatase activity	0	1	1	1
GO:0047888	Molecular Function	fatty acid peroxidase activity	0	1	1	1
GO:0047915	Molecular Function	ganglioside galactosyltransferase activity	0	1	1	1
GO:0047933	Molecular Function	glucose-1,6-bisphosphate synthase activity	0	1	1	1
GO:0047936	Molecular Function	glucose 1-dehydrogenase [NAD(P)] activity	0	1	1	1
GO:0047939	Molecular Function	L-glucuronate reductase activity	0	1	1	1
GO:0047962	Molecular Function	glycine N-benzoyltransferase activity	0	1	1	1
GO:0047963	Molecular Function	glycine N-choloyltransferase activity	0	1	1	1
GO:0047988	Molecular Function	hydroxyacid-oxoacid transhydrogenase activity	0	1	1	1
GO:0047992	Molecular Function	hydroxylysine kinase activity	0	1	1	1
GO:0048006	Biological Process	antigen processing and presentation, endogenous lipid antigen via MHC class Ib	0	1	1	1
GO:0048034	Biological Process	heme O biosynthetic process	0	1	1	1
GO:0048040	Molecular Function	UDP-glucuronate decarboxylase activity	0	1	1	1
GO:0048058	Biological Process	compound eye corneal lens development	0	1	1	1
GO:0048073	Biological Process	regulation of eye pigmentation	0	1	1	1
GO:0048074	Biological Process	negative regulation of eye pigmentation	0	1	1	1
GO:0048137	Biological Process	spermatocyte division	0	1	1	1
GO:0048160	Biological Process	primary follicle stage	0	1	1	1
GO:0048174	Biological Process	negative regulation of short-term neuronal synaptic plasticity	0	1	1	1
GO:0048178	Biological Process	negative regulation of hepatocyte growth factor biosynthetic process	0	1	1	1
GO:0048209	Biological Process	regulation of vesicle targeting, to, from or within Golgi	0	1	1	1
GO:0048211	Biological Process	Golgi vesicle docking	0	1	1	1
GO:0048239	Biological Process	negative regulation of DNA recombination at telomere	0	1	1	1
GO:0048241	Biological Process	epinephrine transport	0	1	1	1
GO:0048244	Molecular Function	phytanoyl-CoA dioxygenase activity	0	1	1	1
GO:0048264	Biological Process	determination of ventral identity	0	1	1	1
GO:0048270	Molecular Function	methionine adenosyltransferase regulator activity	0	1	1	1
GO:0048290	Biological Process	isotype switching to IgA isotypes	0	1	1	1
GO:0048291	Biological Process	isotype switching to IgG isotypes	0	1	1	1
GO:0048297	Biological Process	negative regulation of isotype switching to IgA isotypes	0	1	1	1
GO:0048319	Biological Process	axial mesoderm morphogenesis	0	1	1	1
GO:0048327	Biological Process	axial mesodermal cell fate specification	0	1	1	1
GO:0048337	Biological Process	positive regulation of mesodermal cell fate specification	0	1	1	1
GO:0048343	Biological Process	paraxial mesodermal cell fate commitment	0	1	1	1
GO:0048352	Biological Process	paraxial mesoderm structural organization	0	1	1	1
GO:0048389	Biological Process	intermediate mesoderm development	0	1	1	1
GO:0048392	Biological Process	intermediate mesodermal cell differentiation	0	1	1	1
GO:0048560	Biological Process	establishment of anatomical structure orientation	0	1	1	1
GO:0048611	Biological Process	embryonic ectodermal digestive tract development	0	1	1	1
GO:0048621	Biological Process	post-embryonic digestive tract morphogenesis	0	1	1	1
GO:0048631	Biological Process	regulation of skeletal muscle tissue growth	0	1	1	1
GO:0048640	Biological Process	negative regulation of developmental growth	0	1	1	1
GO:0048677	Biological Process	axon extension involved in regeneration	0	1	1	1
GO:0048691	Biological Process	positive regulation of axon extension involved in regeneration	0	1	1	1
GO:0048692	Biological Process	negative regulation of axon extension involved in regeneration	0	1	1	1
GO:0048698	Biological Process	negative regulation of collateral sprouting in absence of injury	0	1	1	1
GO:0048749	Biological Process	compound eye development	0	1	1	1
GO:0048757	Biological Process	pigment granule maturation	0	1	1	1
GO:0048789	Biological Process	cytoskeletal matrix organization at active zone	0	1	1	1
GO:0048790	Biological Process	maintenance of presynaptic active zone structure	0	1	1	1
GO:0048792	Biological Process	spontaneous exocytosis of neurotransmitter	0	1	1	1
GO:0048855	Biological Process	adenohypophysis morphogenesis	0	1	1	1
GO:0048857	Biological Process	neural nucleus development	0	1	1	1
GO:0048894	Biological Process	efferent axon development in a lateral line nerve	0	1	1	1
GO:0050031	Molecular Function	L-pipecolate oxidase activity	0	1	1	1
GO:0050038	Molecular Function	L-xylulose reductase (NADP+) activity	0	1	1	1
GO:0050046	Molecular Function	lathosterol oxidase activity	0	1	1	1
GO:0050080	Molecular Function	malonyl-CoA decarboxylase activity	0	1	1	1
GO:0050104	Molecular Function	L-gulonate 3-dehydrogenase activity	0	1	1	1
GO:0050113	Molecular Function	inositol oxygenase activity	0	1	1	1
GO:0050115	Molecular Function	myosin-light-chain-phosphatase activity	0	1	1	1
GO:0050121	Molecular Function	N-acylglucosamine 2-epimerase activity	0	1	1	1
GO:0050124	Molecular Function	N-acylneuraminate-9-phosphatase activity	0	1	1	1
GO:0050129	Molecular Function	N-formylglutamate deformylase activity	0	1	1	1
GO:0050144	Molecular Function	nucleoside deoxyribosyltransferase activity	0	1	1	1
GO:0050152	Molecular Function	omega-amidase activity	0	1	1	1
GO:0050197	Molecular Function	phytanate-CoA ligase activity	0	1	1	1
GO:0050201	Molecular Function	fucokinase activity	0	1	1	1
GO:0050221	Molecular Function	prostaglandin-E2 9-reductase activity	0	1	1	1
GO:0050277	Molecular Function	sedoheptulokinase activity	0	1	1	1
GO:0050290	Molecular Function	sphingomyelin phosphodiesterase D activity	0	1	1	1
GO:0050313	Molecular Function	sulfur dioxygenase activity	0	1	1	1
GO:0050333	Molecular Function	thiamin-triphosphatase activity	0	1	1	1
GO:0050346	Molecular Function	trans-L-3-hydroxyproline dehydratase activity	0	1	1	1
GO:0050353	Molecular Function	trimethyllysine dioxygenase activity	0	1	1	1
GO:0050355	Molecular Function	triphosphatase activity	0	1	1	1
GO:0050379	Molecular Function	UDP-glucuronate 5'-epimerase activity	0	1	1	1
GO:0050421	Molecular Function	nitrite reductase (NO-forming) activity	0	1	1	1
GO:0050429	Molecular Function	calcium-dependent phospholipase C activity	0	1	1	1
GO:0050444	Molecular Function	aquacobalamin reductase (NADPH) activity	0	1	1	1
GO:0050459	Molecular Function	ethanolamine-phosphate phospho-lyase activity	0	1	1	1
GO:0050479	Molecular Function	glyceryl-ether monooxygenase activity	0	1	1	1
GO:0050480	Molecular Function	imidazolonepropionase activity	0	1	1	1
GO:0050512	Molecular Function	lactosylceramide 4-alpha-galactosyltransferase activity	0	1	1	1
GO:0050528	Molecular Function	acyloxyacyl hydrolase activity	0	1	1	1
GO:0050543	Molecular Function	icosatetraenoic acid binding	0	1	1	1
GO:0050560	Molecular Function	aspartate-tRNA(Asn) ligase activity	0	1	1	1
GO:0050561	Molecular Function	glutamate-tRNA(Gln) ligase activity	0	1	1	1
GO:0050571	Molecular Function	1,5-anhydro-D-fructose reductase activity	0	1	1	1
GO:0050577	Molecular Function	GDP-L-fucose synthase activity	0	1	1	1
GO:0050614	Molecular Function	delta24-sterol reductase activity	0	1	1	1
GO:0050632	Molecular Function	propionyl-CoA C2-trimethyltridecanoyltransferase activity	0	1	1	1
GO:0050655	Biological Process	dermatan sulfate proteoglycan metabolic process	0	1	1	1
GO:0050668	Biological Process	positive regulation of homocysteine metabolic process	0	1	1	1
GO:0050674	Biological Process	urothelial cell proliferation	0	1	1	1
GO:0050677	Biological Process	positive regulation of urothelial cell proliferation	0	1	1	1
GO:0050683	Molecular Function	AF-1 domain binding	0	1	1	1
GO:0050701	Biological Process	interleukin-1 secretion	0	1	1	1
GO:0050703	Biological Process	interleukin-1 alpha secretion	0	1	1	1
GO:0050720	Biological Process	interleukin-1 beta biosynthetic process	0	1	1	1
GO:0050725	Biological Process	positive regulation of interleukin-1 beta biosynthetic process	0	1	1	1
GO:0050726	Biological Process	positive regulation of interleukin-1 alpha biosynthetic process	0	1	1	1
GO:0050747	Biological Process	positive regulation of lipoprotein metabolic process	0	1	1	1
GO:0050760	Biological Process	negative regulation of thymidylate synthase biosynthetic process	0	1	1	1
GO:0050787	Biological Process	detoxification of mercury ion	0	1	1	1
GO:0050812	Biological Process	regulation of acyl-CoA biosynthetic process	0	1	1	1
GO:0050823	Biological Process	peptide antigen stabilization	0	1	1	1
GO:0050857	Biological Process	positive regulation of antigen receptor-mediated signaling pathway	0	1	1	1
GO:0050865	Biological Process	regulation of cell activation	0	1	1	1
GO:0050894	Biological Process	determination of affect	0	1	1	1
[truncated: 16,243 more rows]
[truncated: 30 more columns]

## Sheet: Biological Processes
Figure S1. GO enrichment of the 52 DE genes of Set C common to the Running set of Grégoire et al., 2018. An enrichment analysis for Gene Ontology Biological Processes was performed by implementing a Fisher’s exact test, using a subset of 52 genes, listed in Table 1. Their expression is up- or down-regulated by running in wild-type Btg1 dentate gyrus (Set C), and is concordantly up- or down-regula…
GO term	GO category	GO description	number of DE genes	size list	pvalue	DE Genes
GO:0055119	Biological Process	relaxation of cardiac muscle	2	12	0.000527	KCNJ2	SLC8A1
GO:0086012	Biological Process	membrane depolarization during cardiac muscle cell action potential	2	12	0.000527	KCNJ2	SLC8A1
GO:1903779	Biological Process	regulation of cardiac conduction	3	55	0.000531	NOS1	FXYD7	SLC8A1
GO:0042136	Biological Process	neurotransmitter biosynthetic process	2	14	0.000724	NOS1	DAGLB
GO:0051146	Biological Process	striated muscle cell differentiation	2	14	0.000724	IGFBP5	IGF2
GO:0009612	Biological Process	response to mechanical stimulus	3	64	0.000828	DCN	IGFBP2	PPL
GO:0051481	Biological Process	negative regulation of cytosolic calcium ion concentration	2	20	0.001494	NOS1	SLC8A1
GO:0007568	Biological Process	aging	4	172	0.001503	DCN	IGFBP5	UCP2	IGFBP2
GO:1900273	Biological Process	positive regulation of long-term synaptic potentiation	2	21	0.001649	NOS1	NRGN
GO:0044267	Biological Process	cellular protein metabolic process	4	177	0.001669	IGFBP6	IGFBP5	IGFBP2	IGF2
GO:0007565	Biological Process	female pregnancy	3	83	0.001757	IGFBP5	UCP2	IGFBP2
GO:0001558	Biological Process	regulation of cell growth	3	86	0.001945	IGFBP6	IGFBP5	IGFBP2
GO:0002028	Biological Process	regulation of sodium ion transport	2	23	0.001979	NOS1	SLC8A1
GO:0042104	Biological Process	positive regulation of activated T cell proliferation	2	27	0.002726	IGFBP2	IGF2
GO:0007411	Biological Process	axon guidance	4	205	0.002845	ETV1	ROBO3	BDNF	DCC
GO:0001892	Biological Process	embryonic placenta development	2	28	0.00293	IGF2	SLC8A1
GO:0007214	Biological Process	gamma-aminobutyric acid signaling pathway	2	28	0.00293	GABRA3	BDNF
GO:0021537	Biological Process	telencephalon development	2	31	0.003584	NRGN	SLC8A1
GO:0007399	Biological Process	nervous system development	6	525	0.003823	ROBO3	NEUROD6	BDNF	NRGN	TRNP1	DCC
GO:0043523	Biological Process	regulation of neuron apoptotic process	2	33	0.004055	BDNF	KCNIP3
GO:0001649	Biological Process	osteoblast differentiation	3	112	0.004111	IGFBP5	GPNMB	IGF2
GO:0010469	Biological Process	regulation of receptor activity	5	371	0.004179	GPNMB	NPY	C1QTNF4	BDNF	IGF2
GO:0008306	Biological Process	associative learning	2	34	0.004301	NRGN	NPTX2
GO:0071310	Biological Process	cellular response to organic substance	2	36	0.004812	NR4A1	MAPK4
GO:0097192	Biological Process	extrinsic apoptotic signaling pathway in absence of ligand	2	37	0.005078	BOK	DCC
GO:0016358	Biological Process	dendrite development	2	38	0.00535	GRIN3A	BDNF
GO:0046676	Biological Process	negative regulation of insulin secretion	2	41	0.006206	ACVR1C	NOS1
GO:0007631	Biological Process	feeding behavior	2	45	0.007438	NPY	BDNF
GO:0007267	Biological Process	cell-cell signaling	4	272	0.007717	GPNMB	NPY	GPR101	BDNF
GO:0006816	Biological Process	calcium ion transport	3	147	0.00872	NPY	GRIN3A	SLC8A1
GO:0061337	Biological Process	cardiac conduction	2	49	0.008771	KCNJ2	KCNIP3
GO:0071320	Biological Process	cellular response to cAMP	2	54	0.010576	IGFBP5	SLC8A1
GO:0003007	Biological Process	heart morphogenesis	2	66	0.015509	FAT4	SLC8A1
GO:1901215	Biological Process	negative regulation of neuron death	2	66	0.015509	GPNMB	BDNF
GO:0001666	Biological Process	response to hypoxia	3	185	0.016176	NOS1	UCP2	SLC8A1
GO:0006006	Biological Process	glucose metabolic process	2	68	0.016411	IGFBP5	IGF2
GO:0022008	Biological Process	neurogenesis	2	70	0.017334	DAGLB	FAT4
GO:0043627	Biological Process	response to estrogen	2	71	0.017804	NOS1	IGFBP2
GO:0007612	Biological Process	learning	2	73	0.018761	ARC	BDNF
GO:0009749	Biological Process	response to glucose	2	73	0.018761	ACVR1C	SLC8A1
GO:0021987	Biological Process	cerebral cortex development	2	73	0.018761	NPY	FAT4
GO:0040008	Biological Process	regulation of growth	2	73	0.018761	IGFBP5	IGFBP2
GO:0060079	Biological Process	excitatory postsynaptic potential	2	78	0.021243	GRIN3A	BDNF
GO:0035725	Biological Process	sodium ion transmembrane transport	2	80	0.022273	SLC13A4	SLC8A1
GO:0071260	Biological Process	cellular response to mechanical stimulus	2	82	0.023323	NOS1	KCNJ2
GO:0014044	Biological Process	Schwann cell development	1	10	0.02844	POU3F1
GO:0031017	Biological Process	exocrine pancreas development	1	10	0.02844	IGF2
GO:0031284	Biological Process	positive regulation of guanylate cyclase activity	1	10	0.02844	NOS1
GO:0033555	Biological Process	multicellular organismal response to stress	1	10	0.02844	NOS1
GO:0045843	Biological Process	negative regulation of striated muscle tissue development	1	10	0.02844	BDNF
GO:0045926	Biological Process	negative regulation of growth	1	10	0.02844	IGFBP5
GO:0048671	Biological Process	negative regulation of collateral sprouting	1	10	0.02844	DCC
GO:0051901	Biological Process	positive regulation of mitochondrial depolarization	1	10	0.02844	DCN
GO:0061179	Biological Process	negative regulation of insulin secretion involved in cellular response to glucose stimulus	1	10	0.02844	UCP2
GO:1900119	Biological Process	positive regulation of execution phase of apoptosis	1	10	0.02844	BOK
GO:1901030	Biological Process	positive regulation of mitochondrial outer membrane permeabilization involved in apoptotic signaling pathway	1	10	0.02844	BOK
GO:2000008	Biological Process	regulation of protein localization to cell surface	1	10	0.02844	BDNF
GO:0006811	Biological Process	ion transport	5	600	0.02862	GABRA3	FXYD7	KCNJ2	SLC8A1	KCNIP3
GO:0008343	Biological Process	adult feeding behavior	1	11	0.03124	NPY
GO:0030007	Biological Process	cellular potassium ion homeostasis	1	11	0.03124	KCNJ2
GO:0045822	Biological Process	negative regulation of heart contraction	1	11	0.03124	NOS1
GO:0048935	Biological Process	peripheral nervous system neuron development	1	11	0.03124	ETV1
GO:0051926	Biological Process	negative regulation of calcium ion transport	1	11	0.03124	NOS1
GO:0086036	Biological Process	regulation of cardiac muscle cell membrane potential	1	11	0.03124	SLC8A1
GO:0097484	Biological Process	dendrite extension	1	11	0.03124	BDNF
GO:1902237	Biological Process	positive regulation of endoplasmic reticulum stress-induced intrinsic apoptotic signaling pathway	1	11	0.03124	BOK
GO:2000171	Biological Process	negative regulation of dendrite development	1	11	0.03124	DCC
GO:0106074	biological process	aminoacyl-tRNA metabolism involved in translational fidelity	1	11	0.03124	LARS2
GO:0010035	Biological Process	response to inorganic substance	1	12	0.034032	NR4A1
GO:0021675	Biological Process	nerve development	1	12	0.034032	BDNF
GO:0030208	Biological Process	dermatan sulfate biosynthetic process	1	12	0.034032	DCN
GO:0044342	Biological Process	type B pancreatic cell proliferation	1	12	0.034032	IGFBP5
GO:0046628	Biological Process	positive regulation of insulin receptor signaling pathway	1	12	0.034032	IGF2
GO:0060046	Biological Process	regulation of acrosome reaction	1	12	0.034032	SPINK8
GO:0060078	Biological Process	regulation of postsynaptic membrane potential	1	12	0.034032	SLC8A1
GO:0060306	Biological Process	regulation of membrane repolarization	1	12	0.034032	KCNJ2
GO:0042493	Biological Process	response to drug	3	249	0.034872	IGFBP2	BDNF	IGF2
GO:0007268	Biological Process	chemical synaptic transmission	3	251	0.035582	NPY	GABRA3	NPTX2
GO:0015693	Biological Process	magnesium ion transport	1	13	0.036817	KCNJ2
GO:0043568	Biological Process	positive regulation of insulin-like growth factor receptor signaling pathway	1	13	0.036817	IGFBP5
GO:0060080	Biological Process	inhibitory postsynaptic potential	1	13	0.036817	BDNF
GO:0060416	Biological Process	response to growth hormone	1	13	0.036817	IGFBP5
GO:0086064	Biological Process	cell communication by electrical coupling involved in cardiac conduction	1	13	0.036817	SLC8A1
GO:0090141	Biological Process	positive regulation of mitochondrial fission	1	13	0.036817	DCN
GO:0045944	Biological Process	positive regulation of transcription from RNA polymerase II promoter	7	1105	0.037881	ETV1	DCN	NR4A1	NOS1	NEUROD6	IGF2	POU3F1
GO:0002021	Biological Process	response to dietary excess	1	14	0.039593	ACVR1C
GO:0030207	Biological Process	chondroitin sulfate catabolic process	1	14	0.039593	DCN
GO:0043267	Biological Process	negative regulation of potassium ion transport	1	14	0.039593	NOS1
GO:0055013	Biological Process	cardiac muscle cell development	1	14	0.039593	SLC8A1
GO:0060134	Biological Process	prepulse inhibition	1	14	0.039593	GRIN3A
GO:0060314	Biological Process	regulation of ryanodine-sensitive calcium-release channel activity	1	14	0.039593	NOS1
GO:0060546	Biological Process	negative regulation of necroptotic process	1	14	0.039593	BOK
GO:0071880	Biological Process	adenylate cyclase-activating adrenergic receptor signaling pathway	1	14	0.039593	GPR101
GO:0001818	Biological Process	negative regulation of cytokine production	1	15	0.042362	GPNMB
GO:0008272	Biological Process	sulfate transport	1	15	0.042362	SLC13A4
GO:0022011	Biological Process	myelination in peripheral nervous system	1	15	0.042362	POU3F1
GO:0061001	Biological Process	regulation of dendritic spine morphogenesis	1	15	0.042362	ARC
GO:0071872	Biological Process	cellular response to epinephrine stimulus	1	15	0.042362	NOS1
GO:0006915	Biological Process	apoptotic process	5	669	0.042662	NR4A1	BOK	ACVR1C	DCC	KCNIP3
GO:0006809	Biological Process	nitric oxide biosynthetic process	1	16	0.045122	NOS1
GO:0006883	Biological Process	cellular sodium ion homeostasis	1	16	0.045122	SLC8A1
GO:0007610	Biological Process	behavior	1	16	0.045122	NPY
GO:0010832	Biological Process	negative regulation of myotube differentiation	1	16	0.045122	BDNF
GO:0014912	Biological Process	negative regulation of smooth muscle cell migration	1	16	0.045122	IGFBP5
GO:0030516	Biological Process	regulation of axon extension	1	16	0.045122	BDNF
GO:0045725	Biological Process	positive regulation of glycogen biosynthetic process	1	16	0.045122	IGF2
GO:0045793	Biological Process	positive regulation of cell size	1	16	0.045122	PRR16
GO:0048747	Biological Process	muscle fiber development	1	16	0.045122	SLC8A1
GO:0060402	Biological Process	calcium ion transport into cytosol	1	16	0.045122	SLC8A1
GO:0086002	Biological Process	cardiac muscle cell action potential involved in contraction	1	16	0.045122	KCNJ2
GO:0086004	Biological Process	regulation of cardiac muscle cell contraction	1	16	0.045122	KCNJ2
GO:1901381	Biological Process	positive regulation of potassium ion transmembrane transport	1	16	0.045122	KCNJ2
GO:0001736	Biological Process	establishment of planar polarity	1	17	0.047875	FAT4
GO:0002042	Biological Process	cell migration involved in sprouting angiogenesis	1	17	0.047875	NR4A1
GO:0007009	Biological Process	plasma membrane organization	1	17	0.047875	FAT4
GO:0010881	Biological Process	regulation of cardiac muscle contraction by regulation of the release of sequestered calcium ion	1	17	0.047875	SLC8A1
GO:0048172	Biological Process	regulation of short-term neuronal synaptic plasticity	1	17	0.047875	BDNF
GO:0050868	Biological Process	negative regulation of T cell activation	1	17	0.047875	GPNMB
GO:0061351	Biological Process	neural precursor cell proliferation	1	17	0.047875	TRNP1
GO:1901379	Biological Process	regulation of potassium ion transmembrane transport	1	17	0.047875	KCNIP3
GO:0001822	Biological Process	kidney development	2	124	0.049637	DCN	FAT4
GO:0010763	Biological Process	positive regulation of fibroblast migration	1	18	0.05062	SLC8A1
GO:0021542	Biological Process	dentate gyrus development	1	18	0.05062	NEUROD6
GO:0021954	Biological Process	central nervous system neuron development	1	18	0.05062	NPY
GO:0035994	Biological Process	response to muscle stretch	1	18	0.05062	SLC8A1
GO:0070542	Biological Process	response to fatty acid	1	18	0.05062	UCP2
GO:2000649	Biological Process	regulation of sodium ion transmembrane transporter activity	1	18	0.05062	FXYD7
GO:0071805	Biological Process	potassium ion transmembrane transport	2	126	0.051074	KCNJ2	KCNIP3
GO:0001764	Biological Process	neuron migration	2	129	0.053256	ROBO3	DCC
GO:0006349	Biological Process	regulation of gene expression by genetic imprinting	1	19	0.053358	IGF2
GO:0010596	Biological Process	negative regulation of endothelial cell migration	1	19	0.053358	DCN
GO:0030705	Biological Process	cytoskeleton-dependent intracellular transport	1	19	0.053358	CCDC88C
GO:0045055	Biological Process	regulated exocytosis	1	19	0.053358	PEX5L
GO:0060997	Biological Process	dendritic spine morphogenesis	1	19	0.053358	ARC
GO:0007409	Biological Process	axonogenesis	2	131	0.05473	ECM2	DCC
GO:0070588	Biological Process	calcium ion transmembrane transport	2	131	0.05473	GRIN3A	SLC8A1
GO:0007263	Biological Process	nitric oxide mediated signal transduction	1	20	0.056087	NOS1
GO:0007405	Biological Process	neuroblast proliferation	1	20	0.056087	DAGLB
GO:0033198	Biological Process	response to ATP	1	20	0.056087	SLC8A1
GO:0006813	Biological Process	potassium ion transport	2	136	0.058476	KCNJ2	KCNIP3
GO:0010906	Biological Process	regulation of glucose metabolic process	1	21	0.058809	IGFBP5
GO:0035066	Biological Process	positive regulation of histone acetylation	1	21	0.058809	NOS1
GO:0048265	Biological Process	response to pain	1	21	0.058809	KCNIP3
GO:0048266	Biological Process	behavioral response to pain	1	21	0.058809	KCNIP3
GO:1901214	Biological Process	regulation of neuron death	1	21	0.058809	DCC
GO:0035902	Biological Process	response to immobilization stress	1	22	0.061524	SLC8A1
GO:0048148	Biological Process	behavioral response to cocaine	1	22	0.061524	NOS1
GO:0055117	Biological Process	regulation of cardiac muscle contraction	1	22	0.061524	NOS1
GO:0002026	Biological Process	regulation of the force of heart contraction	1	23	0.06423	SLC8A1
GO:0007520	Biological Process	myoblast fusion	1	23	0.06423	NOS1
GO:0031954	Biological Process	positive regulation of protein autophosphorylation	1	23	0.06423	GPNMB
GO:0035050	Biological Process	embryonic heart tube development	1	23	0.06423	SLC8A1
GO:0035924	Biological Process	cellular response to vascular endothelial growth factor stimulus	1	23	0.06423	NR4A1
GO:0070509	Biological Process	calcium ion import	1	23	0.06423	SLC8A1
GO:0051897	Biological Process	positive regulation of protein kinase B signaling	2	145	0.065436	IGFBP5	IGF2
GO:0001836	Biological Process	release of cytochrome c from mitochondria	1	24	0.066929	BOK
GO:0007178	Biological Process	transmembrane receptor protein serine/threonine kinase signaling pathway	1	24	0.066929	ACVR1C
GO:0010107	Biological Process	potassium ion import	1	24	0.066929	KCNJ2
GO:0019369	Biological Process	arachidonic acid metabolic process	1	24	0.066929	DAGLB
GO:0033137	Biological Process	negative regulation of peptidyl-serine phosphorylation	1	24	0.066929	NOS1
GO:0060122	Biological Process	inner ear receptor stereocilium organization	1	24	0.066929	FAT4
GO:0009887	Biological Process	animal organ morphogenesis	2	148	0.067816	DCN	IGF2
GO:0034765	Biological Process	regulation of ion transmembrane transport	2	150	0.069418	KCNJ2	KCNIP3
GO:0019915	Biological Process	lipid storage	1	25	0.06962	ACVR1C
GO:0030206	Biological Process	chondroitin sulfate biosynthetic process	1	25	0.06962	DCN
GO:0035235	Biological Process	ionotropic glutamate receptor signaling pathway	1	25	0.06962	GRIN3A
GO:0042311	Biological Process	vasodilation	1	25	0.06962	NOS1
GO:1990138	Biological Process	neuron projection extension	1	25	0.06962	BDNF
GO:0001954	Biological Process	positive regulation of cell-matrix adhesion	1	26	0.072304	PLEKHA2
GO:0022604	Biological Process	regulation of cell morphogenesis	1	26	0.072304	ARC
GO:0016239	Biological Process	positive regulation of macroautophagy	1	27	0.07498	DCN
GO:0048168	Biological Process	regulation of neuronal synaptic plasticity	1	27	0.07498	ARC
GO:0043524	Biological Process	negative regulation of neuron apoptotic process	2	160	0.077614	BOK	BDNF
GO:0006941	Biological Process	striated muscle contraction	1	28	0.077649	NOS1
GO:0048675	Biological Process	axon extension	1	28	0.077649	BDNF
GO:0014047	Biological Process	glutamate secretion	1	29	0.08031	BDNF
GO:0044344	Biological Process	cellular response to fibroblast growth factor stimulus	1	29	0.08031	NR4A1
GO:0048169	Biological Process	regulation of long-term neuronal synaptic plasticity	1	29	0.08031	BDNF
GO:2000134	Biological Process	negative regulation of G1/S transition of mitotic cell cycle	1	29	0.08031	GPNMB
GO:0090090	Biological Process	negative regulation of canonical Wnt signaling pathway	2	164	0.080974	IGFBP6	IGFBP2
GO:0007165	Biological Process	signal transduction	8	1586	0.082	NR4A1	IGFBP6	IGFBP5	GPNMB	GPR101	IGFBP2	NRGN	KCNIP3
GO:0035329	Biological Process	hippo signaling	1	30	0.082963	FAT4
GO:0050767	Biological Process	regulation of neurogenesis	1	30	0.082963	NOS1
GO:0051881	Biological Process	regulation of mitochondrial membrane potential	1	30	0.082963	UCP2
GO:0055074	Biological Process	calcium ion homeostasis	1	30	0.082963	SLC8A1
GO:0007010	Biological Process	cytoskeleton organization	2	169	0.085238	ARC	PPL
GO:0031069	Biological Process	hair follicle morphogenesis	1	32	0.088248	IGFBP5
GO:0045840	Biological Process	positive regulation of mitotic nuclear division	1	32	0.088248	IGF2
GO:0030203	Biological Process	glycosaminoglycan metabolic process	1	33	0.090879	DCN
GO:0098656	Biological Process	anion transmembrane transport	1	33	0.090879	SLC13A4
GO:2001244	Biological Process	positive regulation of intrinsic apoptotic signaling pathway	1	33	0.090879	BOK
GO:0031098	Biological Process	stress-activated protein kinase signaling cascade	1	34	0.093502	CCDC88C
GO:0050918	Biological Process	positive chemotaxis	1	34	0.093502	GPNMB
GO:0072332	Biological Process	intrinsic apoptotic signaling pathway by p53 class mediator	1	34	0.093502	BOK
GO:0007275	Biological Process	multicellular organism development	6	1104	0.096016	ARC	ROBO3	NEUROD6	IGF2	TRNP1	DCC
GO:0032543	Biological Process	mitochondrial translation	1	35	0.096118	LARS2
GO:0048565	Biological Process	digestive tract development	1	35	0.096118	FAT4
GO:0048709	Biological Process	oligodendrocyte differentiation	1	35	0.096118	BOK
GO:0045765	Biological Process	regulation of angiogenesis	1	36	0.098727	GPNMB
GO:0045776	Biological Process	negative regulation of blood pressure	1	36	0.098727	NOS1
GO:0086091	Biological Process	regulation of heart rate by cardiac conduction	1	36	0.098727	KCNJ2
GO:0097421	Biological Process	liver regeneration	1	36	0.098727	UCP2
GO:0030501	Biological Process	positive regulation of bone mineralization	1	37	0.101329	SLC8A1
GO:0034614	Biological Process	cellular response to reactive oxygen species	1	37	0.101329	SLC8A1
GO:0002027	Biological Process	regulation of heart rate	1	38	0.103923	SLC8A1
GO:0007616	Biological Process	long-term memory	1	38	0.103923	ARC
GO:0043065	Biological Process	positive regulation of apoptotic process	3	397	0.106146	NR4A1	BOK	ACVR1C
GO:0001662	Biological Process	behavioral fear response	1	39	0.106509	BDNF
GO:0030282	Biological Process	bone mineralization	1	39	0.106509	GPNMB
GO:0030522	Biological Process	intracellular receptor signaling pathway	1	39	0.106509	NR4A1
GO:0048662	Biological Process	negative regulation of smooth muscle cell proliferation	1	39	0.106509	IGFBP5
GO:0051924	Biological Process	regulation of calcium ion transport	1	39	0.106509	SLC8A1
GO:0097755	Biological Process	positive regulation of blood vessel diameter	1	39	0.106509	NOS1
GO:1901216	Biological Process	positive regulation of neuron death	1	39	0.106509	NOS1
GO:0070374	Biological Process	positive regulation of ERK1 and ERK2 cascade	2	194	0.107517	GPNMB	DCC
GO:0008016	Biological Process	regulation of heart contraction	1	40	0.109089	NOS1
GO:0035094	Biological Process	response to nicotine	1	40	0.109089	IGF2
GO:0007492	Biological Process	endoderm development	1	41	0.111661	ARC
GO:0042130	Biological Process	negative regulation of T cell proliferation	1	41	0.111661	GPNMB
GO:0051930	Biological Process	regulation of sensory perception of pain	1	41	0.111661	NOS1
GO:0045893	Biological Process	positive regulation of transcription, DNA-templated	4	640	0.111865	ETV1	NR4A1	NOS1	POU3F1
GO:0001934	Biological Process	positive regulation of protein phosphorylation	2	199	0.112146	GPNMB	IGF2
GO:0010811	Biological Process	positive regulation of cell-substrate adhesion	1	42	0.114225	ECM2
GO:0031122	Biological Process	cytoplasmic microtubule organization	1	42	0.114225	CCDC88C
GO:0040018	Biological Process	positive regulation of multicellular organism growth	1	42	0.114225	IGF2
GO:0045773	Biological Process	positive regulation of axon extension	1	42	0.114225	BDNF
GO:0051402	Biological Process	neuron apoptotic process	1	42	0.114225	BOK
GO:0051480	Biological Process	regulation of cytosolic calcium ion concentration	1	42	0.114225	BOK
GO:0006418	Biological Process	tRNA aminoacylation for protein translation	1	43	0.116783	LARS2
GO:0032720	Biological Process	negative regulation of tumor necrosis factor production	1	43	0.116783	GPNMB
GO:0034198	Biological Process	cellular response to amino acid starvation	1	43	0.116783	UCP2
GO:0045786	Biological Process	negative regulation of cell cycle	1	43	0.116783	NR4A1
GO:0007154	Biological Process	cell communication	1	44	0.119333	SLC8A1
GO:0007187	Biological Process	G-protein coupled receptor signaling pathway, coupled to cyclic nucleotide second messenger	1	44	0.119333	NPY
GO:0023014	Biological Process	signal transduction by protein phosphorylation	1	44	0.119333	ACVR1C
GO:0031648	Biological Process	protein destabilization	1	44	0.119333	CCDC88C
GO:0071902	Biological Process	positive regulation of protein serine/threonine kinase activity	1	44	0.119333	IGF2
GO:0008015	Biological Process	blood circulation	1	45	0.121876	NPY
GO:0009409	Biological Process	response to cold	1	45	0.121876	UCP2
GO:0045668	Biological Process	negative regulation of osteoblast differentiation	1	46	0.124412	IGFBP5
GO:0046426	Biological Process	negative regulation of JAK-STAT cascade	1	46	0.124412	DCN
GO:0048167	Biological Process	regulation of synaptic plasticity	1	46	0.124412	BDNF
GO:0048286	Biological Process	lung alveolus development	1	46	0.124412	IGFBP5
GO:0051781	Biological Process	positive regulation of cell division	1	46	0.124412	IGF2
GO:0001657	Biological Process	ureteric bud development	1	47	0.126941	BDNF
GO:0032870	Biological Process	cellular response to hormone stimulus	1	47	0.126941	IGFBP2
GO:0001658	Biological Process	branching involved in ureteric bud morphogenesis	1	48	0.129462	FAT4
GO:0006120	Biological Process	mitochondrial electron transport, NADH to ubiquinone	1	48	0.129462	BDNF
GO:0030198	Biological Process	extracellular matrix organization	2	218	0.130193	DCN	ECM2
GO:0007157	Biological Process	heterophilic cell-cell adhesion via plasma membrane cell adhesion molecules	1	49	0.131977	FAT4
GO:0010508	Biological Process	positive regulation of autophagy	1	49	0.131977	DCN
GO:0043491	Biological Process	protein kinase B signaling	1	50	0.134484	NR4A1
GO:0060048	Biological Process	cardiac muscle contraction	1	50	0.134484	SLC8A1
GO:0007420	Biological Process	brain development	2	223	0.135051	BOK	POU3F1
GO:0043280	Biological Process	positive regulation of cysteine-type endopeptidase activity involved in apoptotic process	1	52	0.139477	ACVR1C
GO:0008285	Biological Process	negative regulation of cell proliferation	3	451	0.140269	IGFBP6	NOS1	GPNMB
GO:0001890	Biological Process	placenta development	1	53	0.141963	DCN
GO:0008630	Biological Process	intrinsic apoptotic signaling pathway in response to DNA damage	1	53	0.141963	BOK
GO:0042552	Biological Process	myelination	1	53	0.141963	POU3F1
GO:0060291	Biological Process	long-term synaptic potentiation	1	53	0.141963	ARC
GO:0006839	Biological Process	mitochondrial transport	1	54	0.144442	UCP2
GO:0009408	Biological Process	response to heat	1	54	0.144442	NOS1
GO:0035556	Biological Process	intracellular signal transduction	3	460	0.146289	MAPK4	IGFBP5	NRGN
GO:0032526	Biological Process	response to retinoic acid	1	55	0.146914	IGFBP2
GO:0035914	Biological Process	skeletal muscle cell differentiation	1	55	0.146914	NR4A1
GO:0071363	Biological Process	cellular response to growth factor stimulus	1	55	0.146914	NOS1
GO:0007586	Biological Process	digestion	1	57	0.151837	NPY
GO:0010506	Biological Process	regulation of autophagy	1	57	0.151837	BOK
GO:0010942	Biological Process	positive regulation of cell death	1	59	0.156733	UCP2
GO:0007519	Biological Process	skeletal muscle tissue development	1	60	0.15917	DCN
GO:0042542	Biological Process	response to hydrogen peroxide	1	60	0.15917	SLC8A1
GO:0043401	Biological Process	steroid hormone mediated signaling pathway	1	60	0.15917	NR4A1
GO:0071333	Biological Process	cellular response to glucose stimulus	1	60	0.15917	UCP2
GO:0071407	Biological Process	cellular response to organic cyclic compound	1	63	0.16644	IGFBP5
GO:0007611	Biological Process	learning or memory	1	64	0.16885	BDNF
GO:0051384	Biological Process	response to glucocorticoid	1	65	0.171253	IGFBP2
GO:0051965	Biological Process	positive regulation of synapse assembly	1	65	0.171253	BDNF
GO:0001932	Biological Process	regulation of protein phosphorylation	1	66	0.173649	CCDC88C
GO:0015992	Biological Process	proton transport	1	66	0.173649	UCP2
GO:0048839	Biological Process	inner ear development	1	67	0.176038	BDNF
GO:0043434	Biological Process	response to peptide hormone	1	68	0.17842	NOS1
GO:0007416	Biological Process	synapse assembly	1	70	0.183165	BDNF
GO:0014068	Biological Process	positive regulation of phosphatidylinositol 3-kinase signaling	1	70	0.183165	DCN
GO:0014070	Biological Process	response to organic cyclic compound	1	70	0.183165	IGF2
GO:0045727	Biological Process	positive regulation of translation	1	70	0.183165	PRR16
GO:0001938	Biological Process	positive regulation of endothelial cell proliferation	1	71	0.185527	NR4A1
GO:0032868	Biological Process	response to insulin	1	71	0.185527	ACVR1C
GO:0045454	Biological Process	cell redox homeostasis	1	71	0.185527	NOS1
GO:0007584	Biological Process	response to nutrient	1	72	0.187883	IGFBP2
GO:0001701	Biological Process	in utero embryonic development	2	276	0.188686	ACVR1C	IGF2
GO:0006661	Biological Process	phosphatidylinositol biosynthetic process	1	73	0.190232	PLEKHA2
GO:0008217	Biological Process	regulation of blood pressure	1	73	0.190232	NPY
GO:0017148	Biological Process	negative regulation of translation	1	73	0.190232	IGFBP5
GO:0030216	Biological Process	keratinocyte differentiation	1	73	0.190232	POU3F1
GO:0022617	Biological Process	extracellular matrix disassembly	1	75	0.19491	DCN
GO:0006821	Biological Process	chloride transport	1	77	0.199561	GABRA3
GO:0010977	Biological Process	negative regulation of neuron projection development	1	77	0.199561	DCC
GO:0019233	Biological Process	sensory perception of pain	1	77	0.199561	KCNIP3
GO:0006357	Biological Process	regulation of transcription from RNA polymerase II promoter	3	540	0.203168	ETV1	KCNIP3	POU3F1
GO:0043154	Biological Process	negative regulation of cysteine-type endopeptidase activity involved in apoptotic process	1	80	0.206489	NR4A1
GO:0045444	Biological Process	fat cell differentiation	1	81	0.208785	NR4A1
GO:0051259	Biological Process	protein oligomerization	1	81	0.208785	BOK
GO:0007368	Biological Process	determination of left/right symmetry	1	82	0.211075	ACVR1C
GO:0043085	Biological Process	positive regulation of catalytic activity	1	82	0.211075	IGF2
GO:0008286	Biological Process	insulin receptor signaling pathway	1	83	0.213358	IGF2
GO:0042981	Biological Process	regulation of apoptotic process	2	301	0.214946	BOK	ACVR1C
GO:0008543	Biological Process	fibroblast growth factor receptor signaling pathway	1	84	0.215635	FAT4
GO:0016525	Biological Process	negative regulation of angiogenesis	1	84	0.215635	DCN
GO:0051289	Biological Process	protein homotetramerization	1	84	0.215635	KCNJ2
GO:0043066	Biological Process	negative regulation of apoptotic process	3	557	0.215895	NOS1	UCP2	BDNF
GO:0006355	Biological Process	regulation of transcription, DNA-templated	8	2012	0.217801	ETV1	NR4A1	NEUROD6	CSDC2	IGF2	TRNP1	KCNIP3	POU3F1
GO:0006928	Biological Process	movement of cell or subcellular component	1	85	0.217905	NPY
GO:0033138	Biological Process	positive regulation of peptidyl-serine phosphorylation	1	85	0.217905	BDNF
GO:0006919	Biological Process	activation of cysteine-type endopeptidase activity involved in apoptotic process	1	86	0.220169	BOK
GO:0007346	Biological Process	regulation of mitotic cell cycle	1	86	0.220169	RPRM
GO:0030900	Biological Process	forebrain development	1	87	0.222426	POU3F1
GO:0007613	Biological Process	memory	1	88	0.224677	IGF2
GO:1902476	Biological Process	chloride transmembrane transport	1	90	0.22916	GABRA3
GO:0008544	Biological Process	epidermis development	1	92	0.233617	POU3F1
GO:0032869	Biological Process	cellular response to insulin stimulus	1	92	0.233617	UCP2
GO:0060548	Biological Process	negative regulation of cell death	1	92	0.233617	BDNF
GO:0006366	Biological Process	transcription from RNA polymerase II promoter	3	582	0.23492	ETV1	NEUROD6	POU3F1
GO:0042391	Biological Process	regulation of membrane potential	1	96	0.242456	PEX5L
GO:0032355	Biological Process	response to estradiol	1	97	0.244651	IGFBP2
GO:0042060	Biological Process	wound healing	1	100	0.251196	DCN
GO:0007160	Biological Process	cell-matrix adhesion	1	101	0.253365	ECM2
GO:0007623	Biological Process	circadian rhythm	1	102	0.255528	BDNF
GO:0010466	Biological Process	negative regulation of peptidase activity	1	102	0.255528	SPINK8
GO:0050731	Biological Process	positive regulation of peptidyl-tyrosine phosphorylation	1	102	0.255528	IGF2
GO:0070268	Biological Process	cornification	1	102	0.255528	PPL
GO:0001503	Biological Process	ossification	1	103	0.257685	IGF2
GO:0007218	Biological Process	neuropeptide signaling pathway	1	103	0.257685	NPY
GO:0006936	Biological Process	muscle contraction	1	105	0.261981	SLC8A1
GO:0009791	Biological Process	post-embryonic development	1	105	0.261981	SLC8A1
GO:0045666	Biological Process	positive regulation of neuron differentiation	1	105	0.261981	BDNF
GO:0007517	Biological Process	muscle organ development	1	106	0.264119	ETV1
GO:0043410	Biological Process	positive regulation of MAPK cascade	1	107	0.266252	IGF2
GO:0071456	Biological Process	cellular response to hypoxia	1	107	0.266252	SLC8A1
GO:0016042	Biological Process	lipid catabolic process	1	108	0.268379	DAGLB
GO:0043488	Biological Process	regulation of mRNA stability	1	108	0.268379	CSDC2
GO:0006874	Biological Process	cellular calcium ion homeostasis	1	110	0.272614	SLC8A1
GO:0030336	Biological Process	negative regulation of cell migration	1	110	0.272614	IGFBP5
GO:0045471	Biological Process	response to ethanol	1	110	0.272614	GRIN3A
GO:0009952	Biological Process	anterior/posterior pattern specification	1	112	0.276825	ARC
GO:0008584	Biological Process	male gonad development	1	113	0.278921	BOK
GO:0051091	Biological Process	positive regulation of DNA binding transcription factor activity	1	116	0.285175	BDNF
GO:0002576	Biological Process	platelet degranulation	1	117	0.287248	IGF2
GO:0006469	Biological Process	negative regulation of protein kinase activity	1	117	0.287248	DCN
GO:0042593	Biological Process	glucose homeostasis	1	120	0.293431	IGFBP5
GO:0007219	Biological Process	Notch signaling pathway	1	123	0.299562	FAT4
GO:0048511	Biological Process	rhythmic process	1	125	0.30362	GRIN3A
GO:0007169	Biological Process	transmembrane receptor protein tyrosine kinase signaling pathway	1	126	0.30564	BDNF
GO:0006814	Biological Process	sodium ion transport	1	127	0.307655	SLC8A1
GO:0072659	Biological Process	protein localization to plasma membrane	1	128	0.309663	KCNIP3
GO:0008283	Biological Process	cell proliferation	2	390	0.31006	BOK	NPY
GO:0006935	Biological Process	chemotaxis	1	134	0.321597	ROBO3
GO:0031424	Biological Process	keratinization	1	134	0.321597	PPL
GO:0007050	Biological Process	cell cycle arrest	1	138	0.329441	RPRM
GO:0051726	Biological Process	regulation of cell cycle	1	139	0.331388	TRNP1
GO:0007156	Biological Process	homophilic cell adhesion via plasma membrane adhesion molecules	1	142	0.337195	FAT4
GO:0010976	Biological Process	positive regulation of neuron projection development	1	142	0.337195	DCC
GO:0019221	Biological Process	cytokine-mediated signaling pathway	1	149	0.350555	DCN
GO:0031175	Biological Process	neuron projection development	1	151	0.354323	NPY
GO:0006367	Biological Process	transcription initiation from RNA polymerase II promoter	1	156	0.36365	NR4A1
GO:0001501	Biological Process	skeletal system development	1	158	0.367344	IGF2
GO:0007204	Biological Process	positive regulation of cytosolic calcium ion concentration	1	163	0.376487	SLC8A1
GO:0006810	Biological Process	transport	6	1772	0.403121	GABRA3	UCP2	FXYD7	KCNJ2	SLC8A1	KCNIP3
GO:0006897	Biological Process	endocytosis	1	186	0.416903	ARC
GO:0034220	Biological Process	ion transmembrane transport	1	188	0.420294	FXYD7
GO:0032496	Biological Process	response to lipopolysaccharide	1	191	0.425343	DCN
GO:0030335	Biological Process	positive regulation of cell migration	1	195	0.432009	GPNMB
GO:0065009	Biological Process	regulation of molecular function	1	195	0.432009	KCNIP3
GO:0016055	Biological Process	Wnt signaling pathway	1	209	0.454749	CCDC88C
GO:0030154	Biological Process	cell differentiation	3	872	0.462717	ACVR1C	ROBO3	NEUROD6
GO:0006351	Biological Process	transcription, DNA-templated	6	1904	0.473252	ETV1	NR4A1	NEUROD6	TRNP1	KCNIP3	POU3F1
GO:0016477	Biological Process	cell migration	1	225	0.479645	ARC
GO:0005975	Biological Process	carbohydrate metabolic process	1	228	0.484187	IGF2
GO:0051260	Biological Process	protein homooligomerization	1	229	0.485693	CCDC88C
GO:0007155	Biological Process	cell adhesion	2	576	0.497742	GPNMB	FAT4
GO:0006886	Biological Process	intracellular protein transport	1	243	0.506323	KCNIP3
GO:0042127	Biological Process	regulation of cell proliferation	1	248	0.513493	TRNP1
GO:0006468	Biological Process	protein phosphorylation	2	597	0.516997	MAPK4	ACVR1C
GO:0007049	Biological Process	cell cycle	2	598	0.517902	MAPK4	TRNP1
GO:0016310	Biological Process	phosphorylation	2	605	0.524208	MAPK4	ACVR1C
GO:0010468	Biological Process	regulation of gene expression	1	264	0.535756	MAPK4
GO:0000165	Biological Process	MAPK cascade	1	277	0.553108	MAPK4
GO:0006412	Biological Process	translation	1	315	0.600264	LARS2
GO:0006397	Biological Process	mRNA processing	1	329	0.616378	CSDC2
GO:0043687	Biological Process	post-translational protein modification	1	337	0.625298	IGFBP5
GO:0000122	Biological Process	negative regulation of transcription from RNA polymerase II promoter	2	804	0.680317	IGF2	KCNIP3
GO:0010628	Biological Process	positive regulation of gene expression	1	418	0.704907	POU3F1
GO:0006629	Biological Process	lipid metabolic process	1	478	0.752939	DAGLB
GO:0055085	Biological Process	transmembrane transport	1	507	0.77332	SLC8A1
GO:0045892	Biological Process	negative regulation of transcription, DNA-templated	1	528	0.78704	KCNIP3
GO:0008284	Biological Process	positive regulation of cell proliferation	1	545	0.797548	IGF2
GO:0007186	Biological Process	G-protein coupled receptor signaling pathway	2	1020	0.800863	NPY	GPR101
GO:0055114	Biological Process	oxidation-reduction process	1	670	0.860669	NOS1
GO:0008150	Biological Process	biological_process	3	3232	0.997454	C1QTNF4	MPPED1	LRRC10B
GO:0000012	Biological Process	single strand break repair	0	10	1
GO:0000338	Biological Process	protein deneddylation	0	10	1
GO:0000722	Biological Process	telomere maintenance via recombination	0	10	1
GO:0001763	Biological Process	morphogenesis of a branching structure	0	10	1
GO:0001832	Biological Process	blastocyst growth	0	10	1
GO:0001867	Biological Process	complement activation, lectin pathway	0	10	1
GO:0001913	Biological Process	T cell mediated cytotoxicity	0	10	1
GO:0001936	Biological Process	regulation of endothelial cell proliferation	0	10	1
GO:0001961	Biological Process	positive regulation of cytokine-mediated signaling pathway	0	10	1
GO:0002315	Biological Process	marginal zone B cell differentiation	0	10	1
GO:0002438	Biological Process	acute inflammatory response to antigenic stimulus	0	10	1
GO:0002639	Biological Process	positive regulation of immunoglobulin production	0	10	1
GO:0002827	Biological Process	positive regulation of T-helper 1 type immune response	0	10	1
GO:0003143	Biological Process	embryonic heart tube morphogenesis	0	10	1
GO:0003170	Biological Process	heart valve development	0	10	1
GO:0003208	Biological Process	cardiac ventricle morphogenesis	0	10	1
GO:0006000	Biological Process	fructose metabolic process	0	10	1
GO:0006241	Biological Process	CTP biosynthetic process	0	10	1
GO:0006264	Biological Process	mitochondrial DNA replication	0	10	1
GO:0006307	Biological Process	DNA dealkylation involved in DNA repair	0	10	1
GO:0006346	Biological Process	methylation-dependent chromatin silencing	0	10	1
GO:0006415	Biological Process	translational termination	0	10	1
GO:0006474	Biological Process	N-terminal protein amino acid acetylation	0	10	1
GO:0006515	Biological Process	protein quality control for misfolded or incompletely synthesized proteins	0	10	1
GO:0006517	Biological Process	protein deglycosylation	0	10	1
GO:0006559	Biological Process	L-phenylalanine catabolic process	0	10	1
GO:0006700	Biological Process	C21-steroid hormone biosynthetic process	0	10	1
GO:0006768	Biological Process	biotin metabolic process	0	10	1
GO:0006903	Biological Process	vesicle targeting	0	10	1
GO:0006930	Biological Process	substrate-dependent cell migration, cell extension	0	10	1
GO:0007084	Biological Process	mitotic nuclear envelope reassembly	0	10	1
GO:0007270	Biological Process	neuron-neuron synaptic transmission	0	10	1
GO:0007589	Biological Process	body fluid secretion	0	10	1
GO:0007603	Biological Process	phototransduction, visible light	0	10	1
GO:0007617	Biological Process	mating behavior	0	10	1
GO:0009072	Biological Process	aromatic amino acid family metabolic process	0	10	1
GO:0009649	Biological Process	entrainment of circadian clock	0	10	1
GO:0009950	Biological Process	dorsal/ventral axis specification	0	10	1
GO:0010172	Biological Process	embryonic body morphogenesis	0	10	1
GO:0010225	Biological Process	response to UV-C	0	10	1
GO:0010459	Biological Process	negative regulation of heart rate	0	10	1
GO:0010544	Biological Process	negative regulation of platelet activation	0	10	1
GO:0010656	Biological Process	negative regulation of muscle cell apoptotic process	0	10	1
GO:0010737	Biological Process	protein kinase A signaling	0	10	1
GO:0010762	Biological Process	regulation of fibroblast migration	0	10	1
GO:0010818	Biological Process	T cell chemotaxis	0	10	1
GO:0010838	Biological Process	positive regulation of keratinocyte proliferation	0	10	1
GO:0010917	Biological Process	negative regulation of mitochondrial membrane potential	0	10	1
GO:0010944	Biological Process	negative regulation of transcription by competitive promoter binding	0	10	1
GO:0010960	Biological Process	magnesium ion homeostasis	0	10	1
GO:0014883	Biological Process	transition between fast and slow fiber	0	10	1
GO:0015867	Biological Process	ATP transport	0	10	1
GO:0015937	Biological Process	coenzyme A biosynthetic process	0	10	1
GO:0016051	Biological Process	carbohydrate biosynthetic process	0	10	1
GO:0016075	Biological Process	rRNA catabolic process	0	10	1
GO:0016081	Biological Process	synaptic vesicle docking	0	10	1
GO:0016559	Biological Process	peroxisome fission	0	10	1
GO:0019068	Biological Process	virion assembly	0	10	1
GO:0021612	Biological Process	facial nerve structural organization	0	10	1
GO:0022027	Biological Process	interkinetic nuclear migration	0	10	1
GO:0030071	Biological Process	regulation of mitotic metaphase/anaphase transition	0	10	1
GO:0030098	Biological Process	lymphocyte differentiation	0	10	1
GO:0030432	Biological Process	peristalsis	0	10	1
GO:0031023	Biological Process	microtubule organizing center organization	0	10	1
GO:0031113	Biological Process	regulation of microtubule polymerization	0	10	1
GO:0031669	Biological Process	cellular response to nutrient levels	0	10	1
GO:0032000	Biological Process	positive regulation of fatty acid beta-oxidation	0	10	1
GO:0032099	Biological Process	negative regulation of appetite	0	10	1
GO:0032308	Biological Process	positive regulation of prostaglandin secretion	0	10	1
GO:0032330	Biological Process	regulation of chondrocyte differentiation	0	10	1
GO:0032463	Biological Process	negative regulation of protein homooligomerization	0	10	1
GO:0032464	Biological Process	positive regulation of protein homooligomerization	0	10	1
GO:0032486	Biological Process	Rap protein signal transduction	0	10	1
GO:0032495	Biological Process	response to muramyl dipeptide	0	10	1
GO:0032609	Biological Process	interferon-gamma production	0	10	1
GO:0032725	Biological Process	positive regulation of granulocyte macrophage colony-stimulating factor production	0	10	1
GO:0032786	Biological Process	positive regulation of DNA-templated transcription, elongation	0	10	1
GO:0032802	Biological Process	low-density lipoprotein particle receptor catabolic process	0	10	1
GO:0032816	Biological Process	positive regulation of natural killer cell activation	0	10	1
GO:0033081	Biological Process	regulation of T cell differentiation in thymus	0	10	1
GO:0033129	Biological Process	positive regulation of histone phosphorylation	0	10	1
GO:0033210	Biological Process	leptin-mediated signaling pathway	0	10	1
GO:0033598	Biological Process	mammary gland epithelial cell proliferation	0	10	1
GO:0033619	Biological Process	membrane protein proteolysis	0	10	1
GO:0034115	Biological Process	negative regulation of heterotypic cell-cell adhesion	0	10	1
GO:0034145	Biological Process	positive regulation of toll-like receptor 4 signaling pathway	0	10	1
GO:0034371	Biological Process	chylomicron remodeling	0	10	1
GO:0034405	Biological Process	response to fluid shear stress	0	10	1
GO:0034498	Biological Process	early endosome to Golgi transport	0	10	1
GO:0034501	Biological Process	protein localization to kinetochore	0	10	1
GO:0034629	Biological Process	cellular protein complex localization	0	10	1
GO:0035646	Biological Process	endosome to melanosome transport	0	10	1
GO:0035871	Biological Process	protein K11-linked deubiquitination	0	10	1
GO:0035988	Biological Process	chondrocyte proliferation	0	10	1
GO:0036065	Biological Process	fucosylation	0	10	1
GO:0040019	Biological Process	positive regulation of embryonic development	0	10	1
GO:0042074	Biological Process	cell migration involved in gastrulation	0	10	1
GO:0042116	Biological Process	macrophage activation	0	10	1
GO:0042119	Biological Process	neutrophil activation	0	10	1
GO:0042129	Biological Process	regulation of T cell proliferation	0	10	1
GO:0042135	Biological Process	neurotransmitter catabolic process	0	10	1
GO:0042403	Biological Process	thyroid hormone metabolic process	0	10	1
GO:0042416	Biological Process	dopamine biosynthetic process	0	10	1
GO:0042428	Biological Process	serotonin metabolic process	0	10	1
GO:0042473	Biological Process	outer ear morphogenesis	0	10	1
GO:0042775	Biological Process	mitochondrial ATP synthesis coupled electron transport	0	10	1
GO:0043266	Biological Process	regulation of potassium ion transport	0	10	1
GO:0043405	Biological Process	regulation of MAP kinase activity	0	10	1
GO:0043462	Biological Process	regulation of ATPase activity	0	10	1
GO:0043951	Biological Process	negative regulation of cAMP-mediated signaling	0	10	1
GO:0044320	Biological Process	cellular response to leptin stimulus	0	10	1
GO:0044321	Biological Process	response to leptin	0	10	1
GO:0045080	Biological Process	positive regulation of chemokine biosynthetic process	0	10	1
GO:0045217	Biological Process	cell-cell junction maintenance	0	10	1
GO:0045741	Biological Process	positive regulation of epidermal growth factor-activated receptor activity	0	10	1
GO:0045823	Biological Process	positive regulation of heart contraction	0	10	1
GO:0046632	Biological Process	alpha-beta T cell differentiation	0	10	1
GO:0046638	Biological Process	positive regulation of alpha-beta T cell differentiation	0	10	1
GO:0048245	Biological Process	eosinophil chemotaxis	0	10	1
GO:0048280	Biological Process	vesicle fusion with Golgi apparatus	0	10	1
GO:0048541	Biological Process	Peyer's patch development	0	10	1
GO:0048643	Biological Process	positive regulation of skeletal muscle tissue development	0	10	1
GO:0048660	Biological Process	regulation of smooth muscle cell proliferation	0	10	1
GO:0048679	Biological Process	regulation of axon regeneration	0	10	1
GO:0048703	Biological Process	embryonic viscerocranium morphogenesis	0	10	1
GO:0048730	Biological Process	epidermis morphogenesis	0	10	1
GO:0048771	Biological Process	tissue remodeling	0	10	1
GO:0048843	Biological Process	negative regulation of axon extension involved in axon guidance	0	10	1
GO:0050707	Biological Process	regulation of cytokine secretion	0	10	1
GO:0050778	Biological Process	positive regulation of immune response	0	10	1
GO:0050807	Biological Process	regulation of synapse organization	0	10	1
GO:0050848	Biological Process	regulation of calcium-mediated signaling	0	10	1
GO:0050855	Biological Process	regulation of B cell receptor signaling pathway	0	10	1
GO:0050856	Biological Process	regulation of T cell receptor signaling pathway	0	10	1
GO:0050863	Biological Process	regulation of T cell activation	0	10	1
GO:0051001	Biological Process	negative regulation of nitric-oxide synthase activity	0	10	1
GO:0051006	Biological Process	positive regulation of lipoprotein lipase activity	0	10	1
GO:0051156	Biological Process	glucose 6-phosphate metabolic process	0	10	1
GO:0051168	Biological Process	nuclear export	0	10	1
GO:0051223	Biological Process	regulation of protein transport	0	10	1
GO:0051247	Biological Process	positive regulation of protein metabolic process	0	10	1
GO:0051451	Biological Process	myoblast migration	0	10	1
GO:0051533	Biological Process	positive regulation of NFAT protein import into nucleus	0	10	1
GO:0051561	Biological Process	positive regulation of mitochondrial calcium ion concentration	0	10	1
GO:0051593	Biological Process	response to folic acid	0	10	1
GO:0051646	Biological Process	mitochondrion localization	0	10	1
GO:0051918	Biological Process	negative regulation of fibrinolysis	0	10	1
GO:0051983	Biological Process	regulation of chromosome segregation	0	10	1
GO:0055001	Biological Process	muscle cell development	0	10	1
GO:0055123	Biological Process	digestive system development	0	10	1
GO:0060039	Biological Process	pericardium development	0	10	1
GO:0060052	Biological Process	neurofilament cytoskeleton organization	0	10	1
GO:0060119	Biological Process	inner ear receptor cell development	0	10	1
GO:0060124	Biological Process	positive regulation of growth hormone secretion	0	10	1
GO:0060158	Biological Process	phospholipase C-activating dopamine receptor signaling pathway	0	10	1
GO:0060174	Biological Process	limb bud formation	0	10	1
GO:0060287	Biological Process	epithelial cilium movement involved in determination of left/right asymmetry	0	10	1
GO:0060294	Biological Process	cilium movement involved in cell motility	0	10	1
GO:0060539	Biological Process	diaphragm development	0	10	1
GO:0060563	Biological Process	neuroepithelial cell differentiation	0	10	1
GO:0060586	Biological Process	multicellular organismal iron ion homeostasis	0	10	1
GO:0060670	Biological Process	branching involved in labyrinthine layer morphogenesis	0	10	1
GO:0060710	Biological Process	chorio-allantoic fusion	0	10	1
GO:0060736	Biological Process	prostate gland growth	0	10	1
GO:0060982	Biological Process	coronary artery morphogenesis	0	10	1
GO:0061049	Biological Process	cell growth involved in cardiac muscle cell development	0	10	1
GO:0061072	Biological Process	iris morphogenesis	0	10	1
GO:0061088	Biological Process	regulation of sequestering of zinc ion	0	10	1
GO:0061314	Biological Process	Notch signaling involved in heart development	0	10	1
GO:0061371	Biological Process	determination of heart left/right asymmetry	0	10	1
GO:0070072	Biological Process	vacuolar proton-transporting V-type ATPase complex assembly	0	10	1
GO:0070102	Biological Process	interleukin-6-mediated signaling pathway	0	10	1
GO:0070166	Biological Process	enamel mineralization	0	10	1
GO:0070198	Biological Process	protein localization to chromosome, telomeric region	0	10	1
GO:0070244	Biological Process	negative regulation of thymocyte apoptotic process	0	10	1
GO:0070269	Biological Process	pyroptosis	0	10	1
GO:0070286	Biological Process	axonemal dynein complex assembly	0	10	1
GO:0070493	Biological Process	thrombin-activated receptor signaling pathway	0	10	1
GO:0070886	Biological Process	positive regulation of calcineurin-NFAT signaling cascade	0	10	1
GO:0070914	Biological Process	UV-damage excision repair	0	10	1
GO:0070933	Biological Process	histone H4 deacetylation	0	10	1
GO:0071236	Biological Process	cellular response to antibiotic	0	10	1
GO:0071312	Biological Process	cellular response to alkaloid	0	10	1
GO:0071318	Biological Process	cellular response to ATP	0	10	1
GO:0071340	Biological Process	skeletal muscle acetylcholine-gated channel clustering	0	10	1
GO:0071435	Biological Process	potassium ion export	0	10	1
GO:0071468	Biological Process	cellular response to acidic pH	0	10	1
GO:0071481	Biological Process	cellular response to X-ray	0	10	1
GO:0071639	Biological Process	positive regulation of monocyte chemotactic protein-1 production	0	10	1
GO:0071688	Biological Process	striated muscle myosin thick filament assembly	0	10	1
GO:0071985	Biological Process	multivesicular body sorting pathway	0	10	1
GO:0072089	Biological Process	stem cell proliferation	0	10	1
GO:0075522	Biological Process	IRES-dependent viral translational initiation	0	10	1
GO:0090050	Biological Process	positive regulation of cell migration involved in sprouting angiogenesis	0	10	1
GO:0090073	Biological Process	positive regulation of protein homodimerization activity	0	10	1
GO:0090084	Biological Process	negative regulation of inclusion body assembly	0	10	1
GO:0090110	Biological Process	cargo loading into COPII-coated vesicle	0	10	1
GO:0090129	Biological Process	positive regulation of synapse maturation	0	10	1
GO:0090394	Biological Process	negative regulation of excitatory postsynaptic potential	0	10	1
GO:0090501	Biological Process	RNA phosphodiester bond hydrolysis	0	10	1
GO:1900016	Biological Process	negative regulation of cytokine production involved in inflammatory response	0	10	1
GO:1900029	Biological Process	positive regulation of ruffle assembly	0	10	1
GO:1901223	Biological Process	negative regulation of NIK/NF-kappaB signaling	0	10	1
GO:1901380	Biological Process	negative regulation of potassium ion transmembrane transport	0	10	1
GO:1901386	Biological Process	negative regulation of voltage-gated calcium channel activity	0	10	1
GO:1901522	Biological Process	positive regulation of transcription from RNA polymerase II promoter involved in cellular response to chemical stimulus	0	10	1
GO:1902004	Biological Process	positive regulation of amyloid-beta formation	0	10	1
GO:1902188	Biological Process	positive regulation of viral release from host cell	0	10	1
GO:1904948	Biological Process	midbrain dopaminergic neuron differentiation	0	10	1
GO:2000001	Biological Process	regulation of DNA damage checkpoint	0	10	1
GO:2000252	Biological Process	negative regulation of feeding behavior	0	10	1
GO:2000272	Biological Process	negative regulation of receptor activity	0	10	1
GO:2000727	Biological Process	positive regulation of cardiac muscle cell differentiation	0	10	1
GO:2000774	Biological Process	positive regulation of cellular senescence	0	10	1
GO:2001020	Biological Process	regulation of response to DNA damage stimulus	0	10	1
GO:2001171	Biological Process	positive regulation of ATP biosynthetic process	0	10	1
GO:2001214	Biological Process	positive regulation of vasculogenesis	0	10	1
GO:2001256	Biological Process	regulation of store-operated calcium entry	0	10	1
GO:0014075	biological process	response to amine	0	10	1
GO:0046135	biological process	pyrimidine nucleoside catabolic process	0	10	1
GO:0097502	biological process	mannosylation	0	10	1
GO:0000042	Biological Process	protein targeting to Golgi	0	11	1
GO:0001542	Biological Process	ovulation from ovarian follicle	0	11	1
GO:0001881	Biological Process	receptor recycling	0	11	1
GO:0002003	Biological Process	angiotensin maturation	0	11	1
GO:0002098	Biological Process	tRNA wobble uridine modification	0	11	1
GO:0002262	Biological Process	myeloid cell homeostasis	0	11	1
GO:0003014	Biological Process	renal system process	0	11	1
GO:0003184	Biological Process	pulmonary valve morphogenesis	0	11	1
GO:0003254	Biological Process	regulation of membrane depolarization	0	11	1
GO:0003323	Biological Process	type B pancreatic cell development	0	11	1
GO:0006068	Biological Process	ethanol catabolic process	0	11	1
GO:0006081	Biological Process	cellular aldehyde metabolic process	0	11	1
GO:0006119	Biological Process	oxidative phosphorylation	0	11	1
GO:0006183	Biological Process	GTP biosynthetic process	0	11	1
GO:0006333	Biological Process	chromatin assembly or disassembly	0	11	1
GO:0006359	Biological Process	regulation of transcription from RNA polymerase III promoter	0	11	1
GO:0006473	Biological Process	protein acetylation	0	11	1
GO:0006497	Biological Process	protein lipidation	0	11	1
GO:0006596	Biological Process	polyamine biosynthetic process	0	11	1
GO:0006817	Biological Process	phosphate ion transport	0	11	1
GO:0006983	Biological Process	ER overload response	0	11	1
GO:0007016	Biological Process	cytoskeletal anchoring at plasma membrane	0	11	1
GO:0007143	Biological Process	female meiotic nuclear division	0	11	1
GO:0007167	Biological Process	enzyme linked receptor protein signaling pathway	0	11	1
GO:0007168	Biological Process	receptor guanylyl cyclase signaling pathway	0	11	1
GO:0007191	Biological Process	adenylate cyclase-activating dopamine receptor signaling pathway	0	11	1
GO:0007435	Biological Process	salivary gland morphogenesis	0	11	1
GO:0007567	Biological Process	parturition	0	11	1
GO:0008064	Biological Process	regulation of actin polymerization or depolymerization	0	11	1
GO:0009086	Biological Process	methionine biosynthetic process	0	11	1
GO:0009101	Biological Process	glycoprotein biosynthetic process	0	11	1
GO:0009313	Biological Process	oligosaccharide catabolic process	0	11	1
GO:0010038	Biological Process	response to metal ion	0	11	1
GO:0010470	Biological Process	regulation of gastrulation	0	11	1
GO:0010591	Biological Process	regulation of lamellipodium assembly	0	11	1
GO:0010700	Biological Process	negative regulation of norepinephrine secretion	0	11	1
GO:0010761	Biological Process	fibroblast migration	0	11	1
GO:0010820	Biological Process	positive regulation of T cell chemotaxis	0	11	1
GO:0010831	Biological Process	positive regulation of myotube differentiation	0	11	1
GO:0010918	Biological Process	positive regulation of mitochondrial membrane potential	0	11	1
GO:0010954	Biological Process	positive regulation of protein processing	0	11	1
GO:0010996	Biological Process	response to auditory stimulus	0	11	1
GO:0014049	Biological Process	positive regulation of glutamate secretion	0	11	1
GO:0014824	Biological Process	artery smooth muscle contraction	0	11	1
GO:0014894	Biological Process	response to denervation involved in regulation of muscle adaptation	0	11	1
GO:0015813	Biological Process	L-glutamate transport	0	11	1
GO:0016024	Biological Process	CDP-diacylglycerol biosynthetic process	0	11	1
GO:0016082	Biological Process	synaptic vesicle priming	0	11	1
GO:0016998	Biological Process	cell wall macromolecule catabolic process	0	11	1
GO:0017187	Biological Process	peptidyl-glutamic acid carboxylation	0	11	1
GO:0018298	Biological Process	protein-chromophore linkage	0	11	1
GO:0019079	Biological Process	viral genome replication	0	11	1
GO:0019371	Biological Process	cyclooxygenase pathway	0	11	1
GO:0019532	Biological Process	oxalate transport	0	11	1
GO:0019953	Biological Process	sexual reproduction	0	11	1
GO:0021707	Biological Process	cerebellar granule cell differentiation	0	11	1
GO:0022038	Biological Process	corpus callosum development	0	11	1
GO:0022414	Biological Process	reproductive process	0	11	1
GO:0030031	Biological Process	cell projection assembly	0	11	1
GO:0030259	Biological Process	lipid glycosylation	0	11	1
GO:0030277	Biological Process	maintenance of gastrointestinal epithelium	0	11	1
GO:0030510	Biological Process	regulation of BMP signaling pathway	0	11	1
GO:0030828	Biological Process	positive regulation of cGMP biosynthetic process	0	11	1
GO:0030857	Biological Process	negative regulation of epithelial cell differentiation	0	11	1
GO:0031110	Biological Process	regulation of microtubule polymerization or depolymerization	0	11	1
GO:0031274	Biological Process	positive regulation of pseudopodium assembly	0	11	1
GO:0031571	Biological Process	mitotic G1 DNA damage checkpoint	0	11	1
GO:0031581	Biological Process	hemidesmosome assembly	0	11	1
GO:0032060	Biological Process	bleb assembly	0	11	1
GO:0032206	Biological Process	positive regulation of telomere maintenance	0	11	1
GO:0032434	Biological Process	regulation of proteasomal ubiquitin-dependent protein catabolic process	0	11	1
GO:0032691	Biological Process	negative regulation of interleukin-1 beta production	0	11	1
GO:0032780	Biological Process	negative regulation of ATPase activity	0	11	1
GO:0032825	Biological Process	positive regulation of natural killer cell differentiation	0	11	1
GO:0032940	Biological Process	secretion by cell	0	11	1
GO:0032958	Biological Process	inositol phosphate biosynthetic process	0	11	1
GO:0032966	Biological Process	negative regulation of collagen biosynthetic process	0	11	1
GO:0033089	Biological Process	positive regulation of T cell differentiation in thymus	0	11	1
GO:0033147	Biological Process	negative regulation of intracellular estrogen receptor signaling pathway	0	11	1
GO:0033197	Biological Process	response to vitamin E	0	11	1
GO:0033234	Biological Process	negative regulation of protein sumoylation	0	11	1
GO:0033628	Biological Process	regulation of cell adhesion mediated by integrin	0	11	1
GO:0034067	Biological Process	protein localization to Golgi apparatus	0	11	1
GO:0034374	Biological Process	low-density lipoprotein particle remodeling	0	11	1
GO:0034378	Biological Process	chylomicron assembly	0	11	1
GO:0035067	Biological Process	negative regulation of histone acetylation	0	11	1
GO:0035195	Biological Process	gene silencing by miRNA	0	11	1
GO:0035414	Biological Process	negative regulation of catenin import into nucleus	0	11	1
GO:0035455	Biological Process	response to interferon-alpha	0	11	1
GO:0035865	Biological Process	cellular response to potassium ion	0	11	1
GO:0036159	Biological Process	inner dynein arm assembly	0	11	1
GO:0036499	Biological Process	PERK-mediated unfolded protein response	0	11	1
GO:0038063	Biological Process	collagen-activated tyrosine kinase receptor signaling pathway	0	11	1
GO:0042035	Biological Process	regulation of cytokine biosynthetic process	0	11	1
GO:0042118	Biological Process	endothelial cell activation	0	11	1
GO:0042347	Biological Process	negative regulation of NF-kappaB import into nucleus	0	11	1
GO:0042640	Biological Process	anagen	0	11	1
GO:0042982	Biological Process	amyloid precursor protein metabolic process	0	11	1
GO:0043030	Biological Process	regulation of macrophage activation	0	11	1
GO:0043068	Biological Process	positive regulation of programmed cell death	0	11	1
GO:0043097	Biological Process	pyrimidine nucleoside salvage	0	11	1
GO:0043248	Biological Process	proteasome assembly	0	11	1
GO:0043497	Biological Process	regulation of protein heterodimerization activity	0	11	1
GO:0043534	Biological Process	blood vessel endothelial cell migration	0	11	1
GO:0043589	Biological Process	skin morphogenesis	0	11	1
GO:0043653	Biological Process	mitochondrial fragmentation involved in apoptotic process	0	11	1
GO:0045059	Biological Process	positive thymic T cell selection	0	11	1
GO:0045124	Biological Process	regulation of bone resorption	0	11	1
GO:0045577	Biological Process	regulation of B cell differentiation	0	11	1
GO:0045591	Biological Process	positive regulation of regulatory T cell differentiation	0	11	1
GO:0045603	Biological Process	positive regulation of endothelial cell differentiation	0	11	1
GO:0045647	Biological Process	negative regulation of erythrocyte differentiation	0	11	1
GO:0045722	Biological Process	positive regulation of gluconeogenesis	0	11	1
GO:0045724	Biological Process	positive regulation of cilium assembly	0	11	1
GO:0045730	Biological Process	respiratory burst	0	11	1
GO:0045760	Biological Process	positive regulation of action potential	0	11	1
GO:0045839	Biological Process	negative regulation of mitotic nuclear division	0	11	1
GO:0046475	Biological Process	glycerophospholipid catabolic process	0	11	1
GO:0046855	Biological Process	inositol phosphate dephosphorylation	0	11	1
GO:0048048	Biological Process	embryonic eye morphogenesis	0	11	1
GO:0048103	Biological Process	somatic stem cell division	0	11	1
GO:0048312	Biological Process	intracellular distribution of mitochondria	0	11	1
GO:0048387	Biological Process	negative regulation of retinoic acid receptor signaling pathway	0	11	1
GO:0048708	Biological Process	astrocyte differentiation	0	11	1
GO:0048762	Biological Process	mesenchymal cell differentiation	0	11	1
GO:0050774	Biological Process	negative regulation of dendrite morphogenesis	0	11	1
GO:0050798	Biological Process	activated T cell proliferation	0	11	1
GO:0050805	Biological Process	negative regulation of synaptic transmission	0	11	1
GO:0050911	Biological Process	detection of chemical stimulus involved in sensory perception of smell	0	11	1
GO:0051292	Biological Process	nuclear pore complex assembly	0	11	1
GO:0051310	Biological Process	metaphase plate congression	0	11	1
GO:0055015	Biological Process	ventricular cardiac muscle cell development	0	11	1
GO:0060013	Biological Process	righting reflex	0	11	1
GO:0060100	Biological Process	positive regulation of phagocytosis, engulfment	0	11	1
GO:0060213	Biological Process	positive regulation of nuclear-transcribed mRNA poly(A) tail shortening	0	11	1
GO:0060253	Biological Process	negative regulation of glial cell proliferation	0	11	1
GO:0060285	Biological Process	cilium-dependent cell motility	0	11	1
GO:0060340	Biological Process	positive regulation of type I interferon-mediated signaling pathway	0	11	1
GO:0060484	Biological Process	lung-associated mesenchyme development	0	11	1
GO:0060711	Biological Process	labyrinthine layer development	0	11	1
GO:0060968	Biological Process	regulation of gene silencing	0	11	1
GO:0060972	Biological Process	left/right pattern formation	0	11	1
GO:0061180	Biological Process	mammary gland epithelium development	0	11	1
GO:0061303	Biological Process	cornea development in camera-type eye	0	11	1
GO:0070131	Biological Process	positive regulation of mitochondrial translation	0	11	1
GO:0070233	Biological Process	negative regulation of T cell apoptotic process	0	11	1
GO:0070365	Biological Process	hepatocyte differentiation	0	11	1
GO:0070613	Biological Process	regulation of protein processing	0	11	1
GO:0071223	Biological Process	cellular response to lipoteichoic acid	0	11	1
GO:0071711	Biological Process	basement membrane organization	0	11	1
GO:0072015	Biological Process	glomerular visceral epithelial cell development	0	11	1
GO:0072091	Biological Process	regulation of stem cell proliferation	0	11	1
GO:0080111	Biological Process	DNA demethylation	0	11	1
GO:0086009	Biological Process	membrane repolarization	0	11	1
GO:0090009	Biological Process	primitive streak formation	0	11	1
GO:0090136	Biological Process	epithelial cell-cell adhesion	0	11	1
GO:0090161	Biological Process	Golgi ribbon formation	0	11	1
GO:0090656	Biological Process	t-circle formation	0	11	1
GO:0097062	Biological Process	dendritic spine maintenance	0	11	1
GO:0097242	Biological Process	amyloid-beta clearance	0	11	1
GO:0097296	Biological Process	activation of cysteine-type endopeptidase activity involved in apoptotic signaling pathway	0	11	1
GO:0098779	Biological Process	positive regulation of mitophagy in response to mitochondrial depolarization	0	11	1
GO:0098911	Biological Process	regulation of ventricular cardiac muscle cell action potential	0	11	1
GO:1900744	Biological Process	regulation of p38MAPK cascade	0	11	1
GO:1902857	Biological Process	positive regulation of non-motile cilium assembly	0	11	1
GO:1903351	Biological Process	cellular response to dopamine	0	11	1
GO:1903358	Biological Process	regulation of Golgi organization	0	11	1
GO:1903427	Biological Process	negative regulation of reactive oxygen species biosynthetic process	0	11	1
GO:1903428	Biological Process	positive regulation of reactive oxygen species biosynthetic process	0	11	1
GO:1903827	Biological Process	regulation of cellular protein localization	0	11	1
GO:1904357	Biological Process	negative regulation of telomere maintenance via telomere lengthening	0	11	1
GO:2000786	Biological Process	positive regulation of autophagosome assembly	0	11	1
GO:2001022	Biological Process	positive regulation of response to DNA damage stimulus	0	11	1
GO:2001223	Biological Process	negative regulation of neuron migration	0	11	1
GO:0019363	Biological Process	pyridine nucleotide biosynthetic process	0	11	1
GO:0006853	biological process	carnitine shuttle	0	11	1
GO:0008334	biological process	histone mRNA metabolic process	0	11	1
GO:0042340	biological process	keratan sulfate catabolic process	0	11	1
GO:0042532	biological process	negative regulation of tyrosine phosphorylation of STAT protein	0	11	1
GO:0043101	biological process	purine-containing compound salvage	0	11	1
GO:0099133	biological process	ATP hydrolysis coupled anion transmembrane transport	0	11	1
GO:0000183	Biological Process	chromatin silencing at rDNA	0	12	1
GO:0001682	Biological Process	tRNA 5'-leader removal	0	12	1
GO:0001771	Biological Process	immunological synapse formation	0	12	1
GO:0001893	Biological Process	maternal placenta development	0	12	1
GO:0001945	Biological Process	lymph vessel development	0	12	1
GO:0002011	Biological Process	morphogenesis of an epithelial sheet	0	12	1
GO:0002031	Biological Process	G-protein coupled receptor internalization	0	12	1
GO:0002260	Biological Process	lymphocyte homeostasis	0	12	1
GO:0002446	Biological Process	neutrophil mediated immunity	0	12	1
GO:0002675	Biological Process	positive regulation of acute inflammatory response	0	12	1
GO:0003016	Biological Process	respiratory system process	0	12	1
GO:0003376	Biological Process	sphingosine-1-phosphate signaling pathway	0	12	1
GO:0006312	Biological Process	mitotic recombination	0	12	1
GO:0006702	Biological Process	androgen biosynthetic process	0	12	1
GO:0006707	Biological Process	cholesterol catabolic process	0	12	1
GO:0006957	Biological Process	complement activation, alternative pathway	0	12	1
GO:0007064	Biological Process	mitotic sister chromatid cohesion	0	12	1
GO:0007096	Biological Process	regulation of exit from mitosis	0	12	1
GO:0007171	Biological Process	activation of transmembrane receptor protein tyrosine kinase activity	0	12	1
GO:0007216	Biological Process	G-protein coupled glutamate receptor signaling pathway	0	12	1
GO:0008347	Biological Process	glial cell migration	0	12	1
GO:0009312	Biological Process	oligosaccharide biosynthetic process	0	12	1
GO:0009607	Biological Process	response to biotic stimulus	0	12	1
GO:0009650	Biological Process	UV protection	0	12	1
GO:0010390	Biological Process	histone monoubiquitination	0	12	1
GO:0010447	Biological Process	response to acidic pH	0	12	1
GO:0010458	Biological Process	exit from mitosis	0	12	1
GO:0010467	Biological Process	gene expression	0	12	1
GO:0010529	Biological Process	negative regulation of transposition	0	12	1
GO:0010614	Biological Process	negative regulation of cardiac muscle hypertrophy	0	12	1
GO:0010884	Biological Process	positive regulation of lipid storage	0	12	1
GO:0015893	Biological Process	drug transport	0	12	1
GO:0016045	Biological Process	detection of bacterium	0	12	1
GO:0016180	Biological Process	snRNA processing	0	12	1
GO:0016322	Biological Process	neuron remodeling	0	12	1
GO:0016572	Biological Process	histone phosphorylation	0	12	1
GO:0016578	Biological Process	histone deubiquitination	0	12	1
GO:0017145	Biological Process	stem cell division	0	12	1
GO:0019432	Biological Process	triglyceride biosynthetic process	0	12	1
GO:0019725	Biological Process	cellular homeostasis	0	12	1
GO:0021879	Biological Process	forebrain neuron differentiation	0	12	1
GO:0021952	Biological Process	central nervous system projection neuron axonogenesis	0	12	1
GO:0021953	Biological Process	central nervous system neuron differentiation	0	12	1
GO:0030212	Biological Process	hyaluronan metabolic process	0	12	1
GO:0030431	Biological Process	sleep	0	12	1
GO:0030903	Biological Process	notochord development	0	12	1
GO:0031115	Biological Process	negative regulation of microtubule polymerization	0	12	1
GO:0031167	Biological Process	rRNA methylation	0	12	1
GO:0031638	Biological Process	zymogen activation	0	12	1
GO:0031639	Biological Process	plasminogen activation	0	12	1
GO:0031915	Biological Process	positive regulation of synaptic plasticity	0	12	1
GO:0031953	Biological Process	negative regulation of protein autophosphorylation	0	12	1
GO:0032233	Biological Process	positive regulation of actin filament bundle assembly	0	12	1
GO:0032461	Biological Process	positive regulation of protein oligomerization	0	12	1
GO:0032525	Biological Process	somite rostral/caudal axis specification	0	12	1
GO:0032688	Biological Process	negative regulation of interferon-beta production	0	12	1
GO:0032700	Biological Process	negative regulation of interleukin-17 production	0	12	1
GO:0032801	Biological Process	receptor catabolic process	0	12	1
GO:0032886	Biological Process	regulation of microtubule-based process	0	12	1
GO:0032897	Biological Process	negative regulation of viral transcription	0	12	1
GO:0033151	Biological Process	V(D)J recombination	0	12	1
GO:0033327	Biological Process	Leydig cell differentiation	0	12	1
GO:0033603	Biological Process	positive regulation of dopamine secretion	0	12	1
GO:0033673	Biological Process	negative regulation of kinase activity	0	12	1
GO:0033762	Biological Process	response to glucagon	0	12	1
GO:0033962	Biological Process	cytoplasmic mRNA processing body assembly	0	12	1
GO:0034063	Biological Process	stress granule assembly	0	12	1
GO:0034101	Biological Process	erythrocyte homeostasis	0	12	1
GO:0034116	Biological Process	positive regulation of heterotypic cell-cell adhesion	0	12	1
GO:0034244	Biological Process	negative regulation of transcription elongation from RNA polymerase II promoter	0	12	1
GO:0034380	Biological Process	high-density lipoprotein particle assembly	0	12	1
GO:0034453	Biological Process	microtubule anchoring	0	12	1
GO:0034497	Biological Process	protein localization to phagophore assembly site	0	12	1
GO:0035036	Biological Process	sperm-egg recognition	0	12	1
GO:0035196	Biological Process	production of miRNAs involved in gene silencing by miRNA	0	12	1
GO:0035269	Biological Process	protein O-linked mannosylation	0	12	1
GO:0035313	Biological Process	wound healing, spreading of epidermal cells	0	12	1
GO:0035413	Biological Process	positive regulation of catenin import into nucleus	0	12	1
GO:0035457	Biological Process	cellular response to interferon-alpha	0	12	1
GO:0035518	Biological Process	histone H2A monoubiquitination	0	12	1
GO:0035589	Biological Process	G-protein coupled purinergic nucleotide receptor signaling pathway	0	12	1
GO:0035721	Biological Process	intraciliary retrograde transport	0	12	1
GO:0035845	Biological Process	photoreceptor cell outer segment organization	0	12	1
GO:0035999	Biological Process	tetrahydrofolate interconversion	0	12	1
GO:0040007	Biological Process	growth	0	12	1
GO:0042088	Biological Process	T-helper 1 type immune response	0	12	1
GO:0042438	Biological Process	melanin biosynthetic process	0	12	1
GO:0042446	Biological Process	hormone biosynthetic process	0	12	1
GO:0042554	Biological Process	superoxide anion generation	0	12	1
GO:0042592	Biological Process	homeostatic process	0	12	1
GO:0042753	Biological Process	positive regulation of circadian rhythm	0	12	1
GO:0042770	Biological Process	signal transduction in response to DNA damage	0	12	1
GO:0043039	Biological Process	tRNA aminoacylation	0	12	1
GO:0043129	Biological Process	surfactant homeostasis	0	12	1
GO:0043249	Biological Process	erythrocyte maturation	0	12	1
GO:0043276	Biological Process	anoikis	0	12	1
GO:0043517	Biological Process	positive regulation of DNA damage response, signal transduction by p53 class mediator	0	12	1
GO:0043583	Biological Process	ear development	0	12	1
GO:0043922	Biological Process	negative regulation by host of viral transcription	0	12	1
GO:0044237	Biological Process	cellular metabolic process	0	12	1
GO:0044782	Biological Process	cilium organization	0	12	1
GO:0045010	Biological Process	actin nucleation	0	12	1
GO:0045199	Biological Process	maintenance of epithelial cell apical/basal polarity	0	12	1
GO:0045576	Biological Process	mast cell activation	0	12	1
GO:0045637	Biological Process	regulation of myeloid cell differentiation	0	12	1
GO:0045717	Biological Process	negative regulation of fatty acid biosynthetic process	0	12	1
GO:0045721	Biological Process	negative regulation of gluconeogenesis	0	12	1
GO:0045744	Biological Process	negative regulation of G-protein coupled receptor protein signaling pathway	0	12	1
GO:0045792	Biological Process	negative regulation of cell size	0	12	1
GO:0045806	Biological Process	negative regulation of endocytosis	0	12	1
GO:0045820	Biological Process	negative regulation of glycolytic process	0	12	1
GO:0045945	Biological Process	positive regulation of transcription from RNA polymerase III promoter	0	12	1
GO:0046323	Biological Process	glucose import	0	12	1
GO:0046549	Biological Process	retinal cone cell development	0	12	1
GO:0046621	Biological Process	negative regulation of organ growth	0	12	1
GO:0046626	Biological Process	regulation of insulin receptor signaling pathway	0	12	1
GO:0046641	Biological Process	positive regulation of alpha-beta T cell proliferation	0	12	1
GO:0046834	Biological Process	lipid phosphorylation	0	12	1
GO:0047496	Biological Process	vesicle transport along microtubule	0	12	1
GO:0048012	Biological Process	hepatocyte growth factor receptor signaling pathway	0	12	1
GO:0048016	Biological Process	inositol phosphate-mediated signaling	0	12	1
GO:0048304	Biological Process	positive regulation of isotype switching to IgG isotypes	0	12	1
GO:0048333	Biological Process	mesodermal cell differentiation	0	12	1
GO:0048608	Biological Process	reproductive structure development	0	12	1
GO:0048681	Biological Process	negative regulation of axon regeneration	0	12	1
GO:0048711	Biological Process	positive regulation of astrocyte differentiation	0	12	1
GO:0048853	Biological Process	forebrain morphogenesis	0	12	1
GO:0050684	Biological Process	regulation of mRNA processing	0	12	1
GO:0050953	Biological Process	sensory perception of light stimulus	0	12	1
GO:0051024	Biological Process	positive regulation of immunoglobulin secretion	0	12	1
GO:0051272	Biological Process	positive regulation of cellular component movement	0	12	1
GO:0051569	Biological Process	regulation of histone H3-K4 methylation	0	12	1
GO:0051932	Biological Process	synaptic transmission, GABAergic	0	12	1
GO:0055003	Biological Process	cardiac myofibril assembly	0	12	1
GO:0060055	Biological Process	angiogenesis involved in wound healing	0	12	1
GO:0060068	Biological Process	vagina development	0	12	1
GO:0060218	Biological Process	hematopoietic stem cell differentiation	0	12	1
GO:0060272	Biological Process	embryonic skeletal joint morphogenesis	0	12	1
GO:0060315	Biological Process	negative regulation of ryanodine-sensitive calcium-release channel activity	0	12	1
GO:0060394	Biological Process	negative regulation of pathway-restricted SMAD protein phosphorylation	0	12	1
GO:0060397	Biological Process	JAK-STAT cascade involved in growth hormone signaling pathway	0	12	1
GO:0060544	Biological Process	regulation of necroptotic process	0	12	1
GO:0060740	Biological Process	prostate gland epithelium morphogenesis	0	12	1
GO:0060765	Biological Process	regulation of androgen receptor signaling pathway	0	12	1
GO:0061099	Biological Process	negative regulation of protein tyrosine kinase activity	0	12	1
GO:0061158	Biological Process	3'-UTR-mediated mRNA destabilization	0	12	1
GO:0061564	Biological Process	axon development	0	12	1
GO:0070262	Biological Process	peptidyl-serine dephosphorylation	0	12	1
GO:0070307	Biological Process	lens fiber cell development	0	12	1
GO:0071294	Biological Process	cellular response to zinc ion	0	12	1
GO:0071305	Biological Process	cellular response to vitamin D	0	12	1
GO:0071548	Biological Process	response to dexamethasone	0	12	1
GO:0071712	Biological Process	ER-associated misfolded protein catabolic process	0	12	1
GO:0090051	Biological Process	negative regulation of cell migration involved in sprouting angiogenesis	0	12	1
GO:0090557	Biological Process	establishment of endothelial intestinal barrier	0	12	1
GO:0097011	Biological Process	cellular response to granulocyte macrophage colony-stimulating factor stimulus	0	12	1
GO:0097028	Biological Process	dendritic cell differentiation	0	12	1
GO:0097202	Biological Process	activation of cysteine-type endopeptidase activity	0	12	1
GO:0097320	Biological Process	plasma membrane tubulation	0	12	1
GO:0097746	Biological Process	regulation of blood vessel diameter	0	12	1
GO:0098742	Biological Process	cell-cell adhesion via plasma-membrane adhesion molecules	0	12	1
GO:1900025	Biological Process	negative regulation of substrate adhesion-dependent cell spreading	0	12	1
GO:1901653	Biological Process	cellular response to peptide	0	12	1
GO:1902176	Biological Process	negative regulation of oxidative stress-induced intrinsic apoptotic signaling pathway	0	12	1
GO:1902902	Biological Process	negative regulation of autophagosome assembly	0	12	1
GO:1903076	Biological Process	regulation of protein localization to plasma membrane	0	12	1
GO:1903364	Biological Process	positive regulation of cellular protein catabolic process	0	12	1
GO:1904385	Biological Process	cellular response to angiotensin	0	12	1
GO:1904668	Biological Process	positive regulation of ubiquitin protein ligase activity	0	12	1
GO:1904706	Biological Process	negative regulation of vascular smooth muscle cell proliferation	0	12	1
GO:1990001	Biological Process	inhibition of cysteine-type endopeptidase activity involved in apoptotic process	0	12	1
GO:1990126	Biological Process	retrograde transport, endosome to plasma membrane	0	12	1
GO:1990314	Biological Process	cellular response to insulin-like growth factor stimulus	0	12	1
GO:1990440	Biological Process	positive regulation of transcription from RNA polymerase II promoter in response to endoplasmic reticulum stress	0	12	1
GO:2000009	Biological Process	negative regulation of protein localization to cell surface	0	12	1
GO:2000117	Biological Process	negative regulation of cysteine-type endopeptidase activity	0	12	1
GO:2000177	Biological Process	regulation of neural precursor cell proliferation	0	12	1
GO:2000637	Biological Process	positive regulation of gene silencing by miRNA	0	12	1
GO:2000772	Biological Process	regulation of cellular senescence	0	12	1
GO:0006554	biological process	lysine catabolic process	0	12	1
GO:0008645	biological process	hexose transport	0	12	1
GO:0035635	biological process	entry of bacterium into host cell	0	12	1
GO:0036109	biological process	alpha-linolenic acid metabolic process	0	12	1
GO:0046710	biological process	GDP metabolic process	0	12	1
GO:0000050	Biological Process	urea cycle	0	13	1
GO:0000244	Biological Process	spliceosomal tri-snRNP complex assembly	0	13	1
GO:0000712	Biological Process	resolution of meiotic recombination intermediates	0	13	1
GO:0001886	Biological Process	endothelial cell morphogenesis	0	13	1
GO:0001946	Biological Process	lymphangiogenesis	0	13	1
GO:0001952	Biological Process	regulation of cell-matrix adhesion	0	13	1
GO:0002024	Biological Process	diet induced thermogenesis	0	13	1
GO:0002087	Biological Process	regulation of respiratory gaseous exchange by neurological system process	0	13	1
GO:0002237	Biological Process	response to molecule of bacterial origin	0	13	1
GO:0003197	Biological Process	endocardial cushion development	0	13	1
GO:0003198	Biological Process	epithelial to mesenchymal transition involved in endocardial cushion formation	0	13	1
GO:0003214	Biological Process	cardiac left ventricle morphogenesis	0	13	1
GO:0003215	Biological Process	cardiac right ventricle morphogenesis	0	13	1
GO:0003334	Biological Process	keratinocyte development	0	13	1
GO:0005513	Biological Process	detection of calcium ion	0	13	1
GO:0006098	Biological Process	pentose-phosphate shunt	0	13	1
GO:0006195	Biological Process	purine nucleotide catabolic process	0	13	1
GO:0006266	Biological Process	DNA ligation	0	13	1
GO:0006301	Biological Process	postreplication repair	0	13	1
GO:0006388	Biological Process	tRNA splicing, via endonucleolytic cleavage and ligation	0	13	1
GO:0006476	Biological Process	protein deacetylation	0	13	1
GO:0006590	Biological Process	thyroid hormone generation	0	13	1
GO:0006646	Biological Process	phosphatidylethanolamine biosynthetic process	0	13	1
GO:0006703	Biological Process	estrogen biosynthetic process	0	13	1
GO:0006734	Biological Process	NADH metabolic process	0	13	1
GO:0006744	Biological Process	ubiquinone biosynthetic process	0	13	1
GO:0006779	Biological Process	porphyrin-containing compound biosynthetic process	0	13	1
GO:0006884	Biological Process	cell volume homeostasis	0	13	1
GO:0007158	Biological Process	neuron cell-cell adhesion	0	13	1
GO:0007288	Biological Process	sperm axoneme assembly	0	13	1
GO:0007625	Biological Process	grooming behavior	0	13	1
GO:0008206	Biological Process	bile acid metabolic process	0	13	1
GO:0008210	Biological Process	estrogen metabolic process	0	13	1
GO:0009100	Biological Process	glycoprotein metabolic process	0	13	1
GO:0009435	Biological Process	NAD biosynthetic process	0	13	1
GO:0009651	Biological Process	response to salt stress	0	13	1
GO:0010248	Biological Process	establishment or maintenance of transmembrane electrochemical gradient	0	13	1
GO:0010510	Biological Process	regulation of acetyl-CoA biosynthetic process from pyruvate	0	13	1
GO:0010717	Biological Process	regulation of epithelial to mesenchymal transition	0	13	1
GO:0010745	Biological Process	negative regulation of macrophage derived foam cell differentiation	0	13	1
GO:0010839	Biological Process	negative regulation of keratinocyte proliferation	0	13	1
GO:0010952	Biological Process	positive regulation of peptidase activity	0	13	1
GO:0010955	Biological Process	negative regulation of protein processing	0	13	1
GO:0015804	Biological Process	neutral amino acid transport	0	13	1
GO:0015909	Biological Process	long-chain fatty acid transport	0	13	1
GO:0016056	Biological Process	rhodopsin mediated signaling pathway	0	13	1
GO:0016331	Biological Process	morphogenesis of embryonic epithelium	0	13	1
GO:0016446	Biological Process	somatic hypermutation of immunoglobulin genes	0	13	1
GO:0016574	Biological Process	histone ubiquitination	0	13	1
GO:0016973	Biological Process	poly(A)+ mRNA export from nucleus	0	13	1
GO:0019370	Biological Process	leukotriene biosynthetic process	0	13	1
GO:0019430	Biological Process	removal of superoxide radicals	0	13	1
GO:0019538	Biological Process	protein metabolic process	0	13	1
GO:0021670	Biological Process	lateral ventricle development	0	13	1
GO:0021702	Biological Process	cerebellar Purkinje cell differentiation	0	13	1
GO:0021756	Biological Process	striatum development	0	13	1
GO:0021795	Biological Process	cerebral cortex cell migration	0	13	1
GO:0021819	Biological Process	layer formation in cerebral cortex	0	13	1
GO:0021854	Biological Process	hypothalamus development	0	13	1
GO:0022010	Biological Process	central nervous system myelination	0	13	1
GO:0022407	Biological Process	regulation of cell-cell adhesion	0	13	1
GO:0030238	Biological Process	male sex determination	0	13	1
GO:0030850	Biological Process	prostate gland development	0	13	1
GO:0031629	Biological Process	synaptic vesicle fusion to presynaptic active zone membrane	0	13	1
GO:0032204	Biological Process	regulation of telomere maintenance	0	13	1
GO:0032228	Biological Process	regulation of synaptic transmission, GABAergic	0	13	1
GO:0032693	Biological Process	negative regulation of interleukin-10 production	0	13	1
GO:0032740	Biological Process	positive regulation of interleukin-17 production	0	13	1
GO:0033630	Biological Process	positive regulation of cell adhesion mediated by integrin	0	13	1
GO:0033690	Biological Process	positive regulation of osteoblast proliferation	0	13	1
GO:0033700	Biological Process	phospholipid efflux	0	13	1
GO:0034122	Biological Process	negative regulation of toll-like receptor signaling pathway	0	13	1
GO:0034379	Biological Process	very-low-density lipoprotein particle assembly	0	13	1
GO:0035723	Biological Process	interleukin-15-mediated signaling pathway	0	13	1
GO:0040011	Biological Process	locomotion	0	13	1
GO:0040037	Biological Process	negative regulation of fibroblast growth factor receptor signaling pathway	0	13	1
GO:0042535	Biological Process	positive regulation of tumor necrosis factor biosynthetic process	0	13	1
GO:0042551	Biological Process	neuron maturation	0	13	1
GO:0042574	Biological Process	retinal metabolic process	0	13	1
GO:0042756	Biological Process	drinking behavior	0	13	1
GO:0043116	Biological Process	negative regulation of vascular permeability	0	13	1
GO:0043117	Biological Process	positive regulation of vascular permeability	0	13	1
GO:0043616	Biological Process	keratinocyte proliferation	0	13	1
GO:0045078	Biological Process	positive regulation of interferon-gamma biosynthetic process	0	13	1
GO:0045116	Biological Process	protein neddylation	0	13	1
GO:0045176	Biological Process	apical protein localization	0	13	1
GO:0045651	Biological Process	positive regulation of macrophage differentiation	0	13	1
GO:0045745	Biological Process	positive regulation of G-protein coupled receptor protein signaling pathway	0	13	1
GO:0045762	Biological Process	positive regulation of adenylate cyclase activity	0	13	1
GO:0045824	Biological Process	negative regulation of innate immune response	0	13	1
GO:0045899	Biological Process	positive regulation of RNA polymerase II transcriptional preinitiation complex assembly	0	13	1
GO:0045943	Biological Process	positive regulation of transcription from RNA polymerase I promoter	0	13	1
GO:0045947	Biological Process	negative regulation of translational initiation	0	13	1
GO:0045995	Biological Process	regulation of embryonic development	0	13	1
GO:0046007	Biological Process	negative regulation of activated T cell proliferation	0	13	1
GO:0046039	Biological Process	GTP metabolic process	0	13	1
GO:0046470	Biological Process	phosphatidylcholine metabolic process	0	13	1
GO:0046548	Biological Process	retinal rod cell development	0	13	1
GO:0046622	Biological Process	positive regulation of organ growth	0	13	1
GO:0046889	Biological Process	positive regulation of lipid biosynthetic process	0	13	1
GO:0046902	Biological Process	regulation of mitochondrial membrane permeability	0	13	1
GO:0048024	Biological Process	regulation of mRNA splicing, via spliceosome	0	13	1
GO:0048096	Biological Process	chromatin-mediated maintenance of transcription	0	13	1
GO:0048484	Biological Process	enteric nervous system development	0	13	1
GO:0048599	Biological Process	oocyte development	0	13	1
GO:0048667	Biological Process	cell morphogenesis involved in neuron differentiation	0	13	1
GO:0050435	Biological Process	amyloid-beta metabolic process	0	13	1
GO:0050927	Biological Process	positive regulation of positive chemotaxis	0	13	1
GO:0051246	Biological Process	regulation of protein metabolic process	0	13	1
GO:0051258	Biological Process	protein polymerization	0	13	1
GO:0051560	Biological Process	mitochondrial calcium ion homeostasis	0	13	1
GO:0051764	Biological Process	actin crosslink formation	0	13	1
GO:0055089	Biological Process	fatty acid homeostasis	0	13	1
GO:0060259	Biological Process	regulation of feeding behavior	0	13	1
GO:0060317	Biological Process	cardiac epithelial to mesenchymal transition	0	13	1
GO:0060334	Biological Process	regulation of interferon-gamma-mediated signaling pathway	0	13	1
GO:0060389	Biological Process	pathway-restricted SMAD protein phosphorylation	0	13	1
GO:0060411	Biological Process	cardiac septum morphogenesis	0	13	1
GO:0060413	Biological Process	atrial septum morphogenesis	0	13	1
GO:0060487	Biological Process	lung epithelial cell differentiation	0	13	1
GO:0060674	Biological Process	placenta blood vessel development	0	13	1
GO:0061014	Biological Process	positive regulation of mRNA catabolic process	0	13	1
GO:0061051	Biological Process	positive regulation of cell growth involved in cardiac muscle cell development	0	13	1
GO:0070306	Biological Process	lens fiber cell differentiation	0	13	1
GO:0070528	Biological Process	protein kinase C signaling	0	13	1
GO:0070986	Biological Process	left/right axis specification	0	13	1
GO:0071280	Biological Process	cellular response to copper ion	0	13	1
GO:0071383	Biological Process	cellular response to steroid hormone stimulus	0	13	1
GO:0071625	Biological Process	vocalization behavior	0	13	1
GO:0090179	Biological Process	planar cell polarity pathway involved in neural tube closure	0	13	1
GO:0090181	Biological Process	regulation of cholesterol metabolic process	0	13	1
GO:0090331	Biological Process	negative regulation of platelet aggregation	0	13	1
GO:0090399	Biological Process	replicative senescence	0	13	1
GO:0097120	Biological Process	receptor localization to synapse	0	13	1
GO:0097435	Biological Process	supramolecular fiber organization	0	13	1
GO:0098719	Biological Process	sodium ion import across plasma membrane	0	13	1
GO:1901222	Biological Process	regulation of NIK/NF-kappaB signaling	0	13	1
GO:1902166	Biological Process	negative regulation of intrinsic apoptotic signaling pathway in response to DNA damage by p53 class mediator	0	13	1
GO:1902358	Biological Process	sulfate transmembrane transport	0	13	1
GO:1902894	Biological Process	negative regulation of pri-miRNA transcription from RNA polymerase II promoter	0	13	1
GO:1903206	Biological Process	negative regulation of hydrogen peroxide-induced cell death	0	13	1
GO:1903506	Biological Process	regulation of nucleic acid-templated transcription	0	13	1
GO:1904262	Biological Process	negative regulation of TORC1 signaling	0	13	1
GO:1904322	Biological Process	cellular response to forskolin	0	13	1
GO:1904469	Biological Process	positive regulation of tumor necrosis factor secretion	0	13	1
GO:1904754	Biological Process	positive regulation of vascular associated smooth muscle cell migration	0	13	1
GO:1990403	Biological Process	embryonic brain development	0	13	1
GO:2000678	Biological Process	negative regulation of transcription regulatory region DNA binding	0	13	1
GO:2001259	Biological Process	positive regulation of cation channel activity	0	13	1
GO:0034356	biological process	NAD biosynthesis via nicotinamide riboside salvage pathway	0	13	1
GO:0000002	Biological Process	mitochondrial genome maintenance	0	14	1
GO:0000288	Biological Process	nuclear-transcribed mRNA catabolic process, deadenylation-dependent decay	0	14	1
GO:0000460	Biological Process	maturation of 5.8S rRNA	0	14	1
GO:0000470	Biological Process	maturation of LSU-rRNA	0	14	1
GO:0000729	Biological Process	DNA double-strand break processing	0	14	1
GO:0000920	Biological Process	cell separation after cytokinesis	0	14	1
GO:0001823	Biological Process	mesonephros development	0	14	1
GO:0001825	Biological Process	blastocyst formation	0	14	1
GO:0002064	Biological Process	epithelial cell development	0	14	1
GO:0002089	Biological Process	lens morphogenesis in camera-type eye	0	14	1
GO:0002437	Biological Process	inflammatory response to antigenic stimulus	0	14	1
GO:0002523	Biological Process	leukocyte migration involved in inflammatory response	0	14	1
GO:0002690	Biological Process	positive regulation of leukocyte chemotaxis	0	14	1
GO:0003073	Biological Process	regulation of systemic arterial blood pressure	0	14	1
GO:0003085	Biological Process	negative regulation of systemic arterial blood pressure	0	14	1
GO:0003181	Biological Process	atrioventricular valve morphogenesis	0	14	1
GO:0003407	Biological Process	neural retina development	0	14	1
GO:0006044	Biological Process	N-acetylglucosamine metabolic process	0	14	1
GO:0006107	Biological Process	oxaloacetate metabolic process	0	14	1
GO:0006379	Biological Process	mRNA cleavage	0	14	1
GO:0006488	Biological Process	dolichol-linked oligosaccharide biosynthetic process	0	14	1
GO:0006518	Biological Process	peptide metabolic process	0	14	1
GO:0006536	Biological Process	glutamate metabolic process	0	14	1
GO:0006691	Biological Process	leukotriene metabolic process	0	14	1
GO:0006750	Biological Process	glutathione biosynthetic process	0	14	1
GO:0006828	Biological Process	manganese ion transport	0	14	1
GO:0007034	Biological Process	vacuolar transport	0	14	1
GO:0007035	Biological Process	vacuolar acidification	0	14	1
GO:0007076	Biological Process	mitotic chromosome condensation	0	14	1
GO:0007097	Biological Process	nuclear migration	0	14	1
GO:0007213	Biological Process	G-protein coupled acetylcholine receptor signaling pathway	0	14	1
GO:0007252	Biological Process	I-kappaB phosphorylation	0	14	1
GO:0007398	Biological Process	ectoderm development	0	14	1
GO:0007600	Biological Process	sensory perception	0	14	1
GO:0007614	Biological Process	short-term memory	0	14	1
GO:0008053	Biological Process	mitochondrial fusion	0	14	1
GO:0008154	Biological Process	actin polymerization or depolymerization	0	14	1
GO:0008209	Biological Process	androgen metabolic process	0	14	1
GO:0009247	Biological Process	glycolipid biosynthetic process	0	14	1
GO:0010498	Biological Process	proteasomal protein catabolic process	0	14	1
GO:0010586	Biological Process	miRNA metabolic process	0	14	1
GO:0010804	Biological Process	negative regulation of tumor necrosis factor-mediated signaling pathway	0	14	1
GO:0010821	Biological Process	regulation of mitochondrion organization	0	14	1
GO:0010875	Biological Process	positive regulation of cholesterol efflux	0	14	1
GO:0010941	Biological Process	regulation of cell death	0	14	1
GO:0014067	Biological Process	negative regulation of phosphatidylinositol 3-kinase signaling	0	14	1
GO:0015747	Biological Process	urate transport	0	14	1
GO:0016233	Biological Process	telomere capping	0	14	1
GO:0016242	Biological Process	negative regulation of macroautophagy	0	14	1
GO:0021527	Biological Process	spinal cord association neuron differentiation	0	14	1
GO:0021895	Biological Process	cerebral cortex neuron differentiation	0	14	1
GO:0030166	Biological Process	proteoglycan biosynthetic process	0	14	1
GO:0030239	Biological Process	myofibril assembly	0	14	1
GO:0030330	Biological Process	DNA damage response, signal transduction by p53 class mediator	0	14	1
GO:0030970	Biological Process	retrograde protein transport, ER to cytosol	0	14	1
GO:0031065	Biological Process	positive regulation of histone deacetylation	0	14	1
GO:0031076	Biological Process	embryonic camera-type eye development	0	14	1
GO:0031529	Biological Process	ruffle organization	0	14	1
GO:0032784	Biological Process	regulation of DNA-templated transcription, elongation	0	14	1
GO:0033148	Biological Process	positive regulation of intracellular estrogen receptor signaling pathway	0	14	1
GO:0033169	Biological Process	histone H3-K9 demethylation	0	14	1
GO:0033235	Biological Process	positive regulation of protein sumoylation	0	14	1
GO:0033540	Biological Process	fatty acid beta-oxidation using acyl-CoA oxidase	0	14	1
GO:0033674	Biological Process	positive regulation of kinase activity	0	14	1
GO:0034138	Biological Process	toll-like receptor 3 signaling pathway	0	14	1
GO:0035136	Biological Process	forelimb morphogenesis	0	14	1
GO:0035137	Biological Process	hindlimb morphogenesis	0	14	1
GO:0035563	Biological Process	positive regulation of chromatin binding	0	14	1
GO:0035815	Biological Process	positive regulation of renal sodium excretion	0	14	1
GO:0036503	Biological Process	ERAD pathway	0	14	1
GO:0042026	Biological Process	protein refolding	0	14	1
GO:0042994	Biological Process	cytoplasmic sequestering of transcription factor	0	14	1
GO:0043254	Biological Process	regulation of protein complex assembly	0	14	1
GO:0043268	Biological Process	positive regulation of potassium ion transport	0	14	1
GO:0043281	Biological Process	regulation of cysteine-type endopeptidase activity involved in apoptotic process	0	14	1
GO:0043508	Biological Process	negative regulation of JUN kinase activity	0	14	1
GO:0043518	Biological Process	negative regulation of DNA damage response, signal transduction by p53 class mediator	0	14	1
GO:0045060	Biological Process	negative thymic T cell selection	0	14	1
GO:0045086	Biological Process	positive regulation of interleukin-2 biosynthetic process	0	14	1
GO:0045446	Biological Process	endothelial cell differentiation	0	14	1
GO:0045475	Biological Process	locomotor rhythm	0	14	1
GO:0045580	Biological Process	regulation of T cell differentiation	0	14	1
GO:0046888	Biological Process	negative regulation of hormone secretion	0	14	1
GO:0048009	Biological Process	insulin-like growth factor receptor signaling pathway	0	14	1
GO:0048715	Biological Process	negative regulation of oligodendrocyte differentiation	0	14	1
GO:0050673	Biological Process	epithelial cell proliferation	0	14	1
GO:0050709	Biological Process	negative regulation of protein secretion	0	14	1
GO:0050765	Biological Process	negative regulation of phagocytosis	0	14	1
GO:0050777	Biological Process	negative regulation of immune response	0	14	1
GO:0050862	Biological Process	positive regulation of T cell receptor signaling pathway	0	14	1
GO:0050884	Biological Process	neuromuscular process controlling posture	0	14	1
GO:0050921	Biological Process	positive regulation of chemotaxis	0	14	1
GO:0050930	Biological Process	induction of positive chemotaxis	0	14	1
GO:0051279	Biological Process	regulation of release of sequestered calcium ion into cytosol	0	14	1
GO:0051457	Biological Process	maintenance of protein location in nucleus	0	14	1
GO:0051489	Biological Process	regulation of filopodium assembly	0	14	1
GO:0051967	Biological Process	negative regulation of synaptic transmission, glutamatergic	0	14	1
GO:0060042	Biological Process	retina morphogenesis in camera-type eye	0	14	1
GO:0060044	Biological Process	negative regulation of cardiac muscle cell proliferation	0	14	1
GO:0060081	Biological Process	membrane hyperpolarization	0	14	1
GO:0060088	Biological Process	auditory receptor cell stereocilium organization	0	14	1
GO:0060391	Biological Process	positive regulation of SMAD protein import into nucleus	0	14	1
GO:0060444	Biological Process	branching involved in mammary gland duct morphogenesis	0	14	1
GO:0060766	Biological Process	negative regulation of androgen receptor signaling pathway	0	14	1
GO:0060993	Biological Process	kidney morphogenesis	0	14	1
GO:0061045	Biological Process	negative regulation of wound healing	0	14	1
GO:0070848	Biological Process	response to growth factor	0	14	1
GO:0070997	Biological Process	neuron death	0	14	1
GO:0071044	Biological Process	histone mRNA catabolic process	0	14	1
GO:0071257	Biological Process	cellular response to electrical stimulus	0	14	1
GO:0071372	Biological Process	cellular response to follicle-stimulating hormone stimulus	0	14	1
GO:0071397	Biological Process	cellular response to cholesterol	0	14	1
GO:0071498	Biological Process	cellular response to fluid shear stress	0	14	1
GO:0089711	Biological Process	L-glutamate transmembrane transport	0	14	1
GO:0097067	Biological Process	cellular response to thyroid hormone stimulus	0	14	1
GO:0097284	Biological Process	hepatocyte apoptotic process	0	14	1
GO:1900153	Biological Process	positive regulation of nuclear-transcribed mRNA catabolic process, deadenylation-dependent decay	0	14	1
GO:1900181	Biological Process	negative regulation of protein localization to nucleus	0	14	1
GO:1901185	Biological Process	negative regulation of ERBB signaling pathway	0	14	1
GO:2000146	Biological Process	negative regulation of cell motility	0	14	1
GO:2000178	Biological Process	negative regulation of neural precursor cell proliferation	0	14	1
GO:2000279	Biological Process	negative regulation of DNA biosynthetic process	0	14	1
GO:2000484	Biological Process	positive regulation of interleukin-8 secretion	0	14	1
GO:2000773	Biological Process	negative regulation of cellular senescence	0	14	1
GO:0001675	Biological Process	acrosome assembly	0	15	1
GO:0001759	Biological Process	organ induction	0	15	1
GO:0006112	Biological Process	energy reserve metabolic process	0	15	1
GO:0006122	Biological Process	mitochondrial electron transport, ubiquinol to cytochrome c	0	15	1
GO:0006165	Biological Process	nucleoside diphosphate phosphorylation	0	15	1
GO:0006309	Biological Process	apoptotic DNA fragmentation	0	15	1
GO:0006825	Biological Process	copper ion transport	0	15	1
GO:0006826	Biological Process	iron ion transport	0	15	1
GO:0006878	Biological Process	cellular copper ion homeostasis	0	15	1
GO:0007041	Biological Process	lysosomal transport	0	15	1
GO:0007099	Biological Process	centriole replication	0	15	1
GO:0007175	Biological Process	negative regulation of epidermal growth factor-activated receptor activity	0	15	1
GO:0007342	Biological Process	fusion of sperm to egg plasma membrane involved in single fertilization	0	15	1
GO:0008299	Biological Process	isoprenoid biosynthetic process	0	15	1
GO:0008406	Biological Process	gonad development	0	15	1
GO:0008610	Biological Process	lipid biosynthetic process	0	15	1
GO:0009165	Biological Process	nucleotide biosynthetic process	0	15	1
GO:0009268	Biological Process	response to pH	0	15	1
GO:0010259	Biological Process	multicellular organism aging	0	15	1
GO:0010744	Biological Process	positive regulation of macrophage derived foam cell differentiation	0	15	1
GO:0015695	Biological Process	organic cation transport	0	15	1
GO:0016064	Biological Process	immunoglobulin mediated immune response	0	15	1
GO:0016226	Biological Process	iron-sulfur cluster assembly	0	15	1
GO:0021680	Biological Process	cerebellar Purkinje cell layer development	0	15	1
GO:0030194	Biological Process	positive regulation of blood coagulation	0	15	1
GO:0030322	Biological Process	stabilization of membrane potential	0	15	1
GO:0031000	Biological Process	response to caffeine	0	15	1
GO:0031573	Biological Process	intra-S DNA damage checkpoint	0	15	1
GO:0032012	Biological Process	regulation of ARF protein signal transduction	0	15	1
GO:0032026	Biological Process	response to magnesium ion	0	15	1
GO:0032469	Biological Process	endoplasmic reticulum calcium ion homeostasis	0	15	1
GO:0032516	Biological Process	positive regulation of phosphoprotein phosphatase activity	0	15	1
GO:0032695	Biological Process	negative regulation of interleukin-12 production	0	15	1
GO:0032727	Biological Process	positive regulation of interferon-alpha production	0	15	1
GO:0032743	Biological Process	positive regulation of interleukin-2 production	0	15	1
GO:0032930	Biological Process	positive regulation of superoxide anion generation	0	15	1
GO:0033539	Biological Process	fatty acid beta-oxidation using acyl-CoA dehydrogenase	0	15	1
GO:0033627	Biological Process	cell adhesion mediated by integrin	0	15	1
GO:0034162	Biological Process	toll-like receptor 9 signaling pathway	0	15	1
GO:0034314	Biological Process	Arp2/3 complex-mediated actin nucleation	0	15	1
GO:0034587	Biological Process	piRNA metabolic process	0	15	1
GO:0034975	Biological Process	protein folding in endoplasmic reticulum	0	15	1
GO:0035265	Biological Process	organ growth	0	15	1
GO:0035641	Biological Process	locomotory exploration behavior	0	15	1
GO:0035810	Biological Process	positive regulation of urine volume	0	15	1
GO:0036066	Biological Process	protein O-linked fucosylation	0	15	1
GO:0040015	Biological Process	negative regulation of multicellular organism growth	0	15	1
GO:0042267	Biological Process	natural killer cell mediated cytotoxicity	0	15	1
GO:0042417	Biological Process	dopamine metabolic process	0	15	1
GO:0043149	Biological Process	stress fiber assembly	0	15	1
GO:0043162	Biological Process	ubiquitin-dependent protein catabolic process via the multivesicular body sorting pathway	0	15	1
GO:0043303	Biological Process	mast cell degranulation	0	15	1
GO:0043306	Biological Process	positive regulation of mast cell degranulation	0	15	1
GO:0043586	Biological Process	tongue development	0	15	1
GO:0043968	Biological Process	histone H2A acetylation	0	15	1
GO:0043981	Biological Process	histone H4-K5 acetylation	0	15	1
GO:0043982	Biological Process	histone H4-K8 acetylation	0	15	1
GO:0044319	Biological Process	wound healing, spreading of cells	0	15	1
GO:0044804	Biological Process	autophagy of nucleus	0	15	1
GO:0045197	Biological Process	establishment or maintenance of epithelial cell apical/basal polarity	0	15	1
GO:0045589	Biological Process	regulation of regulatory T cell differentiation	0	15	1
GO:0045616	Biological Process	regulation of keratinocyte differentiation	0	15	1
GO:0045618	Biological Process	positive regulation of keratinocyte differentiation	0	15	1
GO:0045723	Biological Process	positive regulation of fatty acid biosynthetic process	0	15	1
GO:0045948	Biological Process	positive regulation of translational initiation	0	15	1
GO:0048149	Biological Process	behavioral response to ethanol	0	15	1
GO:0048513	Biological Process	animal organ development	0	15	1
GO:0050427	Biological Process	3'-phosphoadenosine 5'-phosphosulfate metabolic process	0	15	1
GO:0050982	Biological Process	detection of mechanical stimulus	0	15	1
GO:0051123	Biological Process	RNA polymerase II transcriptional preinitiation complex assembly	0	15	1
GO:0051895	Biological Process	negative regulation of focal adhesion assembly	0	15	1
GO:0051896	Biological Process	regulation of protein kinase B signaling	0	15	1
GO:0051974	Biological Process	negative regulation of telomerase activity	0	15	1
GO:0055008	Biological Process	cardiac muscle tissue morphogenesis	0	15	1
GO:0055093	Biological Process	response to hyperoxia	0	15	1
GO:0060252	Biological Process	positive regulation of glial cell proliferation	0	15	1
GO:0060322	Biological Process	head development	0	15	1
GO:0060347	Biological Process	heart trabecula formation	0	15	1
GO:0060445	Biological Process	branching involved in salivary gland morphogenesis	0	15	1
GO:0060644	Biological Process	mammary gland epithelial cell differentiation	0	15	1
GO:0060979	Biological Process	vasculogenesis involved in coronary vascular morphogenesis	0	15	1
GO:0061029	Biological Process	eyelid development in camera-type eye	0	15	1
GO:0071361	Biological Process	cellular response to ethanol	0	15	1
GO:0071803	Biological Process	positive regulation of podosome assembly	0	15	1
GO:0086005	Biological Process	ventricular cardiac muscle cell action potential	0	15	1
GO:1901652	Biological Process	response to peptide	0	15	1
GO:1902041	Biological Process	regulation of extrinsic apoptotic signaling pathway via death domain receptors	0	15	1
GO:1904874	Biological Process	positive regulation of telomerase RNA localization to Cajal body	0	15	1
GO:2000010	Biological Process	positive regulation of protein localization to cell surface	0	15	1
GO:2000114	Biological Process	regulation of establishment of cell polarity	0	15	1
GO:2000505	Biological Process	regulation of energy homeostasis	0	15	1
GO:2000810	Biological Process	regulation of bicellular tight junction assembly	0	15	1
GO:2001224	Biological Process	positive regulation of neuron migration	0	15	1
GO:2001275	Biological Process	positive regulation of glucose import in response to insulin stimulus	0	15	1
GO:0034656	biological process	nucleobase-containing small molecule catabolic process	0	15	1
GO:0035338	biological process	long-chain fatty-acyl-CoA biosynthetic process	0	15	1
GO:0000038	Biological Process	very long-chain fatty acid metabolic process	0	16	1
GO:0001516	Biological Process	prostaglandin biosynthetic process	0	16	1
GO:0001522	Biological Process	pseudouridine synthesis	0	16	1
GO:0001655	Biological Process	urogenital system development	0	16	1
GO:0001833	Biological Process	inner cell mass cell proliferation	0	16	1
GO:0001921	Biological Process	positive regulation of receptor recycling	0	16	1
GO:0001935	Biological Process	endothelial cell proliferation	0	16	1
GO:0001963	Biological Process	synaptic transmission, dopaminergic	0	16	1
GO:0002377	Biological Process	immunoglobulin production	0	16	1
GO:0002526	Biological Process	acute inflammatory response	0	16	1
GO:0006198	Biological Process	cAMP catabolic process	0	16	1
GO:0006622	Biological Process	protein targeting to lysosome	0	16	1
GO:0006790	Biological Process	sulfur compound metabolic process	0	16	1
GO:0006895	Biological Process	Golgi to endosome transport	0	16	1
GO:0006996	Biological Process	organelle organization	0	16	1
GO:0007019	Biological Process	microtubule depolymerization	0	16	1
GO:0007043	Biological Process	cell-cell junction assembly	0	16	1
GO:0007215	Biological Process	glutamate receptor signaling pathway	0	16	1
GO:0007220	Biological Process	Notch receptor processing	0	16	1
GO:0008593	Biological Process	regulation of Notch signaling pathway	0	16	1
GO:0009168	Biological Process	purine ribonucleoside monophosphate biosynthetic process	0	16	1
GO:0010666	Biological Process	positive regulation of cardiac muscle cell apoptotic process	0	16	1
GO:0010738	Biological Process	regulation of protein kinase A signaling	0	16	1
GO:0010812	Biological Process	negative regulation of cell-substrate adhesion	0	16	1
GO:0010824	Biological Process	regulation of centrosome duplication	0	16	1
GO:0015698	Biological Process	inorganic anion transport	0	16	1
GO:0016540	Biological Process	protein autoprocessing	0	16	1
GO:0019372	Biological Process	lipoxygenase pathway	0	16	1
GO:0019752	Biological Process	carboxylic acid metabolic process	0	16	1
GO:0021794	Biological Process	thalamus development	0	16	1
GO:0021799	Biological Process	cerebral cortex radially oriented cell migration	0	16	1
GO:0021846	Biological Process	cell proliferation in forebrain	0	16	1
GO:0030150	Biological Process	protein import into mitochondrial matrix	0	16	1
GO:0030214	Biological Process	hyaluronan catabolic process	0	16	1
GO:0030490	Biological Process	maturation of SSU-rRNA	0	16	1
GO:0030502	Biological Process	negative regulation of bone mineralization	0	16	1
GO:0030518	Biological Process	intracellular steroid hormone receptor signaling pathway	0	16	1
GO:0030816	Biological Process	positive regulation of cAMP metabolic process	0	16	1
GO:0030837	Biological Process	negative regulation of actin filament polymerization	0	16	1
GO:0031103	Biological Process	axon regeneration	0	16	1
GO:0031640	Biological Process	killing of cells of other organism	0	16	1
GO:0031643	Biological Process	positive regulation of myelination	0	16	1
GO:0031929	Biological Process	TOR signaling	0	16	1
GO:0032230	Biological Process	positive regulation of synaptic transmission, GABAergic	0	16	1
GO:0032270	Biological Process	positive regulation of cellular protein metabolic process	0	16	1
GO:0032703	Biological Process	negative regulation of interleukin-2 production	0	16	1
GO:0032924	Biological Process	activin receptor signaling pathway	0	16	1
GO:0033120	Biological Process	positive regulation of RNA splicing	0	16	1
GO:0033146	Biological Process	regulation of intracellular estrogen receptor signaling pathway	0	16	1
GO:0034199	Biological Process	activation of protein kinase A activity	0	16	1
GO:0034375	Biological Process	high-density lipoprotein particle remodeling	0	16	1
GO:0035729	Biological Process	cellular response to hepatocyte growth factor stimulus	0	16	1
GO:0035909	Biological Process	aorta morphogenesis	0	16	1
GO:0036158	Biological Process	outer dynein arm assembly	0	16	1
GO:0040029	Biological Process	regulation of gene expression, epigenetic	0	16	1
GO:0042445	Biological Process	hormone metabolic process	0	16	1
GO:0042491	Biological Process	auditory receptor cell differentiation	0	16	1
GO:0042633	Biological Process	hair cycle	0	16	1
GO:0042711	Biological Process	maternal behavior	0	16	1
GO:0043171	Biological Process	peptide catabolic process	0	16	1
GO:0043923	Biological Process	positive regulation by host of viral transcription	0	16	1
GO:0044030	Biological Process	regulation of DNA methylation	0	16	1
GO:0044257	Biological Process	cellular protein catabolic process	0	16	1
GO:0045019	Biological Process	negative regulation of nitric oxide biosynthetic process	0	16	1
GO:0045104	Biological Process	intermediate filament cytoskeleton organization	0	16	1
GO:0045190	Biological Process	isotype switching	0	16	1
GO:0045198	Biological Process	establishment of epithelial cell apical/basal polarity	0	16	1
GO:0045653	Biological Process	negative regulation of megakaryocyte differentiation	0	16	1
GO:0045667	Biological Process	regulation of osteoblast differentiation	0	16	1
GO:0046037	Biological Process	GMP metabolic process	0	16	1
GO:0046685	Biological Process	response to arsenic-containing substance	0	16	1
GO:0046887	Biological Process	positive regulation of hormone secretion	0	16	1
GO:0048193	Biological Process	Golgi vesicle transport	0	16	1
GO:0048246	Biological Process	macrophage chemotaxis	0	16	1
GO:0048490	Biological Process	anterograde synaptic vesicle transport	0	16	1
GO:0048699	Biological Process	generation of neurons	0	16	1
GO:0048745	Biological Process	smooth muscle tissue development	0	16	1
GO:0050732	Biological Process	negative regulation of peptidyl-tyrosine phosphorylation	0	16	1
GO:0050872	Biological Process	white fat cell differentiation	0	16	1
GO:0050877	Biological Process	nervous system process	0	16	1
GO:0050965	Biological Process	detection of temperature stimulus involved in sensory perception of pain	0	16	1
GO:0050995	Biological Process	negative regulation of lipid catabolic process	0	16	1
GO:0051016	Biological Process	barbed-end actin filament capping	0	16	1
GO:0051044	Biological Process	positive regulation of membrane protein ectodomain proteolysis	0	16	1
GO:0051131	Biological Process	chaperone-mediated protein complex assembly	0	16	1
GO:0051412	Biological Process	response to corticosterone	0	16	1
GO:0051571	Biological Process	positive regulation of histone H3-K4 methylation	0	16	1
GO:0060009	Biological Process	Sertoli cell development	0	16	1
GO:0060707	Biological Process	trophoblast giant cell differentiation	0	16	1
GO:0061028	Biological Process	establishment of endothelial barrier	0	16	1
GO:0061036	Biological Process	positive regulation of cartilage development	0	16	1
GO:0061053	Biological Process	somite development	0	16	1
GO:0070935	Biological Process	3'-UTR-mediated mRNA stabilization	0	16	1
GO:0071285	Biological Process	cellular response to lithium ion	0	16	1
GO:0071360	Biological Process	cellular response to exogenous dsRNA	0	16	1
GO:0071391	Biological Process	cellular response to estrogen stimulus	0	16	1
GO:0071404	Biological Process	cellular response to low-density lipoprotein particle stimulus	0	16	1
GO:0071850	Biological Process	mitotic cell cycle arrest	0	16	1
GO:0080182	Biological Process	histone H3-K4 trimethylation	0	16	1
GO:0090162	Biological Process	establishment of epithelial cell polarity	0	16	1
GO:0090303	Biological Process	positive regulation of wound healing	0	16	1
GO:1900017	Biological Process	positive regulation of cytokine production involved in inflammatory response	0	16	1
GO:1902043	Biological Process	positive regulation of extrinsic apoptotic signaling pathway via death domain receptors	0	16	1
GO:1902187	Biological Process	negative regulation of viral release from host cell	0	16	1
GO:1902230	Biological Process	negative regulation of intrinsic apoptotic signaling pathway in response to DNA damage	0	16	1
GO:1903543	Biological Process	positive regulation of exosomal secretion	0	16	1
GO:1903830	Biological Process	magnesium ion transmembrane transport	0	16	1
GO:2000036	Biological Process	regulation of stem cell population maintenance	0	16	1
GO:2000059	Biological Process	negative regulation of protein ubiquitination involved in ubiquitin-dependent protein catabolic process	0	16	1
GO:2000147	Biological Process	positive regulation of cell motility	0	16	1
GO:2000648	Biological Process	positive regulation of stem cell proliferation	0	16	1
GO:2000737	Biological Process	negative regulation of stem cell differentiation	0	16	1
GO:2000785	Biological Process	regulation of autophagosome assembly	0	16	1
GO:2000811	Biological Process	negative regulation of anoikis	0	16	1
GO:2001222	Biological Process	regulation of neuron migration	0	16	1
GO:2001241	Biological Process	positive regulation of extrinsic apoptotic signaling pathway in absence of ligand	0	16	1
GO:0016254	biological process	preassembly of GPI anchor in ER membrane	0	16	1
GO:0032479	biological process	regulation of type I interferon production	0	16	1
GO:0036149	biological process	phosphatidylinositol acyl-chain remodeling	0	16	1
GO:0000956	Biological Process	nuclear-transcribed mRNA catabolic process	0	17	1
GO:0001706	Biological Process	endoderm formation	0	17	1
GO:0001775	Biological Process	cell activation	0	17	1
GO:0001817	Biological Process	regulation of cytokine production	0	17	1
GO:0001841	Biological Process	neural tube formation	0	17	1
GO:0001967	Biological Process	suckling behavior	0	17	1
GO:0002407	Biological Process	dendritic cell chemotaxis	0	17	1
GO:0003203	Biological Process	endocardial cushion morphogenesis	0	17	1
GO:0003222	Biological Process	ventricular trabecula myocardium morphogenesis	0	17	1
GO:0006171	Biological Process	cAMP biosynthetic process	0	17	1
GO:0006376	Biological Process	mRNA splice site selection	0	17	1
GO:0006491	Biological Process	N-glycan processing	0	17	1
GO:0006940	Biological Process	regulation of smooth muscle contraction	0	17	1
GO:0006978	Biological Process	DNA damage response, signal transduction by p53 class mediator resulting in transcription of p21 class mediator	0	17	1
GO:0007292	Biological Process	female gamete generation	0	17	1
GO:0009190	Biological Process	cyclic nucleotide biosynthetic process	0	17	1
GO:0009451	Biological Process	RNA modification	0	17	1
GO:0010288	Biological Process	response to lead ion	0	17	1
GO:0010569	Biological Process	regulation of double-strand break repair via homologous recombination	0	17	1
GO:0010801	Biological Process	negative regulation of peptidyl-threonine phosphorylation	0	17	1
GO:0010867	Biological Process	positive regulation of triglyceride biosynthetic process	0	17	1
GO:0014002	Biological Process	astrocyte development	0	17	1
GO:0014850	Biological Process	response to muscle activity	0	17	1
GO:0014902	Biological Process	myotube differentiation	0	17	1
GO:0015718	Biological Process	monocarboxylic acid transport	0	17	1
GO:0017156	Biological Process	calcium ion regulated exocytosis	0	17	1
GO:0019395	Biological Process	fatty acid oxidation	0	17	1
GO:0019674	Biological Process	NAD metabolic process	0	17	1
GO:0022408	Biological Process	negative regulation of cell-cell adhesion	0	17	1
GO:0030195	Biological Process	negative regulation of blood coagulation	0	17	1
GO:0030261	Biological Process	chromosome condensation	0	17	1
GO:0032793	Biological Process	positive regulation of CREB transcription factor activity	0	17	1
GO:0033617	Biological Process	mitochondrial respiratory chain complex IV assembly	0	17	1
GO:0034142	Biological Process	toll-like receptor 4 signaling pathway	0	17	1
GO:0035082	Biological Process	axoneme assembly	0	17	1
GO:0035418	Biological Process	protein localization to synapse	0	17	1
GO:0035640	Biological Process	exploration behavior	0	17	1
GO:0035855	Biological Process	megakaryocyte development	0	17	1
GO:0035970	Biological Process	peptidyl-threonine dephosphorylation	0	17	1
GO:0039702	Biological Process	viral budding via host ESCRT complex	0	17	1
GO:0042573	Biological Process	retinoic acid metabolic process	0	17	1
GO:0042692	Biological Process	muscle cell differentiation	0	17	1
GO:0042744	Biological Process	hydrogen peroxide catabolic process	0	17	1
GO:0042953	Biological Process	lipoprotein transport	0	17	1
GO:0042993	Biological Process	positive regulation of transcription factor import into nucleus	0	17	1
GO:0043069	Biological Process	negative regulation of programmed cell death	0	17	1
GO:0043537	Biological Process	negative regulation of blood vessel endothelial cell migration	0	17	1
GO:0043691	Biological Process	reverse cholesterol transport	0	17	1
GO:0044255	Biological Process	cellular lipid metabolic process	0	17	1
GO:0045088	Biological Process	regulation of innate immune response	0	17	1
GO:0045779	Biological Process	negative regulation of bone resorption	0	17	1
GO:0046325	Biological Process	negative regulation of glucose import	0	17	1
GO:0046849	Biological Process	bone remodeling	0	17	1
GO:0048011	Biological Process	neurotrophin TRK receptor signaling pathway	0	17	1
GO:0048066	Biological Process	developmental pigmentation	0	17	1
GO:0048384	Biological Process	retinoic acid receptor signaling pathway	0	17	1
GO:0048566	Biological Process	embryonic digestive tract development	0	17	1
GO:0048596	Biological Process	embryonic camera-type eye morphogenesis	0	17	1
GO:0048665	Biological Process	neuron fate specification	0	17	1
GO:0048712	Biological Process	negative regulation of astrocyte differentiation	0	17	1
GO:0050710	Biological Process	negative regulation of cytokine secretion	0	17	1
GO:0050773	Biological Process	regulation of dendrite development	0	17	1
GO:0050901	Biological Process	leukocyte tethering or rolling	0	17	1
GO:0050910	Biological Process	detection of mechanical stimulus involved in sensory perception of sound	0	17	1
GO:0051000	Biological Process	positive regulation of nitric-oxide synthase activity	0	17	1
GO:0060038	Biological Process	cardiac muscle cell proliferation	0	17	1
GO:0060047	Biological Process	heart contraction	0	17	1
GO:0060236	Biological Process	regulation of mitotic spindle organization	0	17	1
GO:0060292	Biological Process	long term synaptic depression	0	17	1
GO:0060307	Biological Process	regulation of ventricular cardiac muscle cell membrane repolarization	0	17	1
GO:0061136	Biological Process	regulation of proteasomal protein catabolic process	0	17	1
GO:0070498	Biological Process	interleukin-1-mediated signaling pathway	0	17	1
GO:0071425	Biological Process	hematopoietic stem cell proliferation	0	17	1
GO:1901800	Biological Process	positive regulation of proteasomal protein catabolic process	0	17	1
GO:1903204	Biological Process	negative regulation of oxidative stress-induced neuron death	0	17	1
GO:1904355	Biological Process	positive regulation of telomere capping	0	17	1
GO:1904380	Biological Process	endoplasmic reticulum mannose trimming	0	17	1
GO:1904707	Biological Process	positive regulation of vascular smooth muscle cell proliferation	0	17	1
GO:2000045	Biological Process	regulation of G1/S transition of mitotic cell cycle	0	17	1
GO:2000060	Biological Process	positive regulation of protein ubiquitination involved in ubiquitin-dependent protein catabolic process	0	17	1
GO:2000310	Biological Process	regulation of NMDA receptor activity	0	17	1
GO:2000353	Biological Process	positive regulation of endothelial cell apoptotic process	0	17	1
GO:2000406	Biological Process	positive regulation of T cell migration	0	17	1
GO:2000679	Biological Process	positive regulation of transcription regulatory region DNA binding	0	17	1
GO:0000028	Biological Process	ribosomal small subunit assembly	0	18	1
GO:0001779	Biological Process	natural killer cell differentiation	0	18	1
GO:0001953	Biological Process	negative regulation of cell-matrix adhesion	0	18	1
GO:0002063	Biological Process	chondrocyte development	0	18	1
GO:0003351	Biological Process	epithelial cilium movement	0	18	1
GO:0005980	Biological Process	glycogen catabolic process	0	18	1
GO:0006275	Biological Process	regulation of DNA replication	0	18	1
GO:0006337	Biological Process	nucleosome disassembly	0	18	1
GO:0006458	Biological Process	'de novo' protein folding	0	18	1
GO:0006693	Biological Process	prostaglandin metabolic process	0	18	1
GO:0006833	Biological Process	water transport	0	18	1
GO:0006893	Biological Process	Golgi to plasma membrane transport	0	18	1
GO:0007020	Biological Process	microtubule nucleation	0	18	1
GO:0007212	Biological Process	dopamine receptor signaling pathway	0	18	1
GO:0007340	Biological Process	acrosome reaction	0	18	1
GO:0007512	Biological Process	adult heart development	0	18	1
GO:0007597	Biological Process	blood coagulation, intrinsic pathway	0	18	1
GO:0008037	Biological Process	cell recognition	0	18	1
GO:0009062	Biological Process	fatty acid catabolic process	0	18	1
GO:0009303	Biological Process	rRNA transcription	0	18	1
GO:0009395	Biological Process	phospholipid catabolic process	0	18	1
GO:0009888	Biological Process	tissue development	0	18	1
GO:0010633	Biological Process	negative regulation of epithelial cell migration	0	18	1
GO:0014898	Biological Process	cardiac muscle hypertrophy in response to stress	0	18	1
GO:0015908	Biological Process	fatty acid transport	0	18	1
GO:0016486	Biological Process	peptide hormone processing	0	18	1
GO:0017144	Biological Process	drug metabolic process	0	18	1
GO:0030224	Biological Process	monocyte differentiation	0	18	1
GO:0030278	Biological Process	regulation of ossification	0	18	1
GO:0030866	Biological Process	cortical actin cytoskeleton organization	0	18	1
GO:0031293	Biological Process	membrane protein intracellular domain proteolysis	0	18	1
GO:0031396	Biological Process	regulation of protein ubiquitination	0	18	1
GO:0031572	Biological Process	G2 DNA damage checkpoint	0	18	1
GO:0031589	Biological Process	cell-substrate adhesion	0	18	1
GO:0032006	Biological Process	regulation of TOR signaling	0	18	1
GO:0033160	Biological Process	positive regulation of protein import into nucleus, translocation	0	18	1
GO:0034329	Biological Process	cell junction assembly	0	18	1
GO:0035435	Biological Process	phosphate ion transmembrane transport	0	18	1
GO:0042274	Biological Process	ribosomal small subunit biogenesis	0	18	1
GO:0043122	Biological Process	regulation of I-kappaB kinase/NF-kappaB signaling	0	18	1
GO:0043950	Biological Process	positive regulation of cAMP-mediated signaling	0	18	1
GO:0044849	Biological Process	estrous cycle	0	18	1
GO:0045056	Biological Process	transcytosis	0	18	1
GO:0045579	Biological Process	positive regulation of B cell differentiation	0	18	1
GO:0045598	Biological Process	regulation of fat cell differentiation	0	18	1
GO:0045956	Biological Process	positive regulation of calcium ion-dependent exocytosis	0	18	1
GO:0046655	Biological Process	folic acid metabolic process	0	18	1
GO:0046688	Biological Process	response to copper ion	0	18	1
GO:0048268	Biological Process	clathrin coat assembly	0	18	1
GO:0048485	Biological Process	sympathetic nervous system development	0	18	1
GO:0048489	Biological Process	synaptic vesicle transport	0	18	1
GO:0050678	Biological Process	regulation of epithelial cell proliferation	0	18	1
GO:0050708	Biological Process	regulation of protein secretion	0	18	1
GO:0050870	Biological Process	positive regulation of T cell activation	0	18	1
GO:0050880	Biological Process	regulation of blood vessel size	0	18	1
GO:0050966	Biological Process	detection of mechanical stimulus involved in sensory perception of pain	0	18	1
GO:0051145	Biological Process	smooth muscle cell differentiation	0	18	1
GO:0051492	Biological Process	regulation of stress fiber assembly	0	18	1
GO:0051642	Biological Process	centrosome localization	0	18	1
GO:0060037	Biological Process	pharyngeal system development	0	18	1
GO:0060996	Biological Process	dendritic spine development	0	18	1
GO:0070208	Biological Process	protein heterotrimerization	0	18	1
GO:0071380	Biological Process	cellular response to prostaglandin E stimulus	0	18	1
GO:0071577	Biological Process	zinc II ion transmembrane transport	0	18	1
GO:0071732	Biological Process	cellular response to nitric oxide	0	18	1
GO:0072520	Biological Process	seminiferous tubule development	0	18	1
GO:0072657	Biological Process	protein localization to membrane	0	18	1
GO:0090026	Biological Process	positive regulation of monocyte chemotaxis	0	18	1
GO:0097009	Biological Process	energy homeostasis	0	18	1
GO:1900006	Biological Process	positive regulation of dendrite development	0	18	1
GO:1901673	Biological Process	regulation of mitotic spindle assembly	0	18	1
GO:1901741	Biological Process	positive regulation of myoblast fusion	0	18	1
GO:1902236	Biological Process	negative regulation of endoplasmic reticulum stress-induced intrinsic apoptotic signaling pathway	0	18	1
GO:1903077	Biological Process	negative regulation of protein localization to plasma membrane	0	18	1
GO:2000249	Biological Process	regulation of actin cytoskeleton reorganization	0	18	1
GO:2000311	Biological Process	regulation of AMPA receptor activity	0	18	1
GO:2000573	Biological Process	positive regulation of DNA biosynthetic process	0	18	1
GO:0036148	biological process	phosphatidylglycerol acyl-chain remodeling	0	18	1
GO:0070987	biological process	error-free translesion synthesis	0	18	1
GO:0000185	Biological Process	activation of MAPKKK activity	0	19	1
GO:0000380	Biological Process	alternative mRNA splicing, via spliceosome	0	19	1
GO:0001556	Biological Process	oocyte maturation	0	19	1
GO:0002323	Biological Process	natural killer cell activation involved in immune response	0	19	1
GO:0006164	Biological Process	purine nucleotide biosynthetic process	0	19	1
GO:0006465	Biological Process	signal peptide processing	0	19	1
GO:0006882	Biological Process	cellular zinc ion homeostasis	0	19	1
GO:0006892	Biological Process	post-Golgi vesicle-mediated transport	0	19	1
GO:0007276	Biological Process	gamete generation	0	19	1
GO:0008631	Biological Process	intrinsic apoptotic signaling pathway in response to oxidative stress	0	19	1
GO:0009083	Biological Process	branched-chain amino acid catabolic process	0	19	1
GO:0009116	Biological Process	nucleoside metabolic process	0	19	1
GO:0009235	Biological Process	cobalamin metabolic process	0	19	1
GO:0010524	Biological Process	positive regulation of calcium ion transport into cytosol	0	19	1
GO:0010759	Biological Process	positive regulation of macrophage chemotaxis	0	19	1
GO:0014059	Biological Process	regulation of dopamine secretion	0	19	1
GO:0015012	Biological Process	heparan sulfate proteoglycan biosynthetic process	0	19	1
GO:0021591	Biological Process	ventricular system development	0	19	1
GO:0021904	Biological Process	dorsal/ventral neural tube patterning	0	19	1
GO:0030048	Biological Process	actin filament-based movement	0	19	1
GO:0030220	Biological Process	platelet formation	0	19	1
GO:0030595	Biological Process	leukocyte chemotaxis	0	19	1
GO:0030818	Biological Process	negative regulation of cAMP biosynthetic process	0	19	1
GO:0030889	Biological Process	negative regulation of B cell proliferation	0	19	1
GO:0031333	Biological Process	negative regulation of protein complex assembly	0	19	1
GO:0032211	Biological Process	negative regulation of telomere maintenance via telomerase	0	19	1
GO:0032331	Biological Process	negative regulation of chondrocyte differentiation	0	19	1
GO:0032418	Biological Process	lysosome localization	0	19	1
GO:0032968	Biological Process	positive regulation of transcription elongation from RNA polymerase II promoter	0	19	1
GO:0033189	Biological Process	response to vitamin A	0	19	1
GO:0033280	Biological Process	response to vitamin D	0	19	1
GO:0034389	Biological Process	lipid particle organization	0	19	1
GO:0035584	Biological Process	calcium-mediated signaling using intracellular calcium source	0	19	1
GO:0042276	Biological Process	error-prone translesion synthesis	0	19	1
GO:0042310	Biological Process	vasoconstriction	0	19	1
GO:0043032	Biological Process	positive regulation of macrophage activation	0	19	1
GO:0043153	Biological Process	entrainment of circadian clock by photoperiod	0	19	1
GO:0043277	Biological Process	apoptotic cell clearance	0	19	1
GO:0043403	Biological Process	skeletal muscle tissue regeneration	0	19	1
GO:0043984	Biological Process	histone H4-K16 acetylation	0	19	1
GO:0044130	Biological Process	negative regulation of growth of symbiont in host	0	19	1
GO:0046716	Biological Process	muscle cell cellular homeostasis	0	19	1
GO:0050860	Biological Process	negative regulation of T cell receptor signaling pathway	0	19	1
GO:0051568	Biological Process	histone H3-K4 methylation	0	19	1
GO:0051770	Biological Process	positive regulation of nitric-oxide synthase biosynthetic process	0	19	1
GO:0051893	Biological Process	regulation of focal adhesion assembly	0	19	1
GO:0060065	Biological Process	uterus development	0	19	1
GO:0060749	Biological Process	mammary gland alveolus development	0	19	1
GO:0070266	Biological Process	necroptotic process	0	19	1
GO:0070932	Biological Process	histone H3 deacetylation	0	19	1
GO:0072358	Biological Process	cardiovascular system development	0	19	1
GO:0090201	Biological Process	negative regulation of release of cytochrome c from mitochondria	0	19	1
GO:0090280	Biological Process	positive regulation of calcium ion import	0	19	1
GO:0097503	Biological Process	sialylation	0	19	1
GO:1904659	Biological Process	glucose transmembrane transport	0	19	1
GO:0000266	Biological Process	mitochondrial fission	0	20	1
GO:0000302	Biological Process	response to reactive oxygen species	0	20	1
GO:0001678	Biological Process	cellular glucose homeostasis	0	20	1
GO:0001916	Biological Process	positive regulation of T cell mediated cytotoxicity	0	20	1
GO:0002076	Biological Process	osteoblast development	0	20	1
GO:0002227	Biological Process	innate immune response in mucosa	0	20	1
GO:0006103	Biological Process	2-oxoglutarate metabolic process	0	20	1
GO:0006541	Biological Process	glutamine metabolic process	0	20	1
GO:0006672	Biological Process	ceramide metabolic process	0	20	1
GO:0006796	Biological Process	phosphate-containing compound metabolic process	0	20	1
GO:0006801	Biological Process	superoxide metabolic process	0	20	1
GO:0006807	Biological Process	nitrogen compound metabolic process	0	20	1
GO:0006851	Biological Process	mitochondrial calcium ion transmembrane transport	0	20	1
GO:0006970	Biological Process	response to osmotic stress	0	20	1
GO:0007548	Biological Process	sex differentiation	0	20	1
GO:0010039	Biological Process	response to iron ion	0	20	1
GO:0010971	Biological Process	positive regulation of G2/M transition of mitotic cell cycle	0	20	1
GO:0014066	Biological Process	regulation of phosphatidylinositol 3-kinase signaling	0	20	1
GO:0015986	Biological Process	ATP synthesis coupled proton transport	0	20	1
GO:0016601	Biological Process	Rac protein signal transduction	0	20	1
GO:0030033	Biological Process	microvillus assembly	0	20	1
GO:0030101	Biological Process	natural killer cell activation	0	20	1
GO:0030225	Biological Process	macrophage differentiation	0	20	1
GO:0030318	Biological Process	melanocyte differentiation	0	20	1
GO:0030488	Biological Process	tRNA methylation	0	20	1
GO:0030520	Biological Process	intracellular estrogen receptor signaling pathway	0	20	1
GO:0030949	Biological Process	positive regulation of vascular endothelial growth factor receptor signaling pathway	0	20	1
GO:0031032	Biological Process	actomyosin structure organization	0	20	1
GO:0031290	Biological Process	retinal ganglion cell axon guidance	0	20	1
GO:0032502	Biological Process	developmental process	0	20	1
GO:0032753	Biological Process	positive regulation of interleukin-4 production	0	20	1
GO:0032874	Biological Process	positive regulation of stress-activated MAPK cascade	0	20	1
GO:0034113	Biological Process	heterotypic cell-cell adhesion	0	20	1
GO:0034968	Biological Process	histone lysine methylation	0	20	1
GO:0035024	Biological Process	negative regulation of Rho protein signal transduction	0	20	1
GO:0042176	Biological Process	regulation of protein catabolic process	0	20	1
GO:0042325	Biological Process	regulation of phosphorylation	0	20	1
GO:0042776	Biological Process	mitochondrial ATP synthesis coupled proton transport	0	20	1
GO:0043046	Biological Process	DNA methylation involved in gamete generation	0	20	1
GO:0043651	Biological Process	linoleic acid metabolic process	0	20	1
GO:0045109	Biological Process	intermediate filament organization	0	20	1
GO:0045670	Biological Process	regulation of osteoclast differentiation	0	20	1
GO:0046328	Biological Process	regulation of JNK cascade	0	20	1
GO:0046827	Biological Process	positive regulation of protein export from nucleus	0	20	1
GO:0048278	Biological Process	vesicle docking	0	20	1
GO:0048546	Biological Process	digestive tract morphogenesis	0	20	1
GO:0048557	Biological Process	embryonic digestive tract morphogenesis	0	20	1
GO:0048598	Biological Process	embryonic morphogenesis	0	20	1
GO:0048714	Biological Process	positive regulation of oligodendrocyte differentiation	0	20	1
GO:0048856	Biological Process	anatomical structure development	0	20	1
GO:0050892	Biological Process	intestinal absorption	0	20	1
GO:0050908	Biological Process	detection of light stimulus involved in visual perception	0	20	1
GO:0051085	Biological Process	chaperone mediated protein folding requiring cofactor	0	20	1
GO:0051604	Biological Process	protein maturation	0	20	1
GO:0060216	Biological Process	definitive hemopoiesis	0	20	1
GO:0060324	Biological Process	face development	0	20	1
GO:0071354	Biological Process	cellular response to interleukin-6	0	20	1
GO:0071375	Biological Process	cellular response to peptide hormone stimulus	0	20	1
GO:2000179	Biological Process	positive regulation of neural precursor cell proliferation	0	20	1
GO:0001508	Biological Process	action potential	0	21	1
GO:0001708	Biological Process	cell fate specification	0	21	1
GO:0001774	Biological Process	microglial cell activation	0	21	1
GO:0001829	Biological Process	trophectodermal cell differentiation	0	21	1
GO:0001964	Biological Process	startle response	0	21	1
GO:0002218	Biological Process	activation of innate immune response	0	21	1
GO:0003279	Biological Process	cardiac septum development	0	21	1
GO:0006123	Biological Process	mitochondrial electron transport, cytochrome c to oxygen	0	21	1
GO:0006295	Biological Process	nucleotide-excision repair, DNA incision, 3'-to lesion	0	21	1
GO:0006607	Biological Process	NLS-bearing protein import into nucleus	0	21	1
GO:0007051	Biological Process	spindle organization	0	21	1
GO:0007095	Biological Process	mitotic G2 DNA damage checkpoint	0	21	1
GO:0008156	Biological Process	negative regulation of DNA replication	0	21	1
GO:0008340	Biological Process	determination of adult lifespan	0	21	1
GO:0010001	Biological Process	glial cell differentiation	0	21	1
GO:0010592	Biological Process	positive regulation of lamellipodium assembly	0	21	1
GO:0010880	Biological Process	regulation of release of sequestered calcium ion into cytosol by sarcoplasmic reticulum	0	21	1
GO:0019373	Biological Process	epoxygenase P450 pathway	0	21	1
GO:0022409	Biological Process	positive regulation of cell-cell adhesion	0	21	1
GO:0022904	Biological Process	respiratory electron transport chain	0	21	1
GO:0030162	Biological Process	regulation of proteolysis	0	21	1
GO:0030539	Biological Process	male genitalia development	0	21	1
GO:0031334	Biological Process	positive regulation of protein complex assembly	0	21	1
GO:0032438	Biological Process	melanosome organization	0	21	1
GO:0033141	Biological Process	positive regulation of peptidyl-serine phosphorylation of STAT protein	0	21	1
GO:0033365	Biological Process	protein localization to organelle	0	21	1
GO:0035162	Biological Process	embryonic hemopoiesis	0	21	1
GO:0042157	Biological Process	lipoprotein metabolic process	0	21	1
GO:0042307	Biological Process	positive regulation of protein import into nucleus	0	21	1
GO:0042730	Biological Process	fibrinolysis	0	21	1
GO:0043011	Biological Process	myeloid dendritic cell differentiation	0	21	1
GO:0045445	Biological Process	myoblast differentiation	0	21	1
GO:0045821	Biological Process	positive regulation of glycolytic process	0	21	1
GO:0046427	Biological Process	positive regulation of JAK-STAT cascade	0	21	1
GO:0046847	Biological Process	filopodium assembly	0	21	1
GO:0048026	Biological Process	positive regulation of mRNA splicing, via spliceosome	0	21	1
GO:0048240	Biological Process	sperm capacitation	0	21	1
GO:0048255	Biological Process	mRNA stabilization	0	21	1
GO:0050730	Biological Process	regulation of peptidyl-tyrosine phosphorylation	0	21	1
GO:0050832	Biological Process	defense response to fungus	0	21	1
GO:0051170	Biological Process	nuclear import	0	21	1
GO:0051443	Biological Process	positive regulation of ubiquitin-protein transferase activity	0	21	1
GO:0051493	Biological Process	regulation of cytoskeleton organization	0	21	1
GO:0051693	Biological Process	actin filament capping	0	21	1
GO:0060384	Biological Process	innervation	0	21	1
GO:0061178	Biological Process	regulation of insulin secretion involved in cellular response to glucose stimulus	0	21	1
GO:0061512	Biological Process	protein localization to cilium	0	21	1
GO:0070536	Biological Process	protein K63-linked deubiquitination	0	21	1
GO:0071398	Biological Process	cellular response to fatty acid	0	21	1
GO:0071539	Biological Process	protein localization to centrosome	0	21	1
GO:1900745	Biological Process	positive regulation of p38MAPK cascade	0	21	1
GO:1903861	Biological Process	positive regulation of dendrite extension	0	21	1
GO:0006293	biological process	nucleotide-excision repair, preincision complex stabilization	0	21	1
GO:0036150	biological process	phosphatidylserine acyl-chain remodeling	0	21	1
GO:1901687	biological process	glutathione derivative biosynthetic process	0	21	1
GO:0000132	Biological Process	establishment of mitotic spindle orientation	0	22	1
GO:0000717	Biological Process	nucleotide-excision repair, DNA duplex unwinding	0	22	1
GO:0001502	Biological Process	cartilage condensation	0	22	1
GO:0001676	Biological Process	long-chain fatty acid metabolic process	0	22	1
GO:0002286	Biological Process	T cell activation involved in immune response	0	22	1
GO:0006401	Biological Process	RNA catabolic process	0	22	1
GO:0006509	Biological Process	membrane protein ectodomain proteolysis	0	22	1
GO:0006783	Biological Process	heme biosynthetic process	0	22	1
GO:0006939	Biological Process	smooth muscle contraction	0	22	1
GO:0006998	Biological Process	nuclear envelope organization	0	22	1
GO:0007031	Biological Process	peroxisome organization	0	22	1
GO:0007250	Biological Process	activation of NF-kappaB-inducing kinase activity	0	22	1
GO:0007413	Biological Process	axonal fasciculation	0	22	1
GO:0009948	Biological Process	anterior/posterior axis specification	0	22	1
GO:0010243	Biological Process	response to organonitrogen compound	0	22	1
GO:0016125	Biological Process	sterol metabolic process	0	22	1
GO:0018345	Biological Process	protein palmitoylation	0	22	1
GO:0019226	Biological Process	transmission of nerve impulse	0	22	1
GO:0030193	Biological Process	regulation of blood coagulation	0	22	1
GO:0031641	Biological Process	regulation of myelination	0	22	1
GO:0031668	Biological Process	cellular response to extracellular stimulus	0	22	1
GO:0032332	Biological Process	positive regulation of chondrocyte differentiation	0	22	1
GO:0032402	Biological Process	melanosome transport	0	22	1
GO:0035307	Biological Process	positive regulation of protein dephosphorylation	0	22	1
GO:0035567	Biological Process	non-canonical Wnt signaling pathway	0	22	1
GO:0042246	Biological Process	tissue regeneration	0	22	1
GO:0042326	Biological Process	negative regulation of phosphorylation	0	22	1
GO:0042462	Biological Process	eye photoreceptor cell development	0	22	1
GO:0042789	Biological Process	mRNA transcription from RNA polymerase II promoter	0	22	1
GO:0043623	Biological Process	cellular protein complex assembly	0	22	1
GO:0045022	Biological Process	early endosome to late endosome transport	0	22	1
GO:0045582	Biological Process	positive regulation of T cell differentiation	0	22	1
GO:0045638	Biological Process	negative regulation of myeloid cell differentiation	0	22	1
GO:0045778	Biological Process	positive regulation of ossification	0	22	1
GO:0045780	Biological Process	positive regulation of bone resorption	0	22	1
GO:0045954	Biological Process	positive regulation of natural killer cell mediated cytotoxicity	0	22	1
GO:0046597	Biological Process	negative regulation of viral entry into host cell	0	22	1
GO:0048247	Biological Process	lymphocyte chemotaxis	0	22	1
GO:0048646	Biological Process	anatomical structure formation involved in morphogenesis	0	22	1
GO:0048814	Biological Process	regulation of dendrite morphogenesis	0	22	1
GO:0048854	Biological Process	brain morphogenesis	0	22	1
GO:0050771	Biological Process	negative regulation of axonogenesis	0	22	1
GO:0061003	Biological Process	positive regulation of dendritic spine morphogenesis	0	22	1
GO:0071108	Biological Process	protein K48-linked deubiquitination	0	22	1
GO:0071901	Biological Process	negative regulation of protein serine/threonine kinase activity	0	22	1
GO:0072583	Biological Process	clathrin-dependent endocytosis	0	22	1
GO:0090190	Biological Process	positive regulation of branching involved in ureteric bud morphogenesis	0	22	1
GO:2000251	Biological Process	positive regulation of actin cytoskeleton reorganization	0	22	1
GO:1904886	biological process	beta-catenin destruction complex disassembly	0	22	1
GO:0000083	Biological Process	regulation of transcription involved in G1/S transition of mitotic cell cycle	0	23	1
GO:0000715	Biological Process	nucleotide-excision repair, DNA damage recognition	0	23	1
GO:0001659	Biological Process	temperature homeostasis	0	23	1
GO:0001702	Biological Process	gastrulation with mouth forming second	0	23	1
GO:0001709	Biological Process	cell fate determination	0	23	1
GO:0001894	Biological Process	tissue homeostasis	0	23	1
GO:0002687	Biological Process	positive regulation of leukocyte migration	0	23	1
GO:0003382	Biological Process	epithelial cell morphogenesis	0	23	1
GO:0006090	Biological Process	pyruvate metabolic process	0	23	1
GO:0006336	Biological Process	DNA replication-independent nucleosome assembly	0	23	1
GO:0007004	Biological Process	telomere maintenance via telomerase	0	23	1
GO:0007130	Biological Process	synaptonemal complex assembly	0	23	1
GO:0010608	Biological Process	posttranscriptional regulation of gene expression	0	23	1
GO:0014032	Biological Process	neural crest cell development	0	23	1
GO:0015711	Biological Process	organic anion transport	0	23	1
GO:0017015	Biological Process	regulation of transforming growth factor beta receptor signaling pathway	0	23	1
GO:0021522	Biological Process	spinal cord motor neuron differentiation	0	23	1
GO:0023019	Biological Process	signal transduction involved in regulation of gene expression	0	23	1
GO:0030500	Biological Process	regulation of bone mineralization	0	23	1
GO:0030517	Biological Process	negative regulation of axon extension	0	23	1
GO:0032094	Biological Process	response to food	0	23	1
GO:0032435	Biological Process	negative regulation of proteasomal ubiquitin-dependent protein catabolic process	0	23	1
GO:0032722	Biological Process	positive regulation of chemokine production	0	23	1
GO:0042346	Biological Process	positive regulation of NF-kappaB import into nucleus	0	23	1
GO:0043044	Biological Process	ATP-dependent chromatin remodeling	0	23	1
GO:0043409	Biological Process	negative regulation of MAPK cascade	0	23	1
GO:0045332	Biological Process	phospholipid translocation	0	23	1
GO:0045671	Biological Process	negative regulation of osteoclast differentiation	0	23	1
GO:0045862	Biological Process	positive regulation of proteolysis	0	23	1
GO:0046579	Biological Process	positive regulation of Ras protein signal transduction	0	23	1
GO:0046835	Biological Process	carbohydrate phosphorylation	0	23	1
GO:0046856	Biological Process	phosphatidylinositol dephosphorylation	0	23	1
GO:0046907	Biological Process	intracellular transport	0	23	1
GO:0048545	Biological Process	response to steroid hormone	0	23	1
GO:0048593	Biological Process	camera-type eye morphogenesis	0	23	1
GO:0048741	Biological Process	skeletal muscle fiber development	0	23	1
GO:0048821	Biological Process	erythrocyte development	0	23	1
GO:0050871	Biological Process	positive regulation of B cell activation	0	23	1
GO:0051298	Biological Process	centrosome duplication	0	23	1
GO:0060338	Biological Process	regulation of type I interferon-mediated signaling pathway	0	23	1
GO:0060425	Biological Process	lung morphogenesis	0	23	1
GO:0060441	Biological Process	epithelial tube branching involved in lung morphogenesis	0	23	1
GO:0061436	Biological Process	establishment of skin barrier	0	23	1
GO:0070584	Biological Process	mitochondrion morphogenesis	0	23	1
GO:0090398	Biological Process	cellular senescence	0	23	1
GO:0098586	Biological Process	cellular response to virus	0	23	1
GO:0034641	biological process	cellular nitrogen compound metabolic process	0	23	1
GO:0051439	biological process	regulation of ubiquitin-protein ligase activity involved in mitotic cell cycle	0	23	1
GO:0000070	Biological Process	mitotic sister chromatid segregation	0	24	1
GO:0006297	Biological Process	nucleotide-excision repair, DNA gap filling	0	24	1
GO:0006352	Biological Process	DNA-templated transcription, initiation	0	24	1
GO:0006855	Biological Process	drug transmembrane transport	0	24	1
GO:0007094	Biological Process	mitotic spindle assembly checkpoint	0	24	1
GO:0007141	Biological Process	male meiosis I	0	24	1
GO:0009987	Biological Process	cellular process	0	24	1
GO:0010165	Biological Process	response to X-ray	0	24	1
GO:0010460	Biological Process	positive regulation of heart rate	0	24	1
GO:0010613	Biological Process	positive regulation of cardiac muscle hypertrophy	0	24	1
GO:0010842	Biological Process	retina layer formation	0	24	1
GO:0016079	Biological Process	synaptic vesicle exocytosis	0	24	1
GO:0016571	Biological Process	histone methylation	0	24	1
GO:0019229	Biological Process	regulation of vasoconstriction	0	24	1
GO:0021772	Biological Process	olfactory bulb development	0	24	1
GO:0022400	Biological Process	regulation of rhodopsin mediated signaling pathway	0	24	1
GO:0030279	Biological Process	negative regulation of ossification	0	24	1
GO:0030833	Biological Process	regulation of actin filament polymerization	0	24	1
GO:0030902	Biological Process	hindbrain development	0	24	1
GO:0032201	Biological Process	telomere maintenance via semi-conservative replication	0	24	1
GO:0034394	Biological Process	protein localization to cell surface	0	24	1
GO:0035458	Biological Process	cellular response to interferon-beta	0	24	1
GO:0036120	Biological Process	cellular response to platelet-derived growth factor stimulus	0	24	1
GO:0036342	Biological Process	post-anal tail morphogenesis	0	24	1
GO:0042474	Biological Process	middle ear morphogenesis	0	24	1
GO:0044458	Biological Process	motile cilium assembly	0	24	1
GO:0045453	Biological Process	bone resorption	0	24	1
GO:0045663	Biological Process	positive regulation of myoblast differentiation	0	24	1
GO:0045814	Biological Process	negative regulation of gene expression, epigenetic	0	24	1
GO:0045987	Biological Process	positive regulation of smooth muscle contraction	0	24	1
GO:0048260	Biological Process	positive regulation of receptor-mediated endocytosis	0	24	1
GO:0048844	Biological Process	artery morphogenesis	0	24	1
GO:0050768	Biological Process	negative regulation of neurogenesis	0	24	1
GO:0050999	Biological Process	regulation of nitric-oxide synthase activity	0	24	1
GO:0051497	Biological Process	negative regulation of stress fiber assembly	0	24	1
GO:0051968	Biological Process	positive regulation of synaptic transmission, glutamatergic	0	24	1
GO:0060135	Biological Process	maternal process involved in female pregnancy	0	24	1
GO:0071157	Biological Process	negative regulation of cell cycle arrest	0	24	1
GO:0071385	Biological Process	cellular response to glucocorticoid stimulus	0	24	1
GO:1902895	Biological Process	positive regulation of pri-miRNA transcription from RNA polymerase II promoter	0	24	1
GO:2000778	Biological Process	positive regulation of interleukin-6 secretion	0	24	1
GO:0036152	biological process	phosphatidylethanolamine acyl-chain remodeling	0	24	1
GO:0070423	biological process	nucleotide-binding oligomerization domain containing signaling pathway	0	24	1
GO:0000732	Biological Process	strand displacement	0	25	1
GO:0002009	Biological Process	morphogenesis of an epithelium	0	25	1
GO:0002052	Biological Process	positive regulation of neuroblast proliferation	0	25	1
GO:0003009	Biological Process	skeletal muscle contraction	0	25	1
GO:0006261	Biological Process	DNA-dependent DNA replication	0	25	1
GO:0006402	Biological Process	mRNA catabolic process	0	25	1
GO:0006471	Biological Process	protein ADP-ribosylation	0	25	1
GO:0006885	Biological Process	regulation of pH	0	25	1
GO:0006891	Biological Process	intra-Golgi vesicle-mediated transport	0	25	1
GO:0007026	Biological Process	negative regulation of microtubule depolymerization	0	25	1
GO:0007422	Biological Process	peripheral nervous system development	0	25	1
GO:0008589	Biological Process	regulation of smoothened signaling pathway	0	25	1
GO:0010765	Biological Process	positive regulation of sodium ion transport	0	25	1
GO:0015721	Biological Process	bile acid and bile salt transport	0	25	1
GO:0016338	Biological Process	calcium-independent cell-cell adhesion via plasma membrane cell-adhesion molecules	0	25	1
GO:0019433	Biological Process	triglyceride catabolic process	0	25	1
GO:0019731	Biological Process	antibacterial humoral response	0	25	1
GO:0030301	Biological Process	cholesterol transport	0	25	1
GO:0032456	Biological Process	endocytic recycling	0	25	1
GO:0032733	Biological Process	positive regulation of interleukin-10 production	0	25	1
GO:0034080	Biological Process	CENP-A containing nucleosome assembly	0	25	1
GO:0034383	Biological Process	low-density lipoprotein particle clearance	0	25	1
GO:0043252	Biological Process	sodium-independent organic anion transport	0	25	1
GO:0045333	Biological Process	cellular respiration	0	25	1
GO:0045736	Biological Process	negative regulation of cyclin-dependent protein serine/threonine kinase activity	0	25	1
GO:0045737	Biological Process	positive regulation of cyclin-dependent protein serine/threonine kinase activity	0	25	1
GO:0045879	Biological Process	negative regulation of smoothened signaling pathway	0	25	1
GO:0046329	Biological Process	negative regulation of JNK cascade	0	25	1
GO:0046488	Biological Process	phosphatidylinositol metabolic process	0	25	1
GO:0048488	Biological Process	synaptic vesicle endocytosis	0	25	1
GO:0048870	Biological Process	cell motility	0	25	1
GO:0051149	Biological Process	positive regulation of muscle cell differentiation	0	25	1
GO:0051403	Biological Process	stress-activated MAPK cascade	0	25	1
GO:0051894	Biological Process	positive regulation of focal adhesion assembly	0	25	1
GO:0060045	Biological Process	positive regulation of cardiac muscle cell proliferation	0	25	1
GO:0061621	Biological Process	canonical glycolysis	0	25	1
GO:0071526	Biological Process	semaphorin-plexin signaling pathway	0	25	1
GO:0072001	Biological Process	renal system development	0	25	1
GO:0090316	Biological Process	positive regulation of intracellular protein transport	0	25	1
GO:0097150	Biological Process	neuronal stem cell population maintenance	0	25	1
GO:0000027	Biological Process	ribosomal large subunit assembly	0	26	1
GO:0001944	Biological Process	vasculature development	0	26	1
GO:0002230	Biological Process	positive regulation of defense response to virus by host	0	26	1
GO:0002756	Biological Process	MyD88-independent toll-like receptor signaling pathway	0	26	1
GO:0005978	Biological Process	glycogen biosynthetic process	0	26	1
GO:0006027	Biological Process	glycosaminoglycan catabolic process	0	26	1
GO:0006298	Biological Process	mismatch repair	0	26	1
GO:0006820	Biological Process	anion transport	0	26	1
GO:0006829	Biological Process	zinc II ion transport	0	26	1
GO:0006910	Biological Process	phagocytosis, recognition	0	26	1
GO:0006937	Biological Process	regulation of muscle contraction	0	26	1
GO:0008089	Biological Process	anterograde axonal transport	0	26	1
GO:0009311	Biological Process	oligosaccharide metabolic process	0	26	1
[truncated: 880 more rows]

## Sheet: Cellular Components
GO term	GO category	GO description	number of DE genes	size list	pvalue	FDR q-value	DE Genes
GO:0030315	Cellular Component	T-tubule	3	58	0.000621	0.49221	NOS1	KCNJ2	SLC8A1
GO:0043197	Cellular Component	dendritic spine	4	165	0.00129	0.87133	ARC	NOS1	KCNJ2	SLC8A1
GO:0030425	Cellular Component	dendrite	6	477	0.00238	1	PEX5L	NOS1	KCNJ2	BDNF	NRGN	KCNIP3
GO:0031966	Cellular Component	mitochondrial membrane	3	105	0.003429	1	BOK	UCP2	NRGN
GO:0045211	Cellular Component	postsynaptic membrane	4	238	0.004842	1	ARC	GABRA3	GRIN3A	SLC8A1
GO:0030424	Cellular Component	axon	5	389	0.005102	1	ROBO3	BDNF	NRGN	DCC	KCNIP3
GO:0014069	Cellular Component	postsynaptic density	4	262	0.006778	1	ARC	NOS1	GRIN3A	NRGN
GO:0005576	Cellular Component	extracellular region	12	1942	0.007835	1	IGLON5	DCN	IGFBP6	IGFBP5	NPY	IGFBP2	C1QTNF4	ECM2	BDNF	IGF2	SPINK8	NPTX2
GO:0014704	Cellular Component	intercalated disc	2	60	0.012939	1	KCNJ2	SLC8A1
GO:0045202	Cellular Component	synapse	5	502	0.014417	1	ARC	NOS1	GABRA3	GRIN3A	NRGN
GO:0005615	Cellular Component	extracellular space	9	1436	0.020124	1	DCN	IGFBP6	NPY	IGFBP2	C1QTNF4	ECM2	BDNF	IGF2	SPINK8
GO:0043025	Cellular Component	neuronal cell body	5	551	0.020721	1	ARC	GRIN3A	KCNJ2	BDNF	NRGN
GO:0042582	Cellular Component	azurophil granule	1	10	0.02844	1	NOS1
GO:0008076	Cellular Component	voltage-gated potassium channel complex	2	93	0.02945	1	KCNJ2	KCNIP3
GO:0005886	Cellular Component	plasma membrane	18	4062	0.030255	1	ARC	ACVR1C	NOS1	GPNMB	SLC13A4	GABRA3	PLEKHA2	ROBO3	GPR101	FXYD7	DAGLB	PPL	KCNJ2	FAT4	IGF2	SLC8A1	DCC	KCNIP3
GO:0030061	Cellular Component	mitochondrial crista	1	11	0.03124	1	BDNF
GO:0017146	Cellular Component	NMDA selective glutamate receptor complex	1	12	0.034032	1	GRIN3A
GO:0001669	Cellular Component	acrosomal vesicle	2	107	0.038062	1	ARC	SPINK8
GO:0031224	Cellular Component	intrinsic component of membrane	1	14	0.039593	1	KCNJ2
GO:0043195	Cellular Component	terminal bouton	2	117	0.044731	1	NPY	BDNF
GO:0005614	Cellular Component	interstitial matrix	1	17	0.047875	1	ECM2
GO:1902711	Cellular Component	GABA-A receptor complex	1	17	0.047875	1	GABRA3
GO:0042383	Cellular Component	sarcolemma	2	128	0.052525	1	NOS1	SLC8A1
GO:0030018	Cellular Component	Z disc	2	132	0.055472	1	NOS1	SLC8A1
GO:0043235	Cellular Component	receptor complex	2	141	0.062309	1	PEX5L	GPR101
GO:0030054	Cellular Component	cell junction	5	747	0.062857	1	ARC	GABRA3	PPL	GRIN3A	NRGN
GO:0005640	Cellular Component	nuclear outer membrane	1	25	0.06962	1	BOK
GO:0030057	Cellular Component	desmosome	1	26	0.072304	1	PPL
GO:0005719	Cellular Component	nuclear euchromatin	1	30	0.082963	1	TRNP1
GO:0043204	Cellular Component	perikaryon	2	167	0.083525	1	NPY	BDNF
GO:0005741	Cellular Component	mitochondrial outer membrane	2	169	0.085238	1	BOK	NOS1
GO:0005887	Cellular Component	integral component of plasma membrane	7	1346	0.089503	1	GPNMB	SLC13A4	GABRA3	GPR101	FXYD7	KCNJ2	SLC8A1
GO:0012506	Cellular Component	vesicle membrane	1	33	0.090879	1	NOS1
GO:0033017	Cellular Component	sarcoplasmic reticulum membrane	1	33	0.090879	1	NOS1
GO:0005790	Cellular Component	smooth endoplasmic reticulum	1	34	0.093502	1	KCNJ2
GO:0019897	Cellular Component	extrinsic component of plasma membrane	1	36	0.098727	1	PPL
GO:0031410	Cellular Component	cytoplasmic vesicle	4	652	0.117601	1	ARC	GPNMB	IGFBP2	BDNF
GO:0032993	Cellular Component	protein-DNA complex	1	48	0.129462	1	KCNIP3
GO:0001917	Cellular Component	photoreceptor inner segment	1	49	0.131977	1	NOS1
GO:0034707	Cellular Component	chloride channel complex	1	49	0.131977	1	GABRA3
GO:0001533	Cellular Component	cornified envelope	1	56	0.149379	1	PPL
GO:0005778	Cellular Component	peroxisomal membrane	1	56	0.149379	1	PEX5L
GO:0048471	Cellular Component	perinuclear region of cytoplasm	4	718	0.151368	1	PEX5L	NOS1	NPY	BDNF
GO:0042995	Cellular Component	cell projection	4	720	0.152447	1	ARC	NOS1	NRGN	SLC8A1
GO:0016529	Cellular Component	sarcoplasmic reticulum	1	58	0.154289	1	NOS1
GO:0031965	Cellular Component	nuclear membrane	2	247	0.158907	1	NR4A1	NOS1
GO:0043198	Cellular Component	dendritic shaft	1	63	0.16644	1	SLC8A1
GO:0055038	Cellular Component	recycling endosome membrane	1	63	0.16644	1	BOK
GO:0031093	cellular component	platelet alpha granule lumen	1	64	0.16885	1	IGF2
GO:0005667	Cellular Component	transcription factor complex	2	264	0.176258	1	NR4A1	POU3F1
GO:0032588	Cellular Component	trans-Golgi network membrane	1	71	0.185527	1	BOK
GO:0005791	Cellular Component	rough endoplasmic reticulum	1	73	0.190232	1	KCNJ2
GO:0045121	Cellular Component	membrane raft	2	283	0.195994	1	NOS1	DCC
GO:0005739	Cellular Component	mitochondrion	7	1669	0.201191	1	BOK	NOS1	UCP2	LARS2	PPL	BDNF	SLC8A1
GO:0043679	Cellular Component	axon terminus	1	82	0.211075	1	KCNIP3
GO:0005901	Cellular Component	caveola	1	84	0.215635	1	NOS1
GO:0043202	Cellular Component	lysosomal lumen	1	86	0.220169	1	DCN
GO:0005796	Cellular Component	Golgi lumen	1	89	0.226922	1	DCN
GO:0042470	Cellular Component	melanosome	1	99	0.24902	1	GPNMB
GO:0005578	Cellular Component	proteinaceous extracellular matrix	2	333	0.249029	1	DCN	ECM2
GO:0005794	Cellular Component	Golgi apparatus	5	1209	0.267386	1	IGFBP6	BOK	NPY	KCNJ2	KCNIP3
GO:0045177	Cellular Component	apical part of cell	1	108	0.268379	1	FAT4
GO:0030141	Cellular Component	secretory granule	1	112	0.276825	1	BDNF
GO:0031901	Cellular Component	early endosome membrane	1	116	0.285175	1	BOK
GO:0016021	Cellular Component	integral component of membrane	15	4533	0.313876	1	BOK	ACVR1C	GPNMB	GABRA3	ROBO3	UCP2	GPR101	FXYD7	DAGLB	GRIN3A	KCNJ2	FAT4	SLC8A1	DCC	RPRM
GO:0016020	Cellular Component	membrane	21	6569	0.319245	1	ARC	BOK	ACVR1C	PEX5L	NOS1	GPNMB	GABRA3	PLEKHA2	ROBO3	UCP2	GPR101	FXYD7	DAGLB	PPL	GRIN3A	KCNJ2	FAT4	SLC8A1	DCC	RPRM	KCNIP3
GO:0005623	Cellular Component	cell	1	134	0.321597	1	NPY
GO:0008021	Cellular Component	synaptic vesicle	1	141	0.335265	1	BDNF
GO:0043005	Cellular Component	neuron projection	2	430	0.352436	1	NPY	GRIN3A
GO:0005737	Cellular Component	cytoplasm	19	6073	0.377403	1	DCN	CCDC88C	ARC	NR4A1	IGFBP6	MAPK4	BOK	ACVR1C	PEX5L	NOS1	NPY	PLEKHA2	UCP2	PPL	CSDC2	BDNF	NRGN	RPRM	KCNIP3
GO:0005743	Cellular Component	mitochondrial inner membrane	2	485	0.409246	1	BOK	UCP2
GO:0016323	Cellular Component	basolateral plasma membrane	1	216	0.465781	1	SLC8A1
GO:0005768	Cellular Component	endosome	2	561	0.483705	1	ARC	BOK
GO:0015629	Cellular Component	actin cytoskeleton	1	229	0.485693	1	ARC
GO:0005765	Cellular Component	lysosomal membrane	1	269	0.542507	1	DAGLB
GO:0005788	Cellular Component	endoplasmic reticulum lumen	1	276	0.551796	1	IGFBP5
GO:0005759	Cellular Component	mitochondrial matrix	1	333	0.620863	1	LARS2
GO:0016324	Cellular Component	apical plasma membrane	1	337	0.625298	1	IGFBP2
GO:0005874	Cellular Component	microtubule	1	338	0.626398	1	SLC8A1
GO:0005856	Cellular Component	cytoskeleton	3	1108	0.626893	1	ARC	NOS1	PPL
GO:0031012	Cellular Component	extracellular matrix	1	349	0.638298	1	DCN
GO:0043234	Cellular Component	protein complex	2	761	0.650411	1	NOS1	PLEKHA2
GO:0016607	Cellular Component	nuclear speck	1	361	0.650857	1	BDNF
GO:0005813	Cellular Component	centrosome	1	463	0.741704	1	CCDC88C
GO:0005622	Cellular Component	intracellular	2	964	0.774063	1	GPR101	FAT4
GO:0005634	Cellular Component	nucleus	14	5686	0.806156	1	ETV1	NR4A1	MAPK4	BOK	NOS1	PLEKHA2	NEUROD6	DAGLB	PPL	CSDC2	NRGN	TRNP1	KCNIP3	POU3F1
GO:0009986	Cellular Component	cell surface	1	618	0.837182	1	ACVR1C
GO:0005575	Cellular Component	cellular_component	5	2530	0.872177	1	C1QTNF4	MPPED1	NPTX2	PRR16	LRRC10B
GO:0070062	Cellular Component	extracellular exosome	5	2644	0.896251	1	IGFBP6	IGFBP2	PPL	FAT4	IGF2
GO:0005789	Cellular Component	endoplasmic reticulum membrane	1	812	0.909172	1	BOK
GO:0005783	Cellular Component	endoplasmic reticulum	2	1351	0.909478	1	BOK	KCNIP3
GO:0005654	Cellular Component	nucleoplasm	5	2944	0.942205	1	NR4A1	MAPK4	NOS1	SLC8A1	POU3F1
GO:0005829	Cellular Component	cytosol	7	4692	0.99126	1	NR4A1	MAPK4	PEX5L	NOS1	PPL	DCC	KCNIP3
GO:0000137	Cellular Component	Golgi cis cisterna	0	10	1	1
GO:0000164	Cellular Component	protein phosphatase type 1 complex	0	10	1	1
GO:0000177	Cellular Component	cytoplasmic exosome (RNase complex)	0	10	1	1
GO:0000791	Cellular Component	euchromatin	0	10	1	1
GO:0001520	Cellular Component	outer dense fiber	0	10	1	1
GO:0002177	Cellular Component	manchette	0	10	1	1
GO:0005687	Cellular Component	U4 snRNP	0	10	1	1
GO:0005883	Cellular Component	neurofilament	0	10	1	1
GO:0005885	Cellular Component	Arp2/3 protein complex	0	10	1	1
GO:0008385	Cellular Component	IkappaB kinase complex	0	10	1	1
GO:0016591	Cellular Component	DNA-directed RNA polymerase II, holoenzyme	0	10	1	1
GO:0031597	Cellular Component	cytosolic proteasome complex	0	10	1	1
GO:0031618	Cellular Component	nuclear pericentric heterochromatin	0	10	1	1
GO:0032045	Cellular Component	guanyl-nucleotide exchange factor complex	0	10	1	1
GO:0034702	Cellular Component	ion channel complex	0	10	1	1
GO:0035770	Cellular Component	ribonucleoprotein granule	0	10	1	1
GO:0036157	Cellular Component	outer dynein arm	0	10	1	1
GO:0044613	Cellular Component	nuclear pore central transport channel	0	10	1	1
GO:0060091	Cellular Component	kinocilium	0	10	1	1
GO:0071437	Cellular Component	invadopodium	0	10	1	1
GO:0097449	Cellular Component	astrocyte projection	0	10	1	1
GO:0097470	Cellular Component	ribbon synapse	0	10	1	1
GO:0097539	Cellular Component	ciliary transition fiber	0	10	1	1
GO:0000276	Cellular Component	mitochondrial proton-transporting ATP synthase complex, coupling factor F(o)	0	11	1	1
GO:0001527	Cellular Component	microfibril	0	11	1	1
GO:0005890	Cellular Component	sodium:potassium-exchanging ATPase complex	0	11	1	1
GO:0008250	Cellular Component	oligosaccharyltransferase complex	0	11	1	1
GO:0016528	Cellular Component	sarcoplasm	0	11	1	1
GO:0016600	Cellular Component	flotillin complex	0	11	1	1
GO:0019774	Cellular Component	proteasome core complex, beta-subunit complex	0	11	1	1
GO:0030877	Cellular Component	beta-catenin destruction complex	0	11	1	1
GO:0031462	Cellular Component	Cul2-RING ubiquitin ligase complex	0	11	1	1
GO:0031588	Cellular Component	nucleotide-activated protein kinase complex	0	11	1	1
GO:0032585	Cellular Component	multivesicular body membrane	0	11	1	1
GO:0033162	Cellular Component	melanosome membrane	0	11	1	1
GO:0035631	Cellular Component	CD40 receptor complex	0	11	1	1
GO:0036513	Cellular Component	Derlin-1 retrotranslocation complex	0	11	1	1
GO:0042405	Cellular Component	nuclear inclusion body	0	11	1	1
GO:0042588	Cellular Component	zymogen granule	0	11	1	1
GO:0042788	Cellular Component	polysomal ribosome	0	11	1	1
GO:0045179	Cellular Component	apical cortex	0	11	1	1
GO:0061700	Cellular Component	GATOR2 complex	0	11	1	1
GO:0071556	Cellular Component	integral component of lumenal side of endoplasmic reticulum membrane	0	11	1	1
GO:0097504	Cellular Component	Gemini of coiled bodies	0	11	1	1
GO:0098839	Cellular Component	postsynaptic density membrane	0	11	1	1
GO:0000176	Cellular Component	nuclear exosome (RNase complex)	0	12	1	1
GO:0000930	Cellular Component	gamma-tubulin complex	0	12	1	1
GO:0001931	Cellular Component	uropod	0	12	1	1
GO:0002199	Cellular Component	zona pellucida receptor complex	0	12	1	1
GO:0005652	Cellular Component	nuclear lamina	0	12	1	1
GO:0005732	Cellular Component	small nucleolar ribonucleoprotein complex	0	12	1	1
GO:0005750	Cellular Component	mitochondrial respiratory chain complex III	0	12	1	1
GO:0005832	Cellular Component	chaperonin-containing T-complex	0	12	1	1
GO:0008540	Cellular Component	proteasome regulatory particle, base subcomplex	0	12	1	1
GO:0030123	Cellular Component	AP-3 adaptor complex	0	12	1	1
GO:0030867	Cellular Component	rough endoplasmic reticulum membrane	0	12	1	1
GO:0030914	Cellular Component	STAGA complex	0	12	1	1
GO:0031464	Cellular Component	Cul4A-RING E3 ubiquitin ligase complex	0	12	1	1
GO:0031932	Cellular Component	TORC2 complex	0	12	1	1
GO:0032591	Cellular Component	dendritic spine membrane	0	12	1	1
GO:0032797	Cellular Component	SMN complex	0	12	1	1
GO:0033276	Cellular Component	transcription factor TFTC complex	0	12	1	1
GO:0034663	Cellular Component	endoplasmic reticulum chaperone complex	0	12	1	1
GO:0034709	Cellular Component	methylosome	0	12	1	1
GO:0035102	Cellular Component	PRC1 complex	0	12	1	1
GO:0042581	Cellular Component	specific granule	0	12	1	1
GO:0042612	Cellular Component	MHC class I protein complex	0	12	1	1
GO:0043083	Cellular Component	synaptic cleft	0	12	1	1
GO:0044233	Cellular Component	ER-mitochondrion membrane contact site	0	12	1	1
GO:0045263	Cellular Component	proton-transporting ATP synthase complex, coupling factor F(o)	0	12	1	1
GO:0070852	Cellular Component	cell body fiber	0	12	1	1
GO:0071564	Cellular Component	npBAF complex	0	12	1	1
GO:0031089	cellular component	platelet dense granule lumen	0	12	1	1
GO:0000346	Cellular Component	transcription export complex	0	13	1	1
GO:0000780	Cellular Component	condensed nuclear chromosome, centromeric region	0	13	1	1
GO:0001518	Cellular Component	voltage-gated sodium channel complex	0	13	1	1
GO:0005641	Cellular Component	nuclear envelope lumen	0	13	1	1
GO:0005675	Cellular Component	holo TFIIH complex	0	13	1	1
GO:0005746	Cellular Component	mitochondrial respiratory chain	0	13	1	1
GO:0005838	Cellular Component	proteasome regulatory particle	0	13	1	1
GO:0005845	Cellular Component	mRNA cap binding complex	0	13	1	1
GO:0005865	Cellular Component	striated muscle thin filament	0	13	1	1
GO:0005916	Cellular Component	fascia adherens	0	13	1	1
GO:0005942	Cellular Component	phosphatidylinositol 3-kinase complex	0	13	1	1
GO:0008328	Cellular Component	ionotropic glutamate receptor complex	0	13	1	1
GO:0015934	Cellular Component	large ribosomal subunit	0	13	1	1
GO:0017101	Cellular Component	aminoacyl-tRNA synthetase multienzyme complex	0	13	1	1
GO:0017119	Cellular Component	Golgi transport complex	0	13	1	1
GO:0030008	Cellular Component	TRAPP complex	0	13	1	1
GO:0030126	Cellular Component	COPI vesicle coat	0	13	1	1
GO:0030127	Cellular Component	COPII vesicle coat	0	13	1	1
GO:0030137	Cellular Component	COPI-coated vesicle	0	13	1	1
GO:0030686	Cellular Component	90S preribosome	0	13	1	1
GO:0031083	Cellular Component	BLOC-1 complex	0	13	1	1
GO:0031461	Cellular Component	cullin-RING ubiquitin ligase complex	0	13	1	1
GO:0031616	Cellular Component	spindle pole centrosome	0	13	1	1
GO:0031904	Cellular Component	endosome lumen	0	13	1	1
GO:0032039	Cellular Component	integrator complex	0	13	1	1
GO:0033391	Cellular Component	chromatoid body	0	13	1	1
GO:0034705	Cellular Component	potassium channel complex	0	13	1	1
GO:0035253	Cellular Component	ciliary rootlet	0	13	1	1
GO:0042627	Cellular Component	chylomicron	0	13	1	1
GO:0042641	Cellular Component	actomyosin	0	13	1	1
GO:0043229	Cellular Component	intracellular organelle	0	13	1	1
GO:0048188	Cellular Component	Set1C/COMPASS complex	0	13	1	1
GO:0071782	Cellular Component	endoplasmic reticulum tubular network	0	13	1	1
GO:1990023	Cellular Component	mitotic spindle midzone	0	13	1	1
GO:0071682	cellular component	endocytic vesicle lumen	0	13	1	1
GO:0000974	Cellular Component	Prp19 complex	0	14	1	1
GO:0005671	Cellular Component	Ada2/Gcn5/Ada3 transcription activator complex	0	14	1	1
GO:0005736	Cellular Component	DNA-directed RNA polymerase I complex	0	14	1	1
GO:0005847	Cellular Component	mRNA cleavage and polyadenylation specificity factor complex	0	14	1	1
GO:0016580	Cellular Component	Sin3 complex	0	14	1	1
GO:0030122	Cellular Component	AP-2 adaptor complex	0	14	1	1
GO:0030897	Cellular Component	HOPS complex	0	14	1	1
GO:0031011	Cellular Component	Ino80 complex	0	14	1	1
GO:0031045	Cellular Component	dense core granule	0	14	1	1
GO:0031235	Cellular Component	intrinsic component of the cytoplasmic side of the plasma membrane	0	14	1	1
GO:0031253	Cellular Component	cell projection membrane	0	14	1	1
GO:0031985	Cellular Component	Golgi cisterna	0	14	1	1
GO:0032421	Cellular Component	stereocilium bundle	0	14	1	1
GO:0033270	Cellular Component	paranode region of axon	0	14	1	1
GO:0034362	Cellular Component	low-density lipoprotein particle	0	14	1	1
GO:0035686	Cellular Component	sperm fibrous sheath	0	14	1	1
GO:0036020	Cellular Component	endolysosome membrane	0	14	1	1
GO:0036038	Cellular Component	MKS complex	0	14	1	1
GO:0042571	Cellular Component	immunoglobulin complex, circulating	0	14	1	1
GO:0042589	Cellular Component	zymogen granule membrane	0	14	1	1
GO:0042622	Cellular Component	photoreceptor outer segment membrane	0	14	1	1
GO:0043194	Cellular Component	axon initial segment	0	14	1	1
GO:0045120	Cellular Component	pronucleus	0	14	1	1
GO:0071565	Cellular Component	nBAF complex	0	14	1	1
GO:0097038	Cellular Component	perinuclear endoplasmic reticulum	0	14	1	1
GO:1990124	Cellular Component	messenger ribonucleoprotein complex	0	14	1	1
GO:1990909	Cellular Component	Wnt signalosome	0	14	1	1
GO:0097458	Cellular Component	neuron part	0	14	1	1
GO:0005639	Cellular Component	integral component of nuclear inner membrane	0	15	1	1
GO:0005662	Cellular Component	DNA replication factor A complex	0	15	1	1
GO:0005721	Cellular Component	pericentric heterochromatin	0	15	1	1
GO:0005798	Cellular Component	Golgi-associated vesicle	0	15	1	1
GO:0010369	Cellular Component	chromocenter	0	15	1	1
GO:0016471	Cellular Component	vacuolar proton-transporting V-type ATPase complex	0	15	1	1
GO:0016514	Cellular Component	SWI/SNF complex	0	15	1	1
GO:0022626	Cellular Component	cytosolic ribosome	0	15	1	1
GO:0030014	Cellular Component	CCR4-NOT complex	0	15	1	1
GO:0033268	Cellular Component	node of Ranvier	0	15	1	1
GO:0043186	Cellular Component	P granule	0	15	1	1
GO:0043220	Cellular Component	Schmidt-Lanterman incisure	0	15	1	1
GO:0043296	Cellular Component	apical junction complex	0	15	1	1
GO:0044291	Cellular Component	cell-cell contact zone	0	15	1	1
GO:0044798	Cellular Component	nuclear transcription factor complex	0	15	1	1
GO:0005751	Cellular Component	mitochondrial respiratory chain complex IV	0	16	1	1
GO:0005852	Cellular Component	eukaryotic translation initiation factor 3 complex	0	16	1	1
GO:0016010	Cellular Component	dystrophin-associated glycoprotein complex	0	16	1	1
GO:0030140	Cellular Component	trans-Golgi network transport vesicle	0	16	1	1
GO:0032279	Cellular Component	asymmetric synapse	0	16	1	1
GO:0032426	Cellular Component	stereocilium tip	0	16	1	1
GO:0034045	Cellular Component	phagophore assembly site membrane	0	16	1	1
GO:0034719	Cellular Component	SMN-Sm protein complex	0	16	1	1
GO:0036477	Cellular Component	somatodendritic compartment	0	16	1	1
GO:0043196	Cellular Component	varicosity	0	16	1	1
GO:0071004	Cellular Component	U2-type prespliceosome	0	16	1	1
GO:0000800	Cellular Component	lateral element	0	17	1	1
GO:0005665	Cellular Component	DNA-directed RNA polymerase II, core complex	0	17	1	1
GO:0005779	Cellular Component	integral component of peroxisomal membrane	0	17	1	1
GO:0005892	Cellular Component	acetylcholine-gated channel complex	0	17	1	1
GO:0022624	Cellular Component	proteasome accessory complex	0	17	1	1
GO:0031091	Cellular Component	platelet alpha granule	0	17	1	1
GO:0031092	Cellular Component	platelet alpha granule membrane	0	17	1	1
GO:0031143	Cellular Component	pseudopodium	0	17	1	1
GO:0031362	Cellular Component	anchored component of external side of plasma membrane	0	17	1	1
GO:0032433	Cellular Component	filopodium tip	0	17	1	1
GO:0035098	Cellular Component	ESC/E(Z) complex	0	17	1	1
GO:0000145	Cellular Component	exocyst	0	18	1	1
GO:0000178	Cellular Component	exosome (RNase complex)	0	18	1	1
GO:0005666	Cellular Component	DNA-directed RNA polymerase III complex	0	18	1	1
GO:0005774	Cellular Component	vacuolar membrane	0	18	1	1
GO:0016581	Cellular Component	NuRD complex	0	18	1	1
GO:0032982	Cellular Component	myosin filament	0	18	1	1
GO:0034361	Cellular Component	very-low-density lipoprotein particle	0	18	1	1
GO:0035267	Cellular Component	NuA4 histone acetyltransferase complex	0	18	1	1
GO:0042101	Cellular Component	T cell receptor complex	0	18	1	1
GO:0045178	Cellular Component	basal part of cell	0	18	1	1
GO:0000159	Cellular Component	protein phosphatase type 2A complex	0	19	1	1
GO:0001741	Cellular Component	XY body	0	19	1	1
GO:0005685	Cellular Component	U1 snRNP	0	19	1	1
GO:0005686	Cellular Component	U2 snRNP	0	19	1	1
GO:0030131	Cellular Component	clathrin adaptor complex	0	19	1	1
GO:0031527	Cellular Component	filopodium membrane	0	19	1	1
GO:0043292	Cellular Component	contractile fiber	0	19	1	1
GO:0000307	Cellular Component	cyclin-dependent protein kinase holoenzyme complex	0	20	1	1
GO:0005605	Cellular Component	basal lamina	0	20	1	1
GO:0005753	Cellular Component	mitochondrial proton-transporting ATP synthase complex	0	20	1	1
GO:0005922	Cellular Component	connexin complex	0	20	1	1
GO:0008074	Cellular Component	guanylate cyclase complex, soluble	0	20	1	1
GO:0016327	Cellular Component	apicolateral plasma membrane	0	20	1	1
GO:0030285	Cellular Component	integral component of synaptic vesicle membrane	0	20	1	1
GO:0030532	Cellular Component	small nuclear ribonucleoprotein complex	0	20	1	1
GO:0030660	Cellular Component	Golgi-associated vesicle membrane	0	20	1	1
GO:0030673	Cellular Component	axolemma	0	20	1	1
GO:0031258	Cellular Component	lamellipodium membrane	0	20	1	1
GO:0070382	Cellular Component	exocytic vesicle	0	20	1	1
GO:0097381	Cellular Component	photoreceptor disc membrane	0	20	1	1
GO:0000407	Cellular Component	phagophore assembly site	0	21	1	1
GO:0001673	Cellular Component	male germ cell nucleus	0	21	1	1
GO:0005682	Cellular Component	U5 snRNP	0	21	1	1
GO:0005697	Cellular Component	telomerase holoenzyme complex	0	21	1	1
GO:0034399	Cellular Component	nuclear periphery	0	21	1	1
GO:0034704	Cellular Component	calcium channel complex	0	21	1	1
GO:0035145	Cellular Component	exon-exon junction complex	0	21	1	1
GO:0035371	Cellular Component	microtubule plus-end	0	21	1	1
GO:0000242	Cellular Component	pericentriolar material	0	22	1	1
GO:0001891	Cellular Component	phagocytic cup	0	22	1	1
GO:0005657	Cellular Component	replication fork	0	22	1	1
GO:0005680	Cellular Component	anaphase-promoting complex	0	22	1	1
GO:0005740	Cellular Component	mitochondrial envelope	0	22	1	1
GO:0005797	Cellular Component	Golgi medial cisterna	0	22	1	1
GO:0005839	Cellular Component	proteasome core complex	0	22	1	1
GO:0016234	Cellular Component	inclusion body	0	22	1	1
GO:0030904	Cellular Component	retromer complex	0	22	1	1
GO:0030992	Cellular Component	intraciliary transport particle B	0	22	1	1
GO:0042629	Cellular Component	mast cell granule	0	22	1	1
GO:0043034	Cellular Component	costamere	0	22	1	1
GO:0044306	Cellular Component	neuron projection terminus	0	22	1	1
GO:0060077	Cellular Component	inhibitory synapse	0	22	1	1
GO:0097440	Cellular Component	apical dendrite	0	22	1	1
GO:0000421	Cellular Component	autophagosome membrane	0	23	1	1
GO:0031305	Cellular Component	integral component of mitochondrial inner membrane	0	23	1	1
GO:0031307	Cellular Component	integral component of mitochondrial outer membrane	0	23	1	1
GO:0031672	Cellular Component	A band	0	23	1	1
GO:0034364	Cellular Component	high-density lipoprotein particle	0	23	1	1
GO:0035327	Cellular Component	transcriptionally active chromatin	0	23	1	1
GO:0044853	Cellular Component	plasma membrane raft	0	23	1	1
GO:0051233	Cellular Component	spindle midzone	0	23	1	1
GO:0080008	Cellular Component	Cul4-RING E3 ubiquitin ligase complex	0	23	1	1
GO:0002080	Cellular Component	acrosomal membrane	0	24	1	1
GO:0005859	Cellular Component	muscle myosin complex	0	24	1	1
GO:0008023	Cellular Component	transcription elongation factor complex	0	24	1	1
GO:0030687	Cellular Component	preribosome, large subunit precursor	0	24	1	1
GO:0044322	Cellular Component	endoplasmic reticulum quality control compartment	0	24	1	1
GO:0070971	Cellular Component	endoplasmic reticulum exit site	0	24	1	1
GO:0000123	Cellular Component	histone acetyltransferase complex	0	25	1	1
GO:0030134	Cellular Component	COPII-coated ER to Golgi transport vesicle	0	25	1	1
GO:0031528	Cellular Component	microvillus membrane	0	25	1	1
GO:0035097	Cellular Component	histone methyltransferase complex	0	25	1	1
GO:0046540	Cellular Component	U4/U6 x U5 tri-snRNP complex	0	25	1	1
GO:0005689	Cellular Component	U12-type spliceosomal complex	0	26	1	1
GO:0005773	Cellular Component	vacuole	0	26	1	1
GO:0015935	Cellular Component	small ribosomal subunit	0	26	1	1
GO:0031519	Cellular Component	PcG protein complex	0	26	1	1
GO:0031674	Cellular Component	I band	0	26	1	1
GO:0034451	Cellular Component	centriolar satellite	0	26	1	1
GO:0045334	Cellular Component	clathrin-coated endocytic vesicle	0	26	1	1
GO:0097225	Cellular Component	sperm midpiece	0	26	1	1
GO:0097228	Cellular Component	sperm principal piece	0	26	1	1
GO:0005868	Cellular Component	cytoplasmic dynein complex	0	27	1	1
GO:0030658	Cellular Component	transport vesicle membrane	0	27	1	1
GO:0071339	Cellular Component	MLL1 complex	0	27	1	1
GO:0090543	Cellular Component	Flemming body	0	27	1	1
GO:0097730	Cellular Component	non-motile cilium	0	27	1	1
GO:0000795	Cellular Component	synaptonemal complex	0	28	1	1
GO:0008305	Cellular Component	integrin complex	0	28	1	1
GO:0030117	Cellular Component	membrane coat	0	28	1	1
GO:0071011	Cellular Component	precatalytic spliceosome	0	28	1	1
GO:0030669	Cellular Component	clathrin-coated endocytic vesicle membrane	0	29	1	1
GO:0032590	Cellular Component	dendrite membrane	0	29	1	1
GO:0032839	Cellular Component	dendrite cytoplasm	0	29	1	1
GO:0035869	Cellular Component	ciliary transition zone	0	29	1	1
GO:0097431	Cellular Component	mitotic spindle pole	0	29	1	1
GO:0005720	Cellular Component	nuclear heterochromatin	0	30	1	1
GO:0005763	Cellular Component	mitochondrial small ribosomal subunit	0	30	1	1
GO:0005891	Cellular Component	voltage-gated calcium channel complex	0	30	1	1
GO:0008180	Cellular Component	COP9 signalosome	0	30	1	1
GO:0032281	Cellular Component	AMPA glutamate receptor complex	0	30	1	1
GO:0005771	Cellular Component	multivesicular body	0	31	1	1
GO:0030863	Cellular Component	cortical cytoskeleton	0	31	1	1
GO:0031226	Cellular Component	intrinsic component of plasma membrane	0	31	1	1
GO:0031430	Cellular Component	M band	0	31	1	1
GO:0035861	Cellular Component	site of double-strand break	0	31	1	1
GO:0032040	Cellular Component	small-subunit processome	0	32	1	1
GO:0032809	Cellular Component	neuronal cell body membrane	0	32	1	1
GO:0002102	Cellular Component	podosome	0	33	1	1
GO:0005669	Cellular Component	transcription factor TFIID complex	0	33	1	1
GO:0005875	Cellular Component	microtubule associated complex	0	33	1	1
GO:0012507	Cellular Component	ER to Golgi transport vesicle membrane	0	33	1	1
GO:0030286	Cellular Component	dynein complex	0	33	1	1
GO:0044295	Cellular Component	axonal growth cone	0	33	1	1
GO:0046658	Cellular Component	anchored component of plasma membrane	0	33	1	1
GO:0048786	Cellular Component	presynaptic active zone	0	33	1	1
GO:0001772	Cellular Component	immunological synapse	0	34	1	1
GO:0005761	Cellular Component	mitochondrial ribosome	0	34	1	1
GO:0005921	Cellular Component	gap junction	0	34	1	1
GO:0097060	Cellular Component	synaptic membrane	0	34	1	1
GO:0097546	Cellular Component	ciliary base	0	34	1	1
GO:0005795	Cellular Component	Golgi stack	0	35	1	1
GO:0000118	Cellular Component	histone deacetylase complex	0	36	1	1
GO:0000788	Cellular Component	nuclear nucleosome	0	36	1	1
GO:0000792	Cellular Component	heterochromatin	0	36	1	1
GO:0000793	Cellular Component	condensed chromosome	0	36	1	1
GO:0016592	Cellular Component	mediator complex	0	36	1	1
GO:0032420	Cellular Component	stereocilium	0	36	1	1
GO:0005834	Cellular Component	heterotrimeric G-protein complex	0	38	1	1
GO:0030665	Cellular Component	clathrin-coated vesicle membrane	0	39	1	1
GO:0016235	Cellular Component	aggresome	0	40	1	1
GO:0031941	Cellular Component	filamentous actin	0	40	1	1
GO:0032391	Cellular Component	photoreceptor connecting cilium	0	40	1	1
GO:0005876	Cellular Component	spindle microtubule	0	41	1	1
GO:0036126	Cellular Component	sperm flagellum	0	41	1	1
GO:0060076	Cellular Component	excitatory synapse	0	41	1	1
GO:1904115	Cellular Component	axon cytoplasm	0	41	1	1
GO:0010494	Cellular Component	cytoplasmic stress granule	0	42	1	1
GO:0030016	Cellular Component	myofibril	0	42	1	1
GO:0005637	Cellular Component	nuclear inner membrane	0	43	1	1
GO:0005801	Cellular Component	cis-Golgi network	0	43	1	1
GO:0009925	Cellular Component	basal plasma membrane	0	43	1	1
GO:0042645	Cellular Component	mitochondrial nucleoid	0	44	1	1
GO:0000794	Cellular Component	condensed nuclear chromosome	0	45	1	1
GO:0005782	Cellular Component	peroxisomal matrix	0	45	1	1
GO:0022627	Cellular Component	cytosolic small ribosomal subunit	0	45	1	1
GO:0030864	Cellular Component	cortical actin cytoskeleton	0	45	1	1
GO:0097542	Cellular Component	ciliary tip	0	45	1	1
GO:0101003	cellular component	ficolin-1-rich granule membrane	0	46	1	1
GO:0005747	Cellular Component	mitochondrial respiratory chain complex I	0	47	1	1
GO:0098794	Cellular Component	postsynapse	0	47	1	1
GO:0060170	Cellular Component	ciliary membrane	0	48	1	1
GO:0043657	cellular component	host cell	0	48	1	1
GO:0009898	Cellular Component	cytoplasmic side of plasma membrane	0	49	1	1
GO:0031090	Cellular Component	organelle membrane	0	49	1	1
GO:0031201	Cellular Component	SNARE complex	0	50	1	1
GO:0032154	Cellular Component	cleavage furrow	0	50	1	1
GO:1904724	cellular component	tertiary granule lumen	0	50	1	1
GO:0005844	Cellular Component	polysome	0	51	1	1
GO:0005871	Cellular Component	kinesin complex	0	51	1	1
GO:0016459	Cellular Component	myosin complex	0	51	1	1
GO:0019005	Cellular Component	SCF ubiquitin ligase complex	0	51	1	1
GO:0045111	Cellular Component	intermediate filament cytoskeleton	0	51	1	1
GO:0005762	Cellular Component	mitochondrial large ribosomal subunit	0	52	1	1
GO:0015030	Cellular Component	Cajal body	0	52	1	1
GO:0030017	Cellular Component	sarcomere	0	52	1	1
GO:0090575	Cellular Component	RNA polymerase II transcription factor complex	0	53	1	1
GO:1903561	Cellular Component	extracellular vesicle	0	53	1	1
GO:0035577	Cellular Component	azurophil granule membrane	0	54	1	1
GO:0031252	Cellular Component	cell leading edge	0	55	1	1
GO:0000228	Cellular Component	nuclear chromosome	0	56	1	1
GO:0030173	Cellular Component	integral component of Golgi membrane	0	56	1	1
GO:0030670	Cellular Component	phagocytic vesicle membrane	0	56	1	1
GO:0035580	cellular component	specific granule lumen	0	56	1	1
GO:0000781	Cellular Component	chromosome, telomeric region	0	57	1	1
GO:0005881	Cellular Component	cytoplasmic microtubule	0	57	1	1
GO:0017053	Cellular Component	transcriptional repressor complex	0	57	1	1
GO:0030139	Cellular Component	endocytic vesicle	0	57	1	1
GO:0030666	Cellular Component	endocytic vesicle membrane	0	57	1	1
GO:0045171	Cellular Component	intercellular bridge	0	57	1	1
GO:0070469	Cellular Component	respiratory chain	0	60	1	1
GO:0005912	Cellular Component	adherens junction	0	61	1	1
GO:0072686	Cellular Component	mitotic spindle	0	61	1	1
GO:0005776	Cellular Component	autophagosome	0	62	1	1
GO:0005905	Cellular Component	clathrin-coated pit	0	62	1	1
GO:0022625	Cellular Component	cytosolic large ribosomal subunit	0	62	1	1
GO:0030136	Cellular Component	clathrin-coated vesicle	0	62	1	1
GO:0033116	Cellular Component	endoplasmic reticulum-Golgi intermediate compartment membrane	0	62	1	1
GO:0036464	Cellular Component	cytoplasmic ribonucleoprotein granule	0	62	1	1
GO:0045095	Cellular Component	keratin filament	0	62	1	1
GO:0045335	Cellular Component	phagocytic vesicle	0	62	1	1
GO:0016328	Cellular Component	lateral plasma membrane	0	63	1	1
GO:0070821	Cellular Component	tertiary granule membrane	0	63	1	1
GO:0000502	Cellular Component	proteasome complex	0	64	1	1
GO:0005793	Cellular Component	endoplasmic reticulum-Golgi intermediate compartment	0	64	1	1
GO:0098793	Cellular Component	presynapse	0	65	1	1
GO:0071944	Cellular Component	cell periphery	0	66	1	1
GO:0031594	Cellular Component	neuromuscular junction	0	67	1	1
GO:0032580	Cellular Component	Golgi cisterna membrane	0	67	1	1
GO:0030672	Cellular Component	synaptic vesicle membrane	0	68	1	1
GO:0001725	Cellular Component	stress fiber	0	69	1	1
GO:0005643	Cellular Component	nuclear pore	0	69	1	1
GO:0031463	Cellular Component	Cul3-RING ubiquitin ligase complex	0	69	1	1
GO:0031526	Cellular Component	brush border membrane	0	70	1	1
GO:0001750	Cellular Component	photoreceptor outer segment	0	74	1	1
GO:0000777	Cellular Component	condensed chromosome kinetochore	0	75	1	1
GO:0035578	Cellular Component	azurophil granule lumen	0	75	1	1
GO:0005581	Cellular Component	collagen trimer	0	76	1	1
GO:0005902	Cellular Component	microvillus	0	76	1	1
GO:0030175	Cellular Component	filopodium	0	76	1	1
GO:0005903	Cellular Component	brush border	0	77	1	1
GO:0031234	Cellular Component	extrinsic component of cytoplasmic side of plasma membrane	0	77	1	1
GO:0005811	Cellular Component	lipid droplet	0	78	1	1
GO:0005884	Cellular Component	actin filament	0	79	1	1
GO:0000786	Cellular Component	nucleosome	0	80	1	1
GO:0005758	Cellular Component	mitochondrial intermembrane space	0	80	1	1
GO:0042734	Cellular Component	presynaptic membrane	0	80	1	1
GO:0019898	Cellular Component	extrinsic component of membrane	0	81	1	1
GO:0005913	Cellular Component	cell-cell adherens junction	0	84	1	1
GO:0035579	Cellular Component	specific granule membrane	0	85	1	1
GO:0032587	Cellular Component	ruffle membrane	0	87	1	1
GO:0030667	Cellular Component	secretory granule membrane	0	89	1	1
GO:0005930	Cellular Component	axoneme	0	90	1	1
GO:0031514	Cellular Component	motile cilium	0	90	1	1
GO:0000932	Cellular Component	P-body	0	91	1	1
GO:0030133	Cellular Component	transport vesicle	0	93	1	1
GO:0031902	Cellular Component	late endosome membrane	0	96	1	1
GO:0071013	Cellular Component	catalytic step 2 spliceosome	0	96	1	1
GO:0044297	Cellular Component	cell body	0	97	1	1
GO:0005604	Cellular Component	basement membrane	0	98	1	1
GO:0016605	Cellular Component	PML body	0	98	1	1
GO:0030176	Cellular Component	integral component of endoplasmic reticulum membrane	0	101	1	1
GO:0034774	Cellular Component	secretory granule lumen	0	101	1	1
GO:0001726	Cellular Component	ruffle	0	104	1	1
GO:0012505	Cellular Component	endomembrane system	0	108	1	1
GO:0005882	Cellular Component	intermediate filament	0	109	1	1
GO:0016363	Cellular Component	nuclear matrix	0	109	1	1
GO:0000776	Cellular Component	kinetochore	0	114	1	1
GO:0055037	Cellular Component	recycling endosome	0	114	1	1
GO:1904813	cellular component	ficolin-1-rich granule lumen	0	114	1	1
GO:0036064	Cellular Component	ciliary basal body	0	115	1	1
GO:0000151	Cellular Component	ubiquitin ligase complex	0	116	1	1
GO:0005814	Cellular Component	centriole	0	117	1	1
GO:0005923	Cellular Component	bicellular tight junction	0	117	1	1
GO:0000922	Cellular Component	spindle pole	0	118	1	1
GO:0005819	Cellular Component	spindle	0	119	1	1
GO:0072562	Cellular Component	blood microparticle	0	123	1	1
GO:0000784	Cellular Component	nuclear chromosome, telomeric region	0	125	1	1
GO:0005777	Cellular Component	peroxisome	0	126	1	1
GO:0001650	Cellular Component	fibrillar center	0	128	1	1
GO:0031225	Cellular Component	anchored component of membrane	0	129	1	1
GO:0030659	Cellular Component	cytoplasmic vesicle membrane	0	130	1	1
GO:0000785	Cellular Component	chromatin	0	132	1	1
GO:0000775	Cellular Component	chromosome, centromeric region	0	134	1	1
GO:0005770	Cellular Component	late endosome	0	134	1	1
GO:0030496	Cellular Component	midbody	0	140	1	1
GO:0005681	Cellular Component	spliceosomal complex	0	144	1	1
GO:0005938	Cellular Component	cell cortex	0	144	1	1
GO:0005815	Cellular Component	microtubule organizing center	0	164	1	1
GO:0005802	Cellular Component	trans-Golgi network	0	165	1	1
GO:0030426	Cellular Component	growth cone	0	167	1	1
GO:0015630	Cellular Component	microtubule cytoskeleton	0	169	1	1
GO:0005840	Cellular Component	ribosome	0	174	1	1
GO:0030027	Cellular Component	lamellipodium	0	181	1	1
GO:0031982	Cellular Component	vesicle	0	181	1	1
GO:0043209	Cellular Component	myelin sheath	0	183	1	1
GO:0005911	Cellular Component	cell-cell junction	0	185	1	1
GO:0010008	Cellular Component	endosome membrane	0	185	1	1
GO:0005635	Cellular Component	nuclear envelope	0	186	1	1
GO:0000790	Cellular Component	nuclear chromatin	0	219	1	1
GO:0005769	Cellular Component	early endosome	0	241	1	1
GO:0005929	Cellular Component	cilium	0	276	1	1
GO:0009897	Cellular Component	external side of plasma membrane	0	285	1	1
GO:0016604	Cellular Component	nuclear body	0	286	1	1
GO:0030529	Cellular Component	intracellular ribonucleoprotein complex	0	324	1	1
GO:0005694	Cellular Component	chromosome	0	335	1	1
GO:0005764	Cellular Component	lysosome	0	336	1	1
GO:0005925	Cellular Component	focal adhesion	0	388	1	1
GO:0000139	Cellular Component	Golgi membrane	0	565	1	1
GO:0043231	Cellular Component	intracellular membrane-bounded organelle	0	808	1	1
GO:0005730	Cellular Component	nucleolus	0	842	1	1

## Sheet: Molecular Functions
GO term	GO category	GO description	number of DE genes	size list	pvalue	FDR q-value	DE Genes
GO:0031994	Molecular Function	insulin-like growth factor I binding	3	12	5e-06	0.005538	IGFBP6	IGFBP5	IGFBP2
GO:0019838	Molecular Function	growth factor binding	4	44	8e-06	0.008149	IGFBP6	IGFBP5	ACVR1C	IGFBP2
GO:0005520	Molecular Function	insulin-like growth factor binding	3	23	3.8e-05	0.038751	IGFBP6	IGFBP5	IGFBP2
GO:0048018	Molecular Function	receptor ligand activity	2	29	0.003141	1	GPNMB	IGF2
GO:0001968	Molecular Function	fibronectin binding	2	32	0.003816	1	IGFBP5	PLEKHA2
GO:0017080	Molecular Function	sodium channel regulator activity	2	34	0.004301	1	NOS1	FXYD7
GO:0044325	Molecular Function	ion channel binding	3	131	0.006356	1	NOS1	SLC8A1	KCNIP3
GO:0005102	Molecular Function	receptor binding	5	457	0.009906	1	IGFBP6	BOK	NPY	IGFBP2	BDNF
GO:0005518	Molecular Function	collagen binding	2	68	0.016411	1	DCN	ECM2
GO:0005516	Molecular Function	calmodulin binding	3	201	0.020121	1	NOS1	NRGN	SLC8A1
GO:0051117	Molecular Function	ATPase binding	2	87	0.026035	1	NOS1	FXYD7
GO:0015467	Molecular Function	G-protein activated inward rectifier potassium channel activity	1	10	0.02844	1	KCNJ2
GO:0005179	Molecular Function	hormone activity	2	92	0.028869	1	NPY	IGF2
GO:0004935	Molecular Function	adrenergic receptor activity	1	11	0.03124	1	GPR101
GO:0051400	Molecular Function	BH domain binding	1	11	0.03124	1	BOK
GO:0070700	Molecular Function	BMP receptor binding	1	11	0.03124	1	ACVR1C
GO:0002161	Molecular Function	aminoacyl-tRNA editing activity	1	12	0.034032	1	LARS2
GO:0004675	Molecular Function	transmembrane receptor protein serine/threonine kinase activity	1	12	0.034032	1	ACVR1C
GO:0047372	Molecular Function	acylglycerol lipase activity	1	12	0.034032	1	DAGLB
GO:0048185	Molecular Function	activin binding	1	13	0.036817	1	ACVR1C
GO:0004707	Molecular Function	MAP kinase activity	1	14	0.039593	1	MAPK4
GO:0005159	Molecular Function	insulin-like growth factor receptor binding	1	15	0.042362	1	IGF2
GO:0010181	Molecular Function	FMN binding	1	15	0.042362	1	NOS1
GO:0016594	Molecular Function	glycine binding	1	15	0.042362	1	GRIN3A
GO:0030165	Molecular Function	PDZ domain binding	2	114	0.042687	1	CCDC88C	PLEKHA2
GO:0005178	Molecular Function	integrin binding	2	125	0.050353	1	GPNMB	ECM2
GO:0004970	Molecular Function	ionotropic glutamate receptor activity	1	18	0.05062	1	GRIN3A
GO:0005234	Molecular Function	extracellularly glutamate-gated ion channel activity	1	18	0.05062	1	GRIN3A
GO:0005545	Molecular Function	1-phosphatidylinositol binding	1	18	0.05062	1	PLEKHA2
GO:0070300	Molecular Function	phosphatidic acid binding	1	18	0.05062	1	NRGN
GO:0004890	Molecular Function	GABA-A receptor activity	1	19	0.053358	1	GABRA3
GO:0035259	Molecular Function	glucocorticoid receptor binding	1	20	0.056087	1	NR4A1
GO:0001077	Molecular Function	transcriptional activator activity, RNA polymerase II proximal promoter sequence-specific DNA binding	3	304	0.057049	1	ETV1	NR4A1	NEUROD6
GO:0005242	Molecular Function	inward rectifier potassium channel activity	1	21	0.058809	1	KCNJ2
GO:0030506	Molecular Function	ankyrin binding	1	21	0.058809	1	SLC8A1
GO:0005244	Molecular Function	voltage-gated ion channel activity	2	140	0.061536	1	KCNJ2	KCNIP3
GO:0043325	Molecular Function	phosphatidylinositol-3,4-bisphosphate binding	1	23	0.06423	1	PLEKHA2
GO:0031267	Molecular Function	small GTPase binding	1	25	0.06962	1	PEX5L
GO:0043539	Molecular Function	protein serine/threonine kinase activator activity	1	25	0.06962	1	IGF2
GO:0005246	Molecular Function	calcium channel regulator activity	1	26	0.072304	1	NPY
GO:0008201	Molecular Function	heparin binding	2	155	0.073478	1	GPNMB	ECM2
GO:0005539	Molecular Function	glycosaminoglycan binding	1	27	0.07498	1	DCN
GO:0042056	Molecular Function	chemoattractant activity	1	27	0.07498	1	GPNMB
GO:0043236	Molecular Function	laminin binding	1	27	0.07498	1	PLEKHA2
GO:0050840	Molecular Function	extracellular matrix binding	1	27	0.07498	1	DCN
GO:0051959	Molecular Function	dynein light intermediate chain binding	1	28	0.077649	1	CCDC88C
GO:0008083	Molecular Function	growth factor activity	2	161	0.07845	1	BDNF	IGF2
GO:0005184	Molecular Function	neuropeptide hormone activity	1	30	0.082963	1	NPY
GO:0005216	Molecular Function	ion channel activity	2	169	0.085238	1	GABRA3	FXYD7
GO:0005158	Molecular Function	insulin receptor binding	1	35	0.096118	1	IGF2
GO:0051721	Molecular Function	protein phosphatase 2A binding	1	35	0.096118	1	GRIN3A
GO:0043565	Molecular Function	sequence-specific DNA binding	4	613	0.099447	1	ETV1	NR4A1	KCNIP3	POU3F1
GO:0050661	Molecular Function	NADP binding	1	37	0.101329	1	NOS1
GO:0004812	Molecular Function	aminoacyl-tRNA ligase activity	1	38	0.103923	1	LARS2
GO:0005547	Molecular Function	phosphatidylinositol-3,4,5-trisphosphate binding	1	39	0.106509	1	NRGN
GO:0005230	Molecular Function	extracellular ligand-gated ion channel activity	1	40	0.109089	1	GABRA3
GO:0015459	Molecular Function	potassium channel regulator activity	1	40	0.109089	1	KCNIP3
GO:0004879	Molecular Function	nuclear receptor activity	1	42	0.114225	1	NR4A1
GO:0015297	Molecular Function	antiporter activity	1	42	0.114225	1	SLC8A1
GO:0000978	Molecular Function	RNA polymerase II proximal promoter sequence-specific DNA binding	3	417	0.118361	1	ETV1	NEUROD6	KCNIP3
GO:0046983	Molecular Function	protein dimerization activity	2	210	0.122511	1	BOK	NEUROD6
GO:0001105	Molecular Function	RNA polymerase II transcription coactivator activity	1	48	0.129462	1	POU3F1
GO:0003707	Molecular Function	steroid hormone receptor activity	1	56	0.149379	1	NR4A1
GO:0046332	Molecular Function	SMAD binding	1	57	0.151837	1	ACVR1C
GO:0004702	Molecular Function	signal transducer, downstream of receptor, with serine/threonine kinase activity	1	59	0.156733	1	ACVR1C
GO:0003730	Molecular Function	mRNA 3'-UTR binding	1	60	0.15917	1	CSDC2
GO:0005515	Molecular Function	protein binding	31	9390	0.163232	1	ETV1	DCN	CCDC88C	ARC	NR4A1	MAPK4	IGFBP5	BOK	PEX5L	NOS1	GPNMB	GABRA3	PLEKHA2	ROBO3	UCP2	FXYD7	IGFBP2	PPL	GRIN3A	KCNJ2	CSDC2	FAT4	BDNF	IGF2	SLC8A1	TRNP1	DCC	PRR16	RPRM	KCNIP3	CDR1
GO:0004860	Molecular Function	protein kinase inhibitor activity	1	66	0.173649	1	DCN
GO:0005254	Molecular Function	chloride channel activity	1	66	0.173649	1	GABRA3
GO:0005546	Molecular Function	phosphatidylinositol-4,5-bisphosphate binding	1	67	0.176038	1	KCNJ2
GO:0043621	Molecular Function	protein self-association	1	67	0.176038	1	CCDC88C
GO:0097110	Molecular Function	scaffold protein binding	1	68	0.17842	1	NOS1
GO:0050660	Molecular Function	flavin adenine dinucleotide binding	1	69	0.180796	1	NOS1
GO:0001664	Molecular Function	G-protein coupled receptor binding	1	70	0.183165	1	NPY
GO:0008092	Molecular Function	cytoskeletal protein binding	1	71	0.185527	1	SLC8A1
GO:0048306	Molecular Function	calcium-dependent protein binding	1	71	0.185527	1	KCNIP3
GO:0003705	Molecular Function	transcription factor activity, RNA polymerase II distal enhancer sequence-specific binding	1	78	0.201877	1	POU3F1
GO:0005267	Molecular Function	potassium channel activity	1	81	0.208785	1	KCNIP3
GO:0046982	Molecular Function	protein heterodimerization activity	3	565	0.221945	1	NR4A1	MAPK4	BOK
GO:0035091	Molecular Function	phosphatidylinositol binding	1	93	0.235837	1	PLEKHA2
GO:0005262	Molecular Function	calcium channel activity	1	95	0.240256	1	GRIN3A
GO:0042803	Molecular Function	protein homodimerization activity	4	875	0.243853	1	NR4A1	MAPK4	BOK	NOS1
GO:0003677	Molecular Function	DNA binding	7	1772	0.245412	1	ETV1	NR4A1	NEUROD6	CSDC2	TRNP1	KCNIP3	POU3F1
GO:0030414	Molecular Function	peptidase inhibitor activity	1	102	0.255528	1	SPINK8
GO:0005200	Molecular Function	structural constituent of cytoskeleton	1	104	0.259836	1	PPL
GO:0004867	Molecular Function	serine-type endopeptidase inhibitor activity	1	109	0.270499	1	SPINK8
GO:0020037	Molecular Function	heme binding	1	115	0.283096	1	NOS1
GO:0008134	Molecular Function	transcription factor binding	2	365	0.28332	1	NR4A1	CSDC2
GO:0004930	Molecular Function	G-protein coupled receptor activity	2	373	0.291889	1	NPY	GPR101
GO:0005506	Molecular Function	iron ion binding	1	121	0.29548	1	NOS1
GO:0047485	Molecular Function	protein N-terminus binding	1	126	0.30564	1	DCN
GO:0017137	Molecular Function	Rab GTPase binding	1	132	0.317642	1	PEX5L
GO:0004674	Molecular Function	protein serine/threonine kinase activity	2	402	0.32284	1	MAPK4	ACVR1C
GO:0005509	Molecular Function	calcium ion binding	3	695	0.32378	1	FAT4	SLC8A1	KCNIP3
GO:0001078	Molecular Function	transcriptional repressor activity, RNA polymerase II proximal promoter sequence-specific DNA binding	1	145	0.342953	1	KCNIP3
GO:0016874	Molecular Function	ligase activity	1	151	0.354323	1	LARS2
GO:0030246	Molecular Function	carbohydrate binding	1	184	0.413493	1	NPTX2
GO:0005125	Molecular Function	cytokine activity	1	195	0.432009	1	C1QTNF4
GO:0004672	Molecular Function	protein kinase activity	2	510	0.434317	1	MAPK4	ACVR1C
GO:0003714	Molecular Function	transcription corepressor activity	1	202	0.443493	1	KCNIP3
GO:0000981	Molecular Function	RNA polymerase II transcription factor activity, sequence-specific DNA binding	1	208	0.453154	1	ETV1
GO:0004888	Molecular Function	transmembrane signaling receptor activity	1	211	0.457923	1	DCC
GO:0008017	Molecular Function	microtubule binding	1	215	0.464219	1	CCDC88C
GO:0003700	Molecular Function	DNA binding transcription factor activity	3	885	0.47255	1	ETV1	NR4A1	POU3F1
GO:0005215	Molecular Function	transporter activity	1	221	0.473527	1	SLC13A4
GO:0008022	Molecular Function	protein C-terminus binding	1	237	0.497583	1	KCNIP3
GO:0016301	Molecular Function	kinase activity	2	603	0.522412	1	MAPK4	ACVR1C
GO:0003713	Molecular Function	transcription coactivator activity	1	261	0.531659	1	DCC
GO:0008289	Molecular Function	lipid binding	1	274	0.549161	1	PLEKHA2
GO:0045296	Molecular Function	cadherin binding	1	283	0.5609	1	PPL
GO:0031625	Molecular Function	ubiquitin protein ligase binding	1	304	0.587139	1	BOK
GO:0042802	Molecular Function	identical protein binding	3	1062	0.597561	1	GRIN3A	KCNJ2	DCC
GO:0003779	Molecular Function	actin binding	1	347	0.636163	1	ARC
GO:0019899	Molecular Function	enzyme binding	1	411	0.698739	1	NOS1
GO:0019901	Molecular Function	protein kinase binding	1	484	0.757298	1	MAPK4
GO:0046872	Molecular Function	metal ion binding	7	2976	0.776915	1	NR4A1	ACVR1C	NOS1	DAGLB	SLC8A1	NPTX2	KCNIP3
GO:0005524	Molecular Function	ATP binding	3	1419	0.787182	1	MAPK4	ACVR1C	LARS2
GO:0016491	Molecular Function	oxidoreductase activity	1	555	0.80349	1	NOS1
GO:0004871	Molecular Function	signal transducer activity	1	569	0.811523	1	GPR101
GO:0000166	Molecular Function	nucleotide binding	3	1789	0.900706	1	MAPK4	ACVR1C	LARS2
GO:0003676	Molecular Function	nucleic acid binding	1	783	0.900848	1	CSDC2
GO:0003674	Molecular Function	molecular_function	7	3649	0.924404	1	IGLON5	C1QTNF4	MPPED1	NPTX2	PRR16	RPRM	LRRC10B
GO:0003723	Molecular Function	RNA binding	2	1430	0.925699	1	DCN	CSDC2
GO:0016787	Molecular Function	hydrolase activity	2	1448	0.929	1	DAGLB	MPPED1
GO:0008270	Molecular Function	zinc ion binding	1	989	0.946992	1	NR4A1
GO:0016740	Molecular Function	transferase activity	2	1587	0.95028	1	MAPK4	ACVR1C
GO:0000774	Molecular Function	adenyl-nucleotide exchange factor activity	0	10	1	1
GO:0001730	Molecular Function	2'-5'-oligoadenylate synthetase activity	0	10	1	1
GO:0003680	Molecular Function	AT DNA binding	0	10	1	1
GO:0004033	Molecular Function	aldo-keto reductase (NADP) activity	0	10	1	1
GO:0004536	Molecular Function	deoxyribonuclease activity	0	10	1	1
GO:0004579	Molecular Function	dolichyl-diphosphooligosaccharide-protein glycotransferase activity	0	10	1	1
GO:0004596	Molecular Function	peptide alpha-N-acetyltransferase activity	0	10	1	1
GO:0004716	Molecular Function	signal transducer, downstream of receptor, with protein tyrosine kinase activity	0	10	1	1
GO:0004791	Molecular Function	thioredoxin-disulfide reductase activity	0	10	1	1
GO:0004859	Molecular Function	phospholipase inhibitor activity	0	10	1	1
GO:0004983	Molecular Function	neuropeptide Y receptor activity	0	10	1	1
GO:0005005	Molecular Function	transmembrane-ephrin receptor activity	0	10	1	1
GO:0008020	Molecular Function	G-protein coupled photoreceptor activity	0	10	1	1
GO:0008140	Molecular Function	cAMP response element binding protein binding	0	10	1	1
GO:0008173	Molecular Function	RNA methyltransferase activity	0	10	1	1
GO:0008190	Molecular Function	eukaryotic initiation factor 4E binding	0	10	1	1
GO:0008417	Molecular Function	fucosyltransferase activity	0	10	1	1
GO:0008429	Molecular Function	phosphatidylethanolamine binding	0	10	1	1
GO:0008474	Molecular Function	palmitoyl-(protein) hydrolase activity	0	10	1	1
GO:0009881	Molecular Function	photoreceptor activity	0	10	1	1
GO:0015125	Molecular Function	bile acid transmembrane transporter activity	0	10	1	1
GO:0015179	Molecular Function	L-amino acid transmembrane transporter activity	0	10	1	1
GO:0015299	Molecular Function	solute:proton antiporter activity	0	10	1	1
GO:0015386	Molecular Function	potassium:proton antiporter activity	0	10	1	1
GO:0016018	Molecular Function	cyclosporin A binding	0	10	1	1
GO:0016247	Molecular Function	channel regulator activity	0	10	1	1
GO:0016298	Molecular Function	lipase activity	0	10	1	1
GO:0016614	Molecular Function	oxidoreductase activity, acting on CH-OH group of donors	0	10	1	1
GO:0016671	Molecular Function	oxidoreductase activity, acting on a sulfur group of donors, disulfide as acceptor	0	10	1	1
GO:0016790	Molecular Function	thiolester hydrolase activity	0	10	1	1
GO:0017069	Molecular Function	snRNA binding	0	10	1	1
GO:0017111	Molecular Function	nucleoside-triphosphatase activity	0	10	1	1
GO:0017151	Molecular Function	DEAD/H-box RNA helicase binding	0	10	1	1
GO:0019206	Molecular Function	nucleoside kinase activity	0	10	1	1
GO:0019215	Molecular Function	intermediate filament binding	0	10	1	1
GO:0019239	Molecular Function	deaminase activity	0	10	1	1
GO:0019911	Molecular Function	structural constituent of myelin sheath	0	10	1	1
GO:0030296	Molecular Function	protein tyrosine kinase activator activity	0	10	1	1
GO:0030957	Molecular Function	Tat protein binding	0	10	1	1
GO:0030983	Molecular Function	mismatched DNA binding	0	10	1	1
GO:0031702	Molecular Function	type 1 angiotensin receptor binding	0	10	1	1
GO:0031748	Molecular Function	D1 dopamine receptor binding	0	10	1	1
GO:0032451	Molecular Function	demethylase activity	0	10	1	1
GO:0034452	Molecular Function	dynactin binding	0	10	1	1
GO:0034713	Molecular Function	type I transforming growth factor beta receptor binding	0	10	1	1
GO:0035591	Molecular Function	signaling adaptor activity	0	10	1	1
GO:0039706	Molecular Function	co-receptor binding	0	10	1	1
GO:0042379	Molecular Function	chemokine receptor binding	0	10	1	1
GO:0043394	Molecular Function	proteoglycan binding	0	10	1	1
GO:0044877	Molecular Function	macromolecular complex binding	0	10	1	1
GO:0045182	Molecular Function	translation regulator activity	0	10	1	1
GO:0045499	Molecular Function	chemorepellent activity	0	10	1	1
GO:0047498	Molecular Function	calcium-dependent phospholipase A2 activity	0	10	1	1
GO:0070016	Molecular Function	armadillo repeat domain binding	0	10	1	1
GO:0071933	Molecular Function	Arp2/3 complex binding	0	10	1	1
GO:0097027	Molecular Function	ubiquitin-protein transferase activator activity	0	10	1	1
GO:0098505	Molecular Function	G-rich strand telomeric DNA binding	0	10	1	1
GO:0101020	Molecular Function	estrogen 16-alpha-hydroxylase activity	0	10	1	1
GO:1990825	Molecular Function	sequence-specific mRNA binding	0	10	1	1
GO:0008227	Molecular Function	G-protein coupled amine receptor activity	0	10	1	1
GO:0015266	Molecular Function	protein channel activity	0	10	1	1
GO:0043225	molecular function	ATPase-coupled anion transmembrane transporter activity	0	10	1	1
GO:0140078	molecular function	class I DNA-(apurinic or apyrimidinic site) lyase activity	0	10	1	1
GO:0140080	molecular function	class III/IV DNA-(apurinic or apyrimidinic site) lyase activity	0	10	1	1
GO:0001012	Molecular Function	RNA polymerase II regulatory region DNA binding	0	11	1	1
GO:0001206	Molecular Function	transcriptional repressor activity, RNA polymerase II distal enhancer sequence-specific binding	0	11	1	1
GO:0001594	Molecular Function	trace-amine receptor activity	0	11	1	1
GO:0004143	Molecular Function	diacylglycerol kinase activity	0	11	1	1
GO:0004526	Molecular Function	ribonuclease P activity	0	11	1	1
GO:0005247	Molecular Function	voltage-gated chloride channel activity	0	11	1	1
GO:0005391	Molecular Function	sodium:potassium-exchanging ATPase activity	0	11	1	1
GO:0008235	Molecular Function	metalloexopeptidase activity	0	11	1	1
GO:0008349	Molecular Function	MAP kinase kinase kinase kinase activity	0	11	1	1
GO:0008376	Molecular Function	acetylgalactosaminyltransferase activity	0	11	1	1
GO:0008409	Molecular Function	5'-3' exonuclease activity	0	11	1	1
GO:0008484	Molecular Function	sulfuric ester hydrolase activity	0	11	1	1
GO:0008970	Molecular Function	phosphatidylcholine 1-acylhydrolase activity	0	11	1	1
GO:0015143	Molecular Function	urate transmembrane transporter activity	0	11	1	1
GO:0015278	Molecular Function	calcium-release channel activity	0	11	1	1
GO:0017070	Molecular Function	U6 snRNA binding	0	11	1	1
GO:0017110	Molecular Function	nucleoside-diphosphatase activity	0	11	1	1
GO:0017154	Molecular Function	semaphorin receptor activity	0	11	1	1
GO:0019104	Molecular Function	DNA N-glycosylase activity	0	11	1	1
GO:0019213	Molecular Function	deacetylase activity	0	11	1	1
GO:0019531	Molecular Function	oxalate transmembrane transporter activity	0	11	1	1
GO:0019855	Molecular Function	calcium channel inhibitor activity	0	11	1	1
GO:0031996	Molecular Function	thioesterase binding	0	11	1	1
GO:0033558	Molecular Function	protein deacetylase activity	0	11	1	1
GO:0033691	Molecular Function	sialic acid binding	0	11	1	1
GO:0035615	Molecular Function	clathrin adaptor activity	0	11	1	1
GO:0036122	Molecular Function	BMP binding	0	11	1	1
GO:0043008	Molecular Function	ATP-dependent protein binding	0	11	1	1
GO:0043142	Molecular Function	single-stranded DNA-dependent ATPase activity	0	11	1	1
GO:0043522	Molecular Function	leucine zipper domain binding	0	11	1	1
GO:0050072	Molecular Function	m7G(5')pppN diphosphatase activity	0	11	1	1
GO:0051378	Molecular Function	serotonin binding	0	11	1	1
GO:0051428	Molecular Function	peptide hormone receptor binding	0	11	1	1
GO:0052629	Molecular Function	phosphatidylinositol-3,5-bisphosphate 3-phosphatase activity	0	11	1	1
GO:0070411	Molecular Function	I-SMAD binding	0	11	1	1
GO:0097200	Molecular Function	cysteine-type endopeptidase activity involved in execution phase of apoptosis	0	11	1	1
GO:0097493	Molecular Function	structural molecule activity conferring elasticity	0	11	1	1
GO:0016772	Molecular Function	transferase activity, transferring phosphorus-containing groups	0	11	1	1
GO:0016817	Molecular Function	hydrolase activity, acting on acid anhydrides	0	11	1	1
GO:0001054	Molecular Function	RNA polymerase I activity	0	12	1	1
GO:0004185	Molecular Function	serine-type carboxypeptidase activity	0	12	1	1
GO:0004535	Molecular Function	poly(A)-specific ribonuclease activity	0	12	1	1
GO:0004861	Molecular Function	cyclin-dependent protein serine/threonine kinase inhibitor activity	0	12	1	1
GO:0005092	Molecular Function	GDP-dissociation inhibitor activity	0	12	1	1
GO:0005313	Molecular Function	L-glutamate transmembrane transporter activity	0	12	1	1
GO:0005351	Molecular Function	sugar:proton symporter activity	0	12	1	1
GO:0005522	Molecular Function	profilin binding	0	12	1	1
GO:0005542	Molecular Function	folic acid binding	0	12	1	1
GO:0008097	Molecular Function	5S rRNA binding	0	12	1	1
GO:0008239	Molecular Function	dipeptidyl-peptidase activity	0	12	1	1
GO:0008271	Molecular Function	secondary active sulfate transmembrane transporter activity	0	12	1	1
GO:0008331	Molecular Function	high voltage-gated calcium channel activity	0	12	1	1
GO:0010314	Molecular Function	phosphatidylinositol-5-phosphate binding	0	12	1	1
GO:0015075	Molecular Function	ion transmembrane transporter activity	0	12	1	1
GO:0015116	Molecular Function	sulfate transmembrane transporter activity	0	12	1	1
GO:0015175	Molecular Function	neutral amino acid transmembrane transporter activity	0	12	1	1
GO:0015248	Molecular Function	sterol transporter activity	0	12	1	1
GO:0015250	Molecular Function	water channel activity	0	12	1	1
GO:0015385	Molecular Function	sodium:proton antiporter activity	0	12	1	1
GO:0016805	Molecular Function	dipeptidase activity	0	12	1	1
GO:0016918	Molecular Function	retinal binding	0	12	1	1
GO:0017166	Molecular Function	vinculin binding	0	12	1	1
GO:0030280	Molecular Function	structural constituent of epidermis	0	12	1	1
GO:0030371	Molecular Function	translation repressor activity	0	12	1	1
GO:0030881	Molecular Function	beta-2-microglobulin binding	0	12	1	1
GO:0031406	Molecular Function	carboxylic acid binding	0	12	1	1
GO:0031681	Molecular Function	G-protein beta-subunit binding	0	12	1	1
GO:0032041	Molecular Function	NAD-dependent histone deacetylase activity (H3-K14 specific)	0	12	1	1
GO:0032183	Molecular Function	SUMO binding	0	12	1	1
GO:0035240	Molecular Function	dopamine binding	0	12	1	1
GO:0035613	Molecular Function	RNA stem-loop binding	0	12	1	1
GO:0035925	Molecular Function	mRNA 3'-UTR AU-rich region binding	0	12	1	1
GO:0042043	Molecular Function	neurexin family protein binding	0	12	1	1
GO:0042623	Molecular Function	ATPase activity, coupled	0	12	1	1
GO:0042834	Molecular Function	peptidoglycan binding	0	12	1	1
GO:0043560	Molecular Function	insulin receptor substrate binding	0	12	1	1
GO:0045028	Molecular Function	G-protein coupled purinergic nucleotide receptor activity	0	12	1	1
GO:0045294	Molecular Function	alpha-catenin binding	0	12	1	1
GO:0045504	Molecular Function	dynein heavy chain binding	0	12	1	1
GO:0048038	Molecular Function	quinone binding	0	12	1	1
GO:0048407	Molecular Function	platelet-derived growth factor binding	0	12	1	1
GO:0050656	Molecular Function	3'-phosphoadenosine 5'-phosphosulfate binding	0	12	1	1
GO:0050662	Molecular Function	coenzyme binding	0	12	1	1
GO:0051011	Molecular Function	microtubule minus-end binding	0	12	1	1
GO:0070410	Molecular Function	co-SMAD binding	0	12	1	1
GO:1904264	Molecular Function	ubiquitin protein ligase activity involved in ERAD pathway	0	12	1	1
GO:1990405	Molecular Function	protein antigen binding	0	12	1	1
GO:0016818	Molecular Function	hydrolase activity, acting on acid anhydrides, in phosphorus-containing anhydrides	0	12	1	1
GO:0000030	Molecular Function	mannosyltransferase activity	0	13	1	1
GO:0001222	Molecular Function	transcription corepressor binding	0	13	1	1
GO:0003724	Molecular Function	RNA helicase activity	0	13	1	1
GO:0003796	Molecular Function	lysozyme activity	0	13	1	1
GO:0003906	Molecular Function	DNA-(apurinic or apyrimidinic site) lyase activity	0	13	1	1
GO:0004089	Molecular Function	carbonate dehydratase activity	0	13	1	1
GO:0004467	Molecular Function	long-chain fatty acid-CoA ligase activity	0	13	1	1
GO:0004532	Molecular Function	exoribonuclease activity	0	13	1	1
GO:0005068	Molecular Function	transmembrane receptor protein tyrosine kinase adaptor activity	0	13	1	1
GO:0005227	Molecular Function	calcium activated cation channel activity	0	13	1	1
GO:0005536	Molecular Function	glucose binding	0	13	1	1
GO:0008066	Molecular Function	glutamate receptor activity	0	13	1	1
GO:0008093	Molecular Function	cytoskeletal adaptor activity	0	13	1	1
GO:0008253	Molecular Function	5'-nucleotidase activity	0	13	1	1
GO:0008276	Molecular Function	protein methyltransferase activity	0	13	1	1
GO:0008527	Molecular Function	taste receptor activity	0	13	1	1
GO:0009982	Molecular Function	pseudouridine synthase activity	0	13	1	1
GO:0015279	Molecular Function	store-operated calcium channel activity	0	13	1	1
GO:0015643	Molecular Function	toxic substance binding	0	13	1	1
GO:0016279	Molecular Function	protein-lysine N-methyltransferase activity	0	13	1	1
GO:0016290	Molecular Function	palmitoyl-CoA hydrolase activity	0	13	1	1
GO:0016493	Molecular Function	C-C chemokine receptor activity	0	13	1	1
GO:0016504	Molecular Function	peptidase activator activity	0	13	1	1
GO:0017017	Molecular Function	MAP kinase tyrosine/serine/threonine phosphatase activity	0	13	1	1
GO:0017160	Molecular Function	Ral GTPase binding	0	13	1	1
GO:0019841	Molecular Function	retinol binding	0	13	1	1
GO:0030215	Molecular Function	semaphorin receptor binding	0	13	1	1
GO:0030898	Molecular Function	actin-dependent ATPase activity	0	13	1	1
GO:0032454	Molecular Function	histone demethylase activity (H3-K9 specific)	0	13	1	1
GO:0033038	Molecular Function	bitter taste receptor activity	0	13	1	1
GO:0034450	Molecular Function	ubiquitin-ubiquitin ligase activity	0	13	1	1
GO:0035497	Molecular Function	cAMP response element binding	0	13	1	1
GO:0035612	Molecular Function	AP-2 adaptor complex binding	0	13	1	1
GO:0036094	Molecular Function	small molecule binding	0	13	1	1
GO:0036312	Molecular Function	phosphatidylinositol 3-kinase regulatory subunit binding	0	13	1	1
GO:0042054	Molecular Function	histone methyltransferase activity	0	13	1	1
GO:0042805	Molecular Function	actinin binding	0	13	1	1
GO:0043169	Molecular Function	cation binding	0	13	1	1
GO:0044548	Molecular Function	S100 protein binding	0	13	1	1
GO:0045295	Molecular Function	gamma-catenin binding	0	13	1	1
GO:0050321	Molecular Function	tau-protein kinase activity	0	13	1	1
GO:0070679	Molecular Function	inositol 1,4,5 trisphosphate binding	0	13	1	1
GO:0000900	Molecular Function	translation repressor activity, nucleic acid binding	0	14	1	1
GO:0000983	Molecular Function	transcription factor activity, RNA polymerase II core promoter sequence-specific DNA binding	0	14	1	1
GO:0003688	Molecular Function	DNA replication origin binding	0	14	1	1
GO:0003954	Molecular Function	NADH dehydrogenase activity	0	14	1	1
GO:0004303	Molecular Function	estradiol 17-beta-dehydrogenase activity	0	14	1	1
GO:0004438	Molecular Function	phosphatidylinositol-3-phosphatase activity	0	14	1	1
GO:0005003	Molecular Function	ephrin receptor activity	0	14	1	1
GO:0005095	Molecular Function	GTPase inhibitor activity	0	14	1	1
GO:0005355	Molecular Function	glucose transmembrane transporter activity	0	14	1	1
GO:0005523	Molecular Function	tropomyosin binding	0	14	1	1
GO:0008374	Molecular Function	O-acyltransferase activity	0	14	1	1
GO:0008432	Molecular Function	JUN kinase binding	0	14	1	1
GO:0008499	Molecular Function	UDP-galactose:beta-N-acetylglucosamine beta-1,3-galactosyltransferase activity	0	14	1	1
GO:0008553	Molecular Function	hydrogen-exporting ATPase activity, phosphorylative mechanism	0	14	1	1
GO:0015464	Molecular Function	acetylcholine receptor activity	0	14	1	1
GO:0016208	Molecular Function	AMP binding	0	14	1	1
GO:0016595	Molecular Function	glutamate binding	0	14	1	1
GO:0016651	Molecular Function	oxidoreductase activity, acting on NAD(P)H	0	14	1	1
GO:0016712	Molecular Function	oxidoreductase activity, acting on paired donors, with incorporation or reduction of molecular oxygen, reduced flavin or flavoprotein as one donor, and incorporation of one atom of oxygen	0	14	1	1
GO:0019992	Molecular Function	diacylglycerol binding	0	14	1	1
GO:0031432	Molecular Function	titin binding	0	14	1	1
GO:0033130	Molecular Function	acetylcholine receptor binding	0	14	1	1
GO:0042301	Molecular Function	phosphate ion binding	0	14	1	1
GO:0043024	Molecular Function	ribosomal small subunit binding	0	14	1	1
GO:0043495	Molecular Function	protein membrane anchor	0	14	1	1
GO:0046873	Molecular Function	metal ion transmembrane transporter activity	0	14	1	1
GO:0051010	Molecular Function	microtubule plus-end binding	0	14	1	1
GO:0051787	Molecular Function	misfolded protein binding	0	14	1	1
GO:0070402	Molecular Function	NADPH binding	0	14	1	1
GO:0070628	Molecular Function	proteasome binding	0	14	1	1
GO:1990381	Molecular Function	ubiquitin-specific protease binding	0	14	1	1
GO:0001191	Molecular Function	transcriptional repressor activity, RNA polymerase II transcription factor binding	0	15	1	1
GO:0003746	Molecular Function	translation elongation factor activity	0	15	1	1
GO:0003995	Molecular Function	acyl-CoA dehydrogenase activity	0	15	1	1
GO:0004385	Molecular Function	guanylate kinase activity	0	15	1	1
GO:0004629	Molecular Function	phospholipase C activity	0	15	1	1
GO:0004697	Molecular Function	protein kinase C activity	0	15	1	1
GO:0005041	Molecular Function	low-density lipoprotein receptor activity	0	15	1	1
GO:0005243	Molecular Function	gap junction channel activity	0	15	1	1
GO:0005388	Molecular Function	calcium-transporting ATPase activity	0	15	1	1
GO:0005528	Molecular Function	FK506 binding	0	15	1	1
GO:0005548	Molecular Function	phospholipid transporter activity	0	15	1	1
GO:0008179	Molecular Function	adenylate cyclase binding	0	15	1	1
GO:0008191	Molecular Function	metalloendopeptidase inhibitor activity	0	15	1	1
GO:0015106	Molecular Function	bicarbonate transmembrane transporter activity	0	15	1	1
GO:0015238	Molecular Function	drug transmembrane transporter activity	0	15	1	1
GO:0015267	Molecular Function	channel activity	0	15	1	1
GO:0016407	Molecular Function	acetyltransferase activity	0	15	1	1
GO:0017128	Molecular Function	phospholipid scramblase activity	0	15	1	1
GO:0022841	Molecular Function	potassium ion leak channel activity	0	15	1	1
GO:0023026	Molecular Function	MHC class II protein complex binding	0	15	1	1
GO:0030169	Molecular Function	low-density lipoprotein particle binding	0	15	1	1
GO:0031005	Molecular Function	filamin binding	0	15	1	1
GO:0034185	Molecular Function	apolipoprotein binding	0	15	1	1
GO:0034236	Molecular Function	protein kinase A catalytic subunit binding	0	15	1	1
GO:0046933	Molecular Function	proton-transporting ATP synthase activity, rotational mechanism	0	15	1	1
GO:0047555	Molecular Function	3',5'-cyclic-GMP phosphodiesterase activity	0	15	1	1
GO:0047617	Molecular Function	acyl-CoA hydrolase activity	0	15	1	1
GO:0048020	Molecular Function	CCR chemokine receptor binding	0	15	1	1
GO:0048156	Molecular Function	tau protein binding	0	15	1	1
GO:0050811	Molecular Function	GABA receptor binding	0	15	1	1
GO:0070403	Molecular Function	NAD+ binding	0	15	1	1
GO:0000989	Molecular Function	transcription factor activity, transcription factor binding	0	16	1	1
GO:0001056	Molecular Function	RNA polymerase III activity	0	16	1	1
GO:0001076	Molecular Function	transcription factor activity, RNA polymerase II transcription factor binding	0	16	1	1
GO:0004029	Molecular Function	aldehyde dehydrogenase (NAD) activity	0	16	1	1
GO:0004115	Molecular Function	3',5'-cyclic-AMP phosphodiesterase activity	0	16	1	1
GO:0004653	Molecular Function	polypeptide N-acetylgalactosaminyltransferase activity	0	16	1	1
GO:0004708	Molecular Function	MAP kinase kinase activity	0	16	1	1
GO:0005001	Molecular Function	transmembrane receptor protein tyrosine phosphatase activity	0	16	1	1
GO:0005161	Molecular Function	platelet-derived growth factor receptor binding	0	16	1	1
GO:0005229	Molecular Function	intracellular calcium activated chloride channel activity	0	16	1	1
GO:0008395	Molecular Function	steroid hydroxylase activity	0	16	1	1
GO:0008569	Molecular Function	ATP-dependent microtubule motor activity, minus-end-directed	0	16	1	1
GO:0008656	Molecular Function	cysteine-type endopeptidase activator activity involved in apoptotic process	0	16	1	1
GO:0008757	Molecular Function	S-adenosylmethionine-dependent methyltransferase activity	0	16	1	1
GO:0016538	Molecular Function	cyclin-dependent protein serine/threonine kinase regulator activity	0	16	1	1
GO:0016702	Molecular Function	oxidoreductase activity, acting on single donors with incorporation of molecular oxygen, incorporation of two atoms of oxygen	0	16	1	1
GO:0022848	Molecular Function	acetylcholine-gated cation-selective channel activity	0	16	1	1
GO:0030247	Molecular Function	polysaccharide binding	0	16	1	1
GO:0030676	Molecular Function	Rac guanyl-nucleotide exchange factor activity	0	16	1	1
GO:0030955	Molecular Function	potassium ion binding	0	16	1	1
GO:0031402	Molecular Function	sodium ion binding	0	16	1	1
GO:0035254	Molecular Function	glutamate receptor binding	0	16	1	1
GO:0042608	Molecular Function	T cell receptor binding	0	16	1	1
GO:0043295	Molecular Function	glutathione binding	0	16	1	1
GO:0046914	Molecular Function	transition metal ion binding	0	16	1	1
GO:0048029	Molecular Function	monosaccharide binding	0	16	1	1
GO:0070742	Molecular Function	C2H2 zinc finger domain binding	0	16	1	1
GO:0001972	Molecular Function	retinoic acid binding	0	17	1	1
GO:0003841	Molecular Function	1-acylglycerol-3-phosphate O-acyltransferase activity	0	17	1	1
GO:0003951	Molecular Function	NAD+ kinase activity	0	17	1	1
GO:0004012	Molecular Function	phospholipid-translocating ATPase activity	0	17	1	1
GO:0004550	Molecular Function	nucleoside diphosphate kinase activity	0	17	1	1
GO:0004620	Molecular Function	phospholipase activity	0	17	1	1
GO:0004806	Molecular Function	triglyceride lipase activity	0	17	1	1
GO:0005132	Molecular Function	type I interferon receptor binding	0	17	1	1
GO:0005521	Molecular Function	lamin binding	0	17	1	1
GO:0008301	Molecular Function	DNA binding, bending	0	17	1	1
GO:0008324	Molecular Function	cation transmembrane transporter activity	0	17	1	1
GO:0008353	Molecular Function	RNA polymerase II carboxy-terminal domain kinase activity	0	17	1	1
GO:0008528	Molecular Function	G-protein coupled peptide receptor activity	0	17	1	1
GO:0015095	Molecular Function	magnesium ion transmembrane transporter activity	0	17	1	1
GO:0015269	Molecular Function	calcium-activated potassium channel activity	0	17	1	1
GO:0016409	Molecular Function	palmitoyltransferase activity	0	17	1	1
GO:0017091	Molecular Function	AU-rich element binding	0	17	1	1
GO:0019789	Molecular Function	SUMO transferase activity	0	17	1	1
GO:0030553	Molecular Function	cGMP binding	0	17	1	1
GO:0035326	Molecular Function	enhancer binding	0	17	1	1
GO:0042166	Molecular Function	acetylcholine binding	0	17	1	1
GO:0042809	Molecular Function	vitamin D receptor binding	0	17	1	1
GO:0043422	Molecular Function	protein kinase B binding	0	17	1	1
GO:0070006	Molecular Function	metalloaminopeptidase activity	0	17	1	1
GO:0000400	Molecular Function	four-way junction DNA binding	0	18	1	1
GO:0001223	Molecular Function	transcription coactivator binding	0	18	1	1
GO:0005149	Molecular Function	interleukin-1 receptor binding	0	18	1	1
GO:0008028	Molecular Function	monocarboxylic acid transmembrane transporter activity	0	18	1	1
GO:0008188	Molecular Function	neuropeptide receptor activity	0	18	1	1
GO:0008327	Molecular Function	methyl-CpG binding	0	18	1	1
GO:0016849	Molecular Function	phosphorus-oxygen lyase activity	0	18	1	1
GO:0017049	Molecular Function	GTP-Rho binding	0	18	1	1
GO:0017056	Molecular Function	structural constituent of nuclear pore	0	18	1	1
GO:0031418	Molecular Function	L-ascorbic acid binding	0	18	1	1
GO:0032794	Molecular Function	GTPase activating protein binding	0	18	1	1
GO:0042288	Molecular Function	MHC class I protein binding	0	18	1	1
GO:0042800	Molecular Function	histone methyltransferase activity (H3-K4 specific)	0	18	1	1
GO:0042975	Molecular Function	peroxisome proliferator activated receptor binding	0	18	1	1
GO:0044389	Molecular Function	ubiquitin-like protein ligase binding	0	18	1	1
GO:0051371	Molecular Function	muscle alpha-actinin binding	0	18	1	1
GO:0070330	Molecular Function	aromatase activity	0	18	1	1
GO:0070577	Molecular Function	lysine-acetylated histone binding	0	18	1	1
GO:0097602	Molecular Function	cullin family protein binding	0	18	1	1
GO:1990782	Molecular Function	protein tyrosine kinase binding	0	18	1	1
GO:0019001	Molecular Function	guanyl nucleotide binding	0	18	1	1
GO:0004016	Molecular Function	adenylate cyclase activity	0	19	1	1
GO:0005123	Molecular Function	death receptor binding	0	19	1	1
GO:0008143	Molecular Function	poly(A) binding	0	19	1	1
GO:0008509	Molecular Function	anion transmembrane transporter activity	0	19	1	1
GO:0016810	Molecular Function	hydrolase activity, acting on carbon-nitrogen (but not peptide) bonds	0	19	1	1
GO:0017127	Molecular Function	cholesterol transporter activity	0	19	1	1
GO:0030594	Molecular Function	neurotransmitter receptor activity	0	19	1	1
GO:0031491	Molecular Function	nucleosome binding	0	19	1	1
GO:0034237	Molecular Function	protein kinase A regulatory subunit binding	0	19	1	1
GO:0034987	Molecular Function	immunoglobulin receptor binding	0	19	1	1
GO:0036002	Molecular Function	pre-mRNA binding	0	19	1	1
GO:0070182	Molecular Function	DNA polymerase binding	0	19	1	1
GO:0098641	Molecular Function	cadherin binding involved in cell-cell adhesion	0	19	1	1
GO:0000146	Molecular Function	microfilament motor activity	0	20	1	1
GO:0000982	Molecular Function	transcription factor activity, RNA polymerase II proximal promoter sequence-specific DNA binding	0	20	1	1
GO:0001190	Molecular Function	transcriptional activator activity, RNA polymerase II transcription factor binding	0	20	1	1
GO:0004198	Molecular Function	calcium-dependent cysteine-type endopeptidase activity	0	20	1	1
GO:0004383	Molecular Function	guanylate cyclase activity	0	20	1	1
GO:0005086	Molecular Function	ARF guanyl-nucleotide exchange factor activity	0	20	1	1
GO:0005251	Molecular Function	delayed rectifier potassium channel activity	0	20	1	1
GO:0005328	Molecular Function	neurotransmitter:sodium symporter activity	0	20	1	1
GO:0008373	Molecular Function	sialyltransferase activity	0	20	1	1
GO:0008392	Molecular Function	arachidonic acid epoxygenase activity	0	20	1	1
GO:0008408	Molecular Function	3'-5' exonuclease activity	0	20	1	1
GO:0008483	Molecular Function	transaminase activity	0	20	1	1
GO:0015347	Molecular Function	sodium-independent organic anion transmembrane transporter activity	0	20	1	1
GO:0016773	Molecular Function	phosphotransferase activity, alcohol group as acceptor	0	20	1	1
GO:0031434	Molecular Function	mitogen-activated protein kinase kinase binding	0	20	1	1
GO:0031489	Molecular Function	myosin V binding	0	20	1	1
GO:0038191	Molecular Function	neuropilin binding	0	20	1	1
GO:0042974	Molecular Function	retinoic acid receptor binding	0	20	1	1
GO:0043274	Molecular Function	phospholipase binding	0	20	1	1
GO:0070064	Molecular Function	proline-rich region binding	0	20	1	1
GO:0102567	molecular function	phospholipase A2 activity (consuming 1,2-dipalmitoylphosphatidylcholine)	0	20	1	1
GO:0102568	molecular function	phospholipase A2 activity consuming 1,2-dioleoylphosphatidylethanolamine)	0	20	1	1
GO:0004298	Molecular Function	threonine-type endopeptidase activity	0	21	1	1
GO:0004520	Molecular Function	endodeoxyribonuclease activity	0	21	1	1
GO:0004745	Molecular Function	retinol dehydrogenase activity	0	21	1	1
GO:0005031	Molecular Function	tumor necrosis factor-activated receptor activity	0	21	1	1
GO:0005319	Molecular Function	lipid transporter activity	0	21	1	1
GO:0005487	Molecular Function	nucleocytoplasmic transporter activity	0	21	1	1
GO:0008157	Molecular Function	protein phosphatase 1 binding	0	21	1	1
GO:0008375	Molecular Function	acetylglucosaminyltransferase activity	0	21	1	1
GO:0017016	Molecular Function	Ras GTPase binding	0	21	1	1
GO:0030695	Molecular Function	GTPase regulator activity	0	21	1	1
GO:0045503	Molecular Function	dynein light chain binding	0	21	1	1
GO:0046961	Molecular Function	proton-transporting ATPase activity, rotational mechanism	0	21	1	1
GO:0048037	Molecular Function	cofactor binding	0	21	1	1
GO:0050431	Molecular Function	transforming growth factor beta binding	0	21	1	1
GO:0070063	Molecular Function	RNA polymerase binding	0	21	1	1
GO:0070530	Molecular Function	K63-linked polyubiquitin modification-dependent protein binding	0	21	1	1
GO:0071949	Molecular Function	FAD binding	0	21	1	1
GO:0000175	Molecular Function	3'-5'-exoribonuclease activity	0	22	1	1
GO:0001671	Molecular Function	ATPase activator activity	0	22	1	1
GO:0003756	Molecular Function	protein disulfide isomerase activity	0	22	1	1
GO:0004521	Molecular Function	endoribonuclease activity	0	22	1	1
GO:0004683	Molecular Function	calmodulin-dependent protein kinase activity	0	22	1	1
GO:0004993	Molecular Function	G-protein coupled serotonin receptor activity	0	22	1	1
GO:0005112	Molecular Function	Notch binding	0	22	1	1
GO:0005212	Molecular Function	structural constituent of eye lens	0	22	1	1
GO:0005385	Molecular Function	zinc ion transmembrane transporter activity	0	22	1	1
GO:0005537	Molecular Function	mannose binding	0	22	1	1
GO:0008266	Molecular Function	poly(U) RNA binding	0	22	1	1
GO:0015301	Molecular Function	anion:anion antiporter activity	0	22	1	1
GO:0016706	Molecular Function	oxidoreductase activity, acting on paired donors, with incorporation or reduction of molecular oxygen, 2-oxoglutarate as one donor, and incorporation of one atom each of oxygen into both donors	0	22	1	1
GO:0016747	Molecular Function	transferase activity, transferring acyl groups other than amino-acyl groups	0	22	1	1
GO:0017075	Molecular Function	syntaxin-1 binding	0	22	1	1
GO:0030159	Molecular Function	receptor signaling complex scaffold activity	0	22	1	1
GO:0030515	Molecular Function	snoRNA binding	0	22	1	1
GO:0035198	Molecular Function	miRNA binding	0	22	1	1
GO:0042923	Molecular Function	neuropeptide binding	0	22	1	1
GO:0050998	Molecular Function	nitric-oxide synthase binding	0	22	1	1
GO:0051393	Molecular Function	alpha-actinin binding	0	22	1	1
GO:0070034	Molecular Function	telomerase RNA binding	0	22	1	1
GO:0030533	Molecular Function	triplet codon-amino acid adaptor activity	0	22	1	1
GO:0000062	Molecular Function	fatty-acyl-CoA binding	0	23	1	1
GO:0004114	Molecular Function	3',5'-cyclic-nucleotide phosphodiesterase activity	0	23	1	1
GO:0004602	Molecular Function	glutathione peroxidase activity	0	23	1	1
GO:0004950	Molecular Function	chemokine receptor activity	0	23	1	1
GO:0005126	Molecular Function	cytokine receptor binding	0	23	1	1
GO:0005248	Molecular Function	voltage-gated sodium channel activity	0	23	1	1
GO:0016620	Molecular Function	oxidoreductase activity, acting on the aldehyde or oxo group of donors, NAD or NADP as acceptor	0	23	1	1
GO:0031435	Molecular Function	mitogen-activated protein kinase kinase kinase binding	0	23	1	1
GO:0031593	Molecular Function	polyubiquitin modification-dependent protein binding	0	23	1	1
GO:0042562	Molecular Function	hormone binding	0	23	1	1
GO:0042813	Molecular Function	Wnt-activated receptor activity	0	23	1	1
GO:0046965	Molecular Function	retinoid X receptor binding	0	23	1	1
GO:0048027	Molecular Function	mRNA 5'-UTR binding	0	23	1	1
GO:0051537	Molecular Function	2 iron, 2 sulfur cluster binding	0	23	1	1
GO:0070840	Molecular Function	dynein complex binding	0	23	1	1
GO:0071837	Molecular Function	HMG box domain binding	0	23	1	1
GO:0000993	Molecular Function	RNA polymerase II core binding	0	24	1	1
GO:0001530	Molecular Function	lipopolysaccharide binding	0	24	1	1
GO:0004190	Molecular Function	aspartic-type endopeptidase activity	0	24	1	1
GO:0004622	Molecular Function	lysophospholipase activity	0	24	1	1
GO:0004709	Molecular Function	MAP kinase kinase kinase activity	0	24	1	1
GO:0005540	Molecular Function	hyaluronic acid binding	0	24	1	1
GO:0008378	Molecular Function	galactosyltransferase activity	0	24	1	1
GO:0008574	Molecular Function	ATP-dependent microtubule motor activity, plus-end-directed	0	24	1	1
GO:0015020	Molecular Function	glucuronosyltransferase activity	0	24	1	1
GO:0015035	Molecular Function	protein disulfide oxidoreductase activity	0	24	1	1
GO:0016831	Molecular Function	carboxy-lyase activity	0	24	1	1
GO:0019955	Molecular Function	cytokine binding	0	24	1	1
GO:0030234	Molecular Function	enzyme regulator activity	0	24	1	1
GO:0031210	Molecular Function	phosphatidylcholine binding	0	24	1	1
GO:0032452	Molecular Function	histone demethylase activity	0	24	1	1
GO:0035257	Molecular Function	nuclear hormone receptor binding	0	24	1	1
GO:0042162	Molecular Function	telomeric DNA binding	0	24	1	1
GO:0070273	Molecular Function	phosphatidylinositol-4-phosphate binding	0	24	1	1
GO:0070412	Molecular Function	R-SMAD binding	0	24	1	1
GO:0080025	Molecular Function	phosphatidylinositol-3,5-bisphosphate binding	0	24	1	1
GO:0003678	Molecular Function	DNA helicase activity	0	25	1	1
GO:0005452	Molecular Function	inorganic anion exchanger activity	0	25	1	1
GO:0008026	Molecular Function	ATP-dependent helicase activity	0	25	1	1
GO:0008139	Molecular Function	nuclear localization sequence binding	0	25	1	1
GO:0008198	Molecular Function	ferrous iron binding	0	25	1	1
GO:0016209	Molecular Function	antioxidant activity	0	25	1	1
GO:0016922	Molecular Function	ligand-dependent nuclear receptor binding	0	25	1	1
GO:0017022	Molecular Function	myosin binding	0	25	1	1
GO:0017025	Molecular Function	TBP-class protein binding	0	25	1	1
GO:0019706	Molecular Function	protein-cysteine S-palmitoyltransferase activity	0	25	1	1
GO:0030742	Molecular Function	GTP-dependent protein binding	0	25	1	1
GO:0031369	Molecular Function	translation initiation factor binding	0	25	1	1
GO:0031683	Molecular Function	G-protein beta/gamma-subunit complex binding	0	25	1	1
GO:0042605	Molecular Function	peptide antigen binding	0	25	1	1
GO:0050750	Molecular Function	low-density lipoprotein particle receptor binding	0	25	1	1
GO:0003785	Molecular Function	actin monomer binding	0	26	1	1
GO:0003950	Molecular Function	NAD+ ADP-ribosyltransferase activity	0	26	1	1
GO:0004181	Molecular Function	metallocarboxypeptidase activity	0	26	1	1
GO:0008135	Molecular Function	translation factor activity, RNA binding	0	26	1	1
GO:0016758	Molecular Function	transferase activity, transferring hexosyl groups	0	26	1	1
GO:0017134	Molecular Function	fibroblast growth factor binding	0	26	1	1
GO:0043395	Molecular Function	heparan sulfate proteoglycan binding	0	26	1	1
GO:0045505	Molecular Function	dynein intermediate chain binding	0	26	1	1
GO:0071889	Molecular Function	14-3-3 protein binding	0	26	1	1
GO:0003887	Molecular Function	DNA-directed DNA polymerase activity	0	27	1	1
[truncated: 236 more rows]
