# Supplementary material for: Transcriptome Analysis in a Mouse Model of Premature Aging of Dentate Gyrus: Rescue of Alpha-Synuclein Deficit by Virus-Driven Expression or by Running Restores the Defective Neurogenesis
Source: Front Cell Dev Biol. 2021 Aug 17;9:696684. doi: 10.3389/fcell.2021.696684 (PMC8415876; doi:10.3389/fcell.2021.696684)
Supplement: Supplementary Figure 2 — Worksheet “Pairwise comparison of DE:” differentially expressed genes with p-Value < 0.05 of the Set B which are counter-regulated by running in other Sets. In each column are indicated the genes which are down- (B dw) or up-regulated (B up) in set B (Btg1 knockout control vs. Btg1 wild-type control) vs. all other sets as indicated. The chief pairwise comparisons show 42 genes down-regulated or up-regulated in Set B and correspondingly counter-regulated in Set A (A up B dw, and A dw B up, respectively). The genes were identified between data Sets A, B, C, D by performing pairwise comparisons. In worksheet “DE Genes Sets A-B-C-D p < 0.05” are listed all the differentially expressed genes with p-Value < 0.05 of each different Sets. [file Data_Sheet_2.xlsx]

## Sheet: DE Genes Sets A-B-C-D p<0.05
Figure S2. Worksheet “Pairwise comparison of DE”: differentially expressed genes with p-value <0.05 of the Set B which are counter-regulated by running in other Sets. In each column are indicated the genes which are down- (B dw) or up-regulated (B up) in set B (Btg1 knockout control vs Btg1 wild-type control) versus all other sets as indicated. The chief pairwise comparisons show 42 genes down-re…
KORUNvsKO_dw	KORUNvsKO_up	KOvsWTCTL_dw	KOvsWTCTL_up	WTRUNvsWTCTL_dw	WTRUNvsWTCTL_up	KORUNvsWTCTL_dw	KORUNvsWTCTL_up
set A dw	set A up	set B dw	set B up	set C dw	set C up	set D dw	set D up
1500015O10Rik	1700007F19Rik	1700007P06Rik	1110002J07Rik	1700024P16Rik	1500015O10Rik	1700007P06Rik	1110001J03Rik
1700086L19Rik	1700065J18Rik	1700093K21Rik	1190007I07Rik	3110083C13Rik	1700020I14Rik	1700029J07Rik	1500009C09Rik
1810041L15Rik	2310002F09Rik	1700108F19Rik	1500009C09Rik	4930415F15Rik	1810041L15Rik	1700048O20Rik	1700019G17Rik
2010001K21Rik	2900026A02Rik	2410089E03Rik	1700020I14Rik	4930439D14Rik	2010300C02Rik	1700073E17Rik	1700020I14Rik
2410004P03Rik	3110021A11Rik	2610037D02Rik	1810041L15Rik	4930447C04Rik	2410131K14Rik	1700093K21Rik	1700030C10Rik
A330050F15Rik	3632451O06Rik	2900052L18Rik	2010107E04Rik	4931429L15Rik	2900026A02Rik	1700110C19Rik	1810010K12Rik
Aanat	4931429L15Rik	3110009E18Rik	2410131K14Rik	A230006K03Rik	Sept3	1700112E06Rik	1810043H04Rik
Ablim3	Sept6	3632451O06Rik	2900026A02Rik	A330076H08Rik	4833423E24Rik	1700128F08Rik	2010107E04Rik
Acot5	9230009I02Rik	4930415F15Rik	4930427A07Rik	Abca8b	4930500J02Rik	1810020O05Rik	2310022B05Rik
Aldh1a2	9430020K01Rik	4930506M07Rik	4930526F13Rik	Acta2	4930517O19Rik	2210018M11Rik	2310047M10Rik
Aloxe3	Ache	4930562C15Rik	4930571N24Rik	Acvrl1	4930519F16Rik	2410089E03Rik	2410004B18Rik
Amer3	Acta2	4930570G19Rik	4930578G10Rik	Adamts15	4933415A04Rik	2610037D02Rik	2410131K14Rik
Ankrd45	Adamts8	4931414P19Rik	4930578M01Rik	Aifm3	6030419C18Rik	2700038G22Rik	2810428I15Rik
Ankrd6	Adora1	4931429L15Rik	4933415A04Rik	Ankrd63	A2m	2700062C07Rik	2900011O08Rik
Ano2	Ankrd29	4933421O10Rik	5730409E04Rik	Anxa2	Abca4	2810029C07Rik	2900026A02Rik
Aqp1	Ankrd63	4933427I04Rik	6030419C18Rik	Apod	Abcc8	2900052L18Rik	2900052N01Rik
Asb14	Ankrd9	5930422O12Rik	6330403K07Rik	Aqp4	Acaa2	2900076A07Rik	Sept3
Asgr1	Ano1	A230006K03Rik	A2m	Ar	Ace	3110009E18Rik	3110035E14Rik
Asic4	Ap2a2	A330023F24Rik	A330048O09Rik	Arc	Acot11	3632451O06Rik	4930427A07Rik
Asphd2	Arc	A330044P14Rik	A530016L24Rik	Atp13a5	Actn3	3830408C21Rik	4930571N24Rik
Atp1a1	Arhgap23	A330076H08Rik	A730018C14Rik	AW112010	Acvr1	4632427E13Rik	4930578G10Rik
AV026068	Arhgef17	A430110L20Rik	Aacs	AW551984	Acvr1b	4831440E17Rik	4930578M01Rik
Avp	Armcx3	A530020G20Rik	Abcc3	B2m	Acvr1c	4930426I24Rik	4933426M11Rik
BC016548	Asap1	A630001G21Rik	Abhd8	BC005561	Adcy1	4930429F24Rik	5730409E04Rik
Bnc2	Bcat1	A630081J09Rik	Acat2	BC030499	Adra1d	4930447C04Rik	Sept6
Btg1	Bdnf	A830036E02Rik	Acot11	Birc7	Adra2c	4930503L19Rik	6030419C18Rik
C1ql2	Bmp3	A930011O12Rik	Actr10	Brca2	AI593442	4930506M07Rik	6330403A02Rik
C1ql3	Bok	A930018M24Rik	Acvr1b	Brd9	Aldh1a1	4930529I22Rik	6330403K07Rik
Calb1	Brinp1	A930033H14Rik	Adam19	CAAA01116243.1	Aldh3b2	4930562C15Rik	6330419J24Rik
Capn11	Brinp2	Abca8b	Adcy5	Catsperd	Alkbh5	4930570G19Rik	9530082P21Rik
Car12	C230038L03Rik	Acad10	Adora2a	Cc2d2a	Ap3s2	4931414P19Rik	A2m
Car13	Cabp1	Acp6	Adra1d	Ccdc88c	Aqp1	4933406I18Rik	A330048O09Rik
Cartpt	Cabp7	Adamts6	Agt	Cd247	Arf3	4933407K13Rik	A530016L24Rik
Ccl12	Cacna2d3	Akap8l	Agtrap	Cd40	Arf5	4933421O10Rik	A830031A19Rik
Ccnjl	Cacng2	Aldob	Ak4	Cdr1	Arhgap23	5330413P13Rik	AA387200
Cd74	Cadps	Amd2	Akap5	Cep135	Arhgef15	5430405H02Rik	Aacs
Cdc42ep4	Camk1d	Arc	Aldh3b2	Cep250	Arl4d	5730522E02Rik	Aamdc
Cdhr1	Camk1g	Arglu1	Aldoc	Chrm5	Arl6ip1	5930422O12Rik	Abat
Cdkn1c	Camk4	Arhgef33	Alkbh5	Clec1a	Arl6ip5	6230415J03Rik	Abcb9
Cdon	Ccdc109b	Asb14	Amotl1	Clec4a2	Arsi	6430590A07Rik	Abhd17a
Cemip	Ccdc129	Asxl3	Angptl4	Cmya5	Asb11	9330151L19Rik	Abhd8
Clec1a	Ccdc3	Atad2b	Anln	Cntnap5c	Asphd2	9430065F17Rik	Acat2
Clic6	Ccdc85b	Atp11b	Ap3s2	Cobll1	Atl2	9530056K15Rik	Acly
Cnih3	Cck	Atxn2l	Apoa2	Col11a1	Atp5e	9930021J03Rik	Acot11
Cntnap5a	Cckbr	BC002059	Apoc1	Col15a1	Atp5g3	9930111J21Rik2	Acot7
Col6a1	Ccl28	BC005561	Apod	Col19a1	Atxn7l3	A230006K03Rik	Acss1
Crabp2	Cd109	BC018473	Arf3	Col25a1	B3gnt7	A230050P20Rik	Actr10
Cry1	Cd59a	BC022960	Arl4c	Col5a1	B4galt1	A230077H06Rik	Actr1a
Csf1	Cd99	Blm	Arl6ip1	Col6a1	Baalc	A330023F24Rik	Actr2
Cxcl12	Cdca3	Bmp1	Arl6ip5	Col6a2	Bambi	A330044P14Rik	Adam19
Cxcl5	Cdkn1a	Brca2	Armc1	Col6a4	Batf3	A330076H08Rik	Adamts8
Cygb	Chgb	Brd9	Arxes2	Crabp1	Bcar1	A430105I19Rik	Adap1
Cyth4	Chrm3	Bspry	Asic4	Crhbp	Bcl11b	A430110L20Rik	Adcy5
Dao	Chrm4	Btg1	Aspg	Crtac1	Bcl6	A530013C23Rik	Ado
Dapk1	Chrm5	C130060C02Rik	Asphd2	Csf2ra	Bdnf	A530020G20Rik	Adora1
Dbh	Chrna5	C230004F18Rik	Atg10	Csf2rb2	Bhlhe22	A630081J09Rik	Adprh
Dbpht2	Cldn22	C230038L03Rik	Atl2	D430036J16Rik	Bok	A830036E02Rik	Adra1d
Dclk3	Cldn26	Cc2d2a	Atoh8	D730045B01Rik	Bsn	A930011O12Rik	Adra2a
Dgat2	Clmp	Ccdc171	Atox1	Dcc	Bst2	A930017M01Rik	Aes
Dgkh	Cnr1	Ccdc18	Atp5e	Dcn	C1qtnf4	A930018M24Rik	Agap3
Doc2b	Cntnap5c	Ccdc57	Atp5g3	Dio3	Cab39l	Abca17	Agt
Dock10	Cpm	Ccdc88c	Atp5h	Dlx6os1	Cacng2	Abca8b	Agtrap
Drc7	Cpne5	Ccnb1ip1	Atp5k	Dpp4	Cadm4	Ablim3	Aig1
Drd5	Cpne9	Cd109	Atp5l	Dusp1	Capn9	AC132444.6	Ak4
Dsp	Crh	Cd163l1	Atp6ap2	Dusp6	Cblb	Acad10	Akap10
Dynlrb2	Crispld1	Cd209c	Atp6v1g1	Dzip1	Ccl28	Acp6	Akap5
Efcab1	Cxcl1	Cd2ap	Atxn7l3	Ecel1	Cda	Acr	Aldh1a1
Efnb3	Cyp26b1	Cd40	Avpi1	Echdc2	Cdk5r1	Adam8	Aldoc
Ehd3	Cyr61	Cd6	AY036118	Ecm2	Cdkn1a	Adamts10	Alkbh5
Enpp2	Dkk3	Cd99	B3gat3	Egr1	Cdkn1c	Adamts6	Amotl1
Epor	Dner	Cdh7	Baalc	Egr2	Cdkn2d	Adarb2	Amph
F5	Dock9	Cdhr3	Bbox1	Elmo1	Cdnf	Aebp1	Angptl4
Fam101b	Dok6	Cdon	BC023829	Eltd1	Cdr2	Aff2	Ankrd34b
Fam117a	Dtl	Cdr1	BC055111	Epb4.1l4a	Celf4	Agbl2	Ankrd35
Fam163b	Dtnbp1	Cep112os2	BC055402	Esyt3	Cenpb	Aifm3	Ankrd63
Fam83d	Dusp1	Cep135	Bco2	Etv1	Cep170b	Aire	Ankrd9
Folr1	Dusp5	Cep192	Bloc1s3	F13a1	Cfap52	Akap7	Anln
Foxd1	Dusp6	Cep57l1	Bpnt1	F830104G03Rik	Chchd10	Akap8	Ap2a2
Foxk1	E2f1	Cep70	Bst2	Fam180a	Chpf	Akap8l	Ap2s1
Gabrd	Egr1	Cep78	Btaf1	Fam46a	Chrna1	Alpk2	Ap3m2
Gfra2	Egr2	Cep95	C1qa	Fam71f2	Chst1	Amd2	Ap3s2
Gm10160	Egr3	Chgb	C1qb	Fat4	Ckb	Amy1	Apba2
Gm22514	Egr4	Chrna2	C1qc	Filip1l	Cks2	Ankdd1a	Apbb1
Gm27031	Elavl2	Clasrp	C1ql2	Fos	Cldn1	Ankef1	Apoa2
Gm27403	Elavl4	Clk4	C2cd4c	Frem3	Cldn2	Ap3b1	Apoc1
Gm28111	Elfn1	Clmp	C330013J21Rik	Frmd7	Clic6	Ap4e1	Apol8
Gm3755	Ell2	Cmah	C4b	Ftx	Cnih2	Arglu1	App
Gm4779	Elovl6	Cntnap5c	CAAA01187608.3	Gabra3	Cnih3	Arhgap20	Arc
Gm6155	Emp1	Cntrl	Cabp7	Gbp9	Cntnap5b	Arhgap40	Arf3
Gng7	Epha3	Col11a1	Cacng5	Gimap4	Coa5	Arhgef1	Arf5
Gpc4	Epha5	Col19a1	Cadm4	Gm10226	Cog7	Arhgef33	Arhgap23
Gpr88	Epha6	Col2a1	Camk2n1	Gm11729	Col8a1	Asb14	Arhgef17
Gprc5c	Ephb1	Col5a2	Camkv	Gm12281	Col8a2	Aspa	Arhgef37
Gpx3	Etl4	Cpm	Capn11	Gm12696	Col9a3	Asxl3	Arl10
Grhl1	Etnppl	Cpne9	Capn9	Gm12996	Cotl1	Atad2b	Arl4c
Grik3	Evpl	Csf2ra	Carhsp1	Gm14317	Cox8b	Atad5	Arl4d
Grm2	Exph5	Csf2rb2	Cartpt	Gm14569	Cpne5	Atp10d	Arl6ip1
Gsg1l	Fam198b	Cyp26b1	Cbln4	Gm14738	Csdc2	Atp11b	Arl6ip5
H2-Aa	Fbxl19	Cyr61	Ccdc162	Gm14827	Ctif	Atp11c	Armc1
H2-Ab1	Fibcd1	D730045B01Rik	Ccdc184	Gm15276	Cxxc5	Atxn2l	Armcx3
H2-DMb2	Fkbp1b	D7Ertd443e	Ccl6	Gm15328	Dagla	Atxn7l2	Arpc4
H2-Eb1	Flrt2	Dcc	Ccnd1	Gm15506	Daglb	Axdnd1	Arxes2
Hba-a1	Fos	Dcdc2c	Cd151	Gm1604A	Dcaf12	Axin2	Asb1
Hba-a2	Fosb	Ddo	Cd38	Gm17567	Ddit4	B130034C11Rik	Aspg
Hbb-bs	Frat1	Ddx46	Cd53	Gm21092	Ddr1	BC002059	Asrgl1
Hbb-bt	Frem3	Dennd6b	Cd63	Gm2115	Ddx54	BC005561	Atg10
Hrk	Fstl5	Dis3	Cd81	Gm21897	Defb11	BC018473	Atl2
Ifitm1	Fxyd7	Dnah1	Cd99l2	Gm21961	Dexi	BC022960	Atmin
Igf2	Gad2	Dnajc21	Cdk5r1	Gm22496	Dgat2	BC049635	Atoh8
Igfbp5	Gadd45b	Dock6	Cdkn2d	Gm22993	Dip2b	Bclaf1	Atp13a2
Igsf1	Gal	Dock9	Cebpa	Gm24966	Diras1	Bhmt2	Atp1a2
Igsf3	Gap43	Dot1l	Celf4	Gm25529	Diras2	Blm	Atp2a2
Il1r1	Gipc3	Dusp6	Cend1	Gm26562	Dlgap3	Bmp1	Atp5e
Il20rb	Gkn3	Dzip1	Cep170b	Gm26682	Dnajb1	Bmp4	Atp5g3
Ipcef1	Gm11549	E130102H24Rik	Cfh	Gm27251	Dnajc18	Bms1	Atp5h
Islr	Gm13002	E530001F21Rik	Chchd10	Gm28196	Dpysl2	Bnc2	Atp5k
Itga11	Gm14276	Ebf4	Chst1	Gm2824	Drc7	Bod1l	Atp6ap2
Kcnc4	Gm14637	Egf	Chst2	Gm3636	Drd1a	Bora	Atp6v0d1
Kcne2	Gm15952	Egr1	Ckb	Gm4221	Drd4	Brca2	Atp6v1c1
Kcnj4	Gm1673	Eif2s3y	Cks2	Gm5067	Drd5	Bspry	Atp6v1g1
Kif26b	Gm17567	Eml5	Cldn10	Gm5860	Dsp	Btg1	Atp9a
Kirrel3	Gm20628	Epha6	Clec3b	Gm8624	Dtl	Bzrap1	Atxn7l3
Kl	Gm2115	Epha8	Cmtm4	Gm9581	Dusp14	C030017K20Rik	AU022252
Klhdc8a	Gm21967	Eps15l1	Coa5	Gm9864	Dusp18	C130060C02Rik	AW011738
Klk6	Gm23536	Eqtn	Cog7	Gpc3	Dusp2	C230004F18Rik	Azin1
Krt18	Gm23881	Ermard	Commd5	Gpr1	Dynll2	C330027C09Rik	B230354K17Rik
Krt77	Gm25195	Evpl	Coprs	Gpr101	Dynlrb2	C920006O11Rik	B3gat3
Krt9	Gm3173	Exph5	Cotl1	Gpr116	Dzank1	Cabin1	Baalc
Lct	Gm3248	Fam135a	Cox14	Gpr161	E2f1	Cacna1d	Baiap2l2
Lhfpl2	Gm5535	Fam13a	Cox6b1	Gprin3	Efhd2	Capsl	Basp1
Lrrtm4	Gm9805	Fam198b	Cpne3	Greb1l	Egln3	Car13	Bbox1
Lrtm2	Gm9866	Fam228b	Creld2	Grem1	Ehd3	Card10	BC023829
Lum	Gp5	Fam50a	Crim1	Grik1	Eif1ad	Catsperd	BC055402
Lypd1	Gpc1	Fam71f2	Crip2	Grin3a	Elovl7	Cbfb	Bcap31
Mcm6	Gpr115	Fat4	Crybb1	Grp	Emx1	Cc2d2a	Bcat1
Meig1	Gpr161	Fcer2a	Crym	Hbb-bt	Enpp2	Ccar1	Bcl2
Mgp	Gpr165	Figf	Ctif	Hcn1	Epha10	Ccdc112	Bco2
Mpzl2	Gpr83	Flnb	Ctss	Hcrtr2	Epn3	Ccdc14	Bdh2
mt-Co2	Gprin3	Fmo2	Cxcl5	Hmgb1-rs18	Exo1	Ccdc171	Bend4
mt-Td	Hapln4	Fnbp4	Cygb	Ifi203	F5	Ccdc174	Bloc1s3
Myo1g	Hcn1	Fos	Cyp1b1	Igfbp5	Fam101b	Ccdc18	Bloc1s6
Myrfl	Hcrtr1	Fstl4	Cys1	Il33	Fam107a	Ccdc38	Blvrb
Nedd4l	Hist1h1e	Ftx	D17Wsu92e	Ism2	Fam160b2	Ccdc57	Bmf
Net1	Hist1h4d	Fxyd7	Dbi	Itih2	Fam163b	Ccdc69	Bmyc
Ngp	Hmgcs1	G730013B05Rik	Dcaf12	Itm2a	Fam19a2	Ccdc81	Bok
Npnt	Homer1	Gab3	Dclk3	Kcnh7	Fam212b	Ccdc82	Bpnt1
Nrip2	Hpca	Gcnt1	Dcp2	Khdrbs3	Fam43b	Ccdc88a	Brsk1
Ntf3	Hs3st4	Gfy	Ddit4	Klf5	Fam57b	Ccnb1ip1	Bsg
Otx2	Hs6st3	Gimap4	Dgat2	Krt2	Fam69c	Ccnl2	Bsn
Oxt	Hsph1	Gkn3	Dhcr24	Layn	Fap	Ccno	Bst2
Pcolce	Htr1b	Gli2	Dio3	Lpar5	Fbxl14	Cct8l1	Btaf1
Pcp4	Htr1f	Gm10654	Dip2b	Mal	Fbxl18	Cd209c	C1qc
Pde1b	Htr2a	Gm10704	Diras1	Mboat1	Fbxo32	Cd2ap	C1ql2
Pde7b	Htr5b	Gm11261	Diras2	Meis2	Fbxw11	Cd300lg	C330006A16Rik
Pdyn	Hunk	Gm11499	Dnajb1	Mir3080	Fgf22	Cd40	C330013J21Rik
Pdzd2	Ier2	Gm11729	Dnajb9	Mir6390	Fn3krp	Cd46	C4b
Perp	Igsf9b	Gm11795	Dpysl2	Mme	Folr1	Cd59b	CAAA01187608.3
Pifo	Il34	Gm11851	Dsel	Mobp	Fosl2	Cd74	Cabp1
Pip5k1b	Insm1	Gm11885	Dusp23	Mpped1	Foxj1	Cdh7	Cabp7
Pla2g2f	Iqsec3	Gm12104	Dynll1	mt-Atp8	Foxk1	Cdhr1	Cacna2d3
Plekha2	Iyd	Gm12996	Dynll2	mt-Tn	Foxo3	Cdhr3	Cacng2
Plk5	Junb	Gm13519	Dzank1	mt-Ty	Fras1	Cdk12	Cadm4
Ppic	Kcnc2	Gm13632	E130012A19Rik	Myh11	Fst	Cdon	Cadps
Ppp1r3b	Kcnj10	Gm13988	E2f1	Myo1b	Fxyd7	Cdr1	Camk1
Prox1	Kcnj2	Gm14022	Efhd2	Myoc	Fzd2	Celf3	Camk1d
Prr32	Kcnk4	Gm14265	Efna5	Ndst3	Gdpd5	Cemip	Camk1g
Pter	Kcns3	Gm14410	Eif1ad	Neurod6	Gfra2	Cep112os2	Camk2n1
Ptgds	Kctd15	Gm14418	Eif5a2	Nfkbiz	Glce	Cep128	Camkk2
Ptx4	Kctd7	Gm14827	Elk1	Ngb	Gm10269	Cep135	Camkv
Ramp3	Kctd8	Gm14875	Elovl7	Nkd2	Gm11549	Cep152	Capn9
Rbp1	Khdrbs3	Gm14914	Emc10	Nos1	Gm12182	Cep164	Carhsp1
Rfx2	Klk8	Gm15174	Endod1	Nov	Gm15487	Cep192	Cartpt
Rgs9	Lats2	Gm15328	Enho	Npas4	Gm15662	Cep250	Cbln2
Rhbdl3	Lefty1	Gm15382	Enpp4	Npr3	Gm22735	Cep290	Cbln4
Rhod	Lhx6	Gm15446	Epb4.2	Nr4a1	Gm23119	Cep57l1	Cbr1
Rilpl1	Limk1	Gm15952	Erich5	Nr4a2	Gm23488	Cep70	Ccdc109b
Ror1	Lingo1	Gm1604A	Etfb	Nrbp2	Gm24282	Cep78	Ccdc117
RP24-388D8.4	Lipg	Gm16386	Etnppl	Ntn5	Gm25000	Cep83	Ccdc138
Rps6ka2	Lmo4	Gm17131	Etv1	Otof	Gm25121	Cep95	Ccdc162
Rras2	Lpl	Gm17132	F11r	Pan2	Gm26917	Cfap44	Ccdc184
Rsph1	Lsm11	Gm17555	Fam101b	Pdzrn3	Gm6345	Cfap53	Ccdc3
Ryr1	Luzp2	Gm17567	Fam103a1	Pdzrn4	Gm6900	Chd9	Ccdc32
Sema5a	Lynx1	Gm21092	Fam107a	Pex5l	Gm7150	Chrdl1	Ccdc8
Serpinb1b	Lypla2	Gm21750	Fam160b2	Plagl1	Gm8349	Chrdl2	Ccdc85b
Shcbp1l	Mafa	Gm21833	Fam163a	Plcz1	Gm8566	Chrna2	Cck
Sipa1l2	Man1a	Gm21897	Fam177a	Pou3f1	Golga7b	Cirbp	Cckbr
Six2	Mapk11	Gm21961	Fam212b	Ppef1	Gpc1	Clasrp	Ccl6
Six3	Mapk6	Gm21967	Fam213b	Prima1	Gpnmb	Clic6	Ccnd1
Slc17a6	Masp1	Gm22007	Fam26e	Prkdc	Gpr162	Clk4	Ccnd2
Slc26a10	Medag	Gm22119	Fam43a	Prr16	Gpr180	Clspn	Cd109
Slc26a7	Mgat5	Gm22540	Fam69c	Psrc1	Grik3	Cmah	Cd151
Slc29a4	Midn	Gm22610	Fam83d	Ptpn14	Grm2	Cnot3	Cd24a
Slc47a1	Mitf	Gm22965	Fam96a	Ptprb	Grm8	Cntln	Cd38
Socs3	Mpped1	Gm22993	Fau	Ptprd	Gsg1l	Cntnap5a	Cd53
Sowaha	Mustn1	Gm23098	Fbln5	Rarg	H2afx	Cntrl	Cd63
Spon1	Myh11	Gm24327	Fbxl14	Rbpms	Hagh	Cobll1	Cd81
Spsb1	Mylk	Gm24966	Fbxl18	Resp18	Hcrtr1	Col11a1	Cd9
St3gal1	Nav3	Gm25738	Fbxo2	Rif1	Hist1h2ba	Col19a1	Cd99l2
Stk26	Nell1	Gm25850	Fcer1g	Rnpc3	Hmgn2l6	Col20a1	Cdca3
Stxbp6	Neto2	Gm26650	Fcgr3	Ror2	Hras	Col5a1	Cdh20
Syt17	Neurod6	Gm26682	Fcrls	RP23-14P23.10	Hs6st1	Col5a2	Cdkn1a
Tekt5	Nfatc2	Gm26744	Fdps	RP23-14P23.9	Htr2c	Col6a1	Cdkn2d
Tgfa	Nfkbie	Gm26905	Fgf10	RP23-442A6.1	Ier5	Cpeb1	Cdo1
Tiam2	Ngf	Gm27251	Fgfbp3	RP23-469D21.1	Igf2	Cpsf4	Cebpa
Tmco5	Nov	Gm28196	Fibin	RP24-226L19.2	Igfbp2	Crabp2	Celf4
Tmem171	Npas1	Gm28793	Fitm2	RP24-388H18.1	Igfbp6	Crxos	Celrr
Tmtc1	Npas4	Gm29595	Fosl2	Rps13-ps1	Igfbpl1	Csf2ra	Cend1
Trabd2b	Npffr1	Gm3510	Foxj1	Satb2	Iglon5	Csf2rb2	Cenpb
Trbc2	Nptx2	Gm3696	Foxk1	Scn9a	Inf2	Csmd3	Cep170b
Trh	Npy	Gm3764	Foxo3	Sec1	Inhba	Ctdspl2	Cfh
Trpa1	Nr4a1	Gm4221	Frat2	Sez6	Inpp5j	D130040H23Rik	Cfl1
Trpc6	Nr4a2	Gm4791	Ftl1	Slc22a6	Iqsec3	D16Ertd472e	Ch25h
Trpm3	Nr4a3	Gm4889	Fxyd1	Slc38a11	Irgq	D630029K05Rik	Chchd10
Tspan18	Nrip3	Gm4924	Fxyd6	Slc8a1	Islr2	D930016D06Rik	Chchd6
Tspan33	Nrsn1	Gm5067	Gabarapl2	Slc9a3	Itpk1	Dbh	Chrm4
Ttr	Nrxn3	Gm5620	Gabra2	Snhg11	Kcnc4	Dcaf15	Chrna1
Tuba1c	Ostf1	Gm5828	Gad2	Spag5	Kcne2	Dcdc2c	Chrna5
Tunar	Otos	Gm6030	Galnt12	Spink8	Kcnh1	Ddo	Chst11
Vat1l	P2rx7	Gm7224	Galnt15	Spp1	Kcnh3	Ddx46	Chst2
Vps37b	Pappa	Gm8113	Galnt9	Sptssb	Kcnip3	Dennd4c	Cib2
Wdr86	Pcsk1	Gm9670	Gch1	Sstr4	Kcnj10	Dennd6b	Ckb
Wfdc18	Pcsk1n	Gm9805	Gdf10	St3gal1	Kcnj11	Dgat2l6	Clcn6
Wnt7b	Pcsk2	Gm9855	Gfra2	Stk32b	Kcnj2	Dgkh	Cldn10
Zcchc5	Pfkfb3	Gm9978	Ggta1	Strip2	Kcnj4	Dido1	Cldn11
Zfp804b	Pgap1	Gpr1	Ghitm	Sytl5	Kcnk1	Dis3	Cldn22
Zic2	Pid1	Gpr101	Gid4	Tbata	Kcns2	Dnah1	Cldn5
	Pip5k1c	Gpr116	Gjb2	Tek	Kctd15	Dnmt3b	Clip2
	Pitpnm3	Grem2	Gjb6	Tenm2	Kl	Doc2b	Clstn1
	Plcxd2	Guf1	Glipr2	Tex15	Klf13	Dock10	Cmas
	Plk2	Hdx	Glycam1	Thbs4	Klf16	Dot1l	Cmc2
	Plxna1	Heatr6	Gm10134	Thsd4	Klf9	Drc7	Cmklr1
	Pmaip1	Hmgb1-rs18	Gm10600	Tmem215	Klhl21	Dscam	Cml5
	Pnoc	Hmgn3	Gm11274	Tnni3	Klhl3	Dsp	Cnih2
	Pou3f1	Hnf1b	Gm11549	Tox3	Klhl33	Dusp11	Cnr1
	Ppp2r2b	Hs6st3	Gm11681	Trac	Klhl40	E130102H24Rik	Cntnap3
	Prkar1b	Ice1	Gm11847	Traf1	Krt18	E530001F21Rik	Coa4
	Prkcb	Ifi204	Gm12013	Traip	Krt8	Ebf3	Coa5
	Prkcd	Igsf5	Gm12182	Trhr	Ksr1	Ebf4	Cog7
	Prmt2	Il17rd	Gm12286	Ubap1l	Ksr2	Efcab12	Coprs
	Prss35	Il33	Gm12394	Unc13c	Ky	Eif2ak4	Cotl1
	Psd3	Inmt	Gm12416	Usp53	Larp1	Eif2s3y	Cox14
	Ptgfr	Ino80	Gm12840	Utrn	Lars2	Eml5	Cox5a
	Ptgs2	Invs	Gm12913	Uvssa	Lbp	Enpp2	Cox6b1
	Ptprn2	Iqgap1	Gm13111	Vmn1r-ps128	Lct	Eogt	Cox8a
	Pvrl3	Iyd	Gm13305	Vwa5b2	Lfng	Epb4.1	Cpne3
	Rab3c	Jakmip3	Gm13307	Zcchc12	Lgals3	Epc1	Cpne5
	Rap1gds1	Kcnj2	Gm13322	Zdbf2	Lhfpl4	Eps15l1	Cradd
	Rasd1	Kcnq1ot1	Gm14136	Zfp800	Lingo3	Eqtn	Creld2
	Rasgrp1	Kif21b	Gm14148	Zfp804a	Lrp8	Erbb2ip	Crim1
	Rasl11a	Klhl33	Gm14322	Zfp808	Lrrc10b	Ercc6l2	Crispld1
	Rasl11b	Kmt2a	Gm14324		Lrrc55	Ermard	Cryba4
	Rem2	Lca5	Gm14325		Lurap1l	Ewsr1	Crybb1
	Rerg	Lca5l	Gm14326		Ly6g6e	Exosc10	Crym
	Rgn	Leng8	Gm14401		Man1c1	F5	Cst3
	Rgs12	Lrrc45	Gm14403		Map1lc3a	Fam133b	Ctif
	Rgs8	Lrrc55	Gm14412		Map1s	Fam135a	Cxcl1
	Rhobtb1	Lrrn3	Gm14420		Mapk12	Fam13a	Cxx1a
	Robo1	Luzp2	Gm14435		Mapk1ip1l	Fam163b	Cxx1b
	RP24-87K15.3	Lypd1	Gm14444		Mapk4	Fam193a	Cxx1c
	Rpl5-ps2	Lyplal1	Gm15662		Mast3	Fam193b	Cyld
	Rpp25	Lyst	Gm16485		Maz	Fam228b	Cyp1b1
	Rspo2	Malt1	Gm17081		Mdfic	Fam50a	Cyp26a1
	Runx1	Mamld1	Gm17167		Mfap1a	Fam71f2	Cyp26b1
	Samd5	Mdc1	Gm2026		Mfsd12	Fam76b	Cyp4v3
	Satb2	Mfsd2b	Gm20625		Mgat3	Fam84b	D10Jhu81e
	Sbk1	Mki67	Gm22735		Mib1	Fancm	D17Wsu92e
	Scn4b	Mmrn2	Gm23487		Micall1	Fat4	Dab2ip
	Scrt1	Mov10	Gm25000		Mir221	Fbn1	Dad1
	Scube1	Mss51	Gm25002		Mir6236	Fbxw10	Dbi
	Scube2	mt-Atp8	Gm25121		Mir6240	Fcer2a	Dcaf12
	Sebox	mt-Nd1	Gm26659		Mitf	Fcho2	Dcp2
	Sema3c	mt-Nd2	Gm26782		Mknk2	Filip1	Ddit4
	Sema3e	mt-Nd4	Gm27202		Mlf1	Firre	Ddx54
	Sema3g	mt-Tn	Gm27284		Mmd2	Flnb	Deptor
	Sgtb	mt-Ty	Gm3755		Mmp17	Fnbp4	Dgkb
	Sh3gl2	Myh11	Gm3912		Mpp7	Fnip2	Dhcr24
	Sh3rf1	Myh6	Gm4929		Mrfap1	Fra10ac1	Dio3
	Shc3	Myh8	Gm5430		Msx1	Frmd4b	Dip2b
	Slc17a8	Myl1	Gm5859		mt-Th	Fstl4	Diras1
	Slc32a1	Myo1b	Gm8349		Mtpn	Ftx	Diras2
	Slc36a1	Myo9b	Golga7b		Mxd4	Fubp1	Dkk3
	Slc8a1	Nanos2	Gpnmb		Myeov2	Fyco1	Dlgap3
	Snca	Ncapd3	Gpr162		n-R5s98	G430049J08Rik	Dlx6os1
	Socs2	Ncoa6	Gpr180		Naa50	G730013B05Rik	Dnajb1
	Spock1	Neil3	Gpr37l1		Napepld	Gab3	Dnajb14
	Spry2	Neurod6	Gpr88		Nat8l	Gabrr2	Dnajb4
	Spry4	Nfkbiz	Grik3		Ncan	Gcfc2	Dnajb9
	Srgap1	Ngdn	Grp		Ncs1	Gcnt1	Dnajc18
	St8sia5	Nin	Grpr		Ndufa1	Gfy	Dnajc6
	St8sia6	Nmnat3	Gskip		Ndufa2	Ghr	Dner
	Stac2	Npas4	H1f0		Ndufc1	Gimap4	Dpp10
	Stard4	Npat	H2-K1		Ndufs7	Glis3	Dpysl2
	Strip2	Nr4a1	H2-Q6		Necab3	Gm10040	Draxin
	Sulf2	Nsun7	Hba-a1		Nedd4l	Gm10226	Dtl
	Sv2b	Oacyl	Hba-a2		Net1	Gm10654	Dtnbp1
	Synj2	Odf2	Hbb-bs		Neurl1b	Gm10660	Dusp23
	Tbata	Ogt	Hbb-bt		Neurod2	Gm10704	Dusp26
	Tbxa2r	Olfm4	Heph		Nhlh1	Gm10775	Dusp5
	Tex40	Olfr524	Higd1a		Npnt	Gm10822	Dusp6
	Thsd4	Onecut2	Hint1		Nptx2	Gm11034	Dync1i1
	Tmem151b	Optn	Hist1h1c		Npw	Gm11261	Dynll1
	Tmem158	Otof	Hist1h2bc		Npy	Gm11499	Dynll2
	Tmem196	Pan2	Hist1h2be		Npy1r	Gm11639	Dzank1
	Tnfaip8l3	Pcp4l1	Hlcs		Nras	Gm11728	E130012A19Rik
	Trak2	Pgm1	Hmgcs1		Nrg3	Gm11729	E2f1
	Trhde	Phf20l1	Homer2		Nrgn	Gm11734	E330009J07Rik
	Trib1	Phka2	Hopx		Nrp2	Gm11766	Efcab6
	Trpm4	Pla2g4e	Hrh3		Nucks1	Gm11851	Efhd2
	Trps1	Plekhh2	Hrk		Nudcd3	Gm12222	Efr3b
	Tspan17	Plekhn1	Hs3st2		Nudt11	Gm12437	Egr1
	Ttl	Plod2	Hspa1a		Nudt18	Gm12484	Egr2
	Tyro3	Pnn	Hspa1b		Nus1	Gm12521	Egr4
	Ubash3a	Pnpla3	Hspa5		Nxn	Gm12590	Ehd2
	Vgf	Polq	Hspb8		Oca2	Gm12689	Eid2b
	Vip	Ppef1	Htr1a		Olfm4	Gm12743	Eif1ad
	Vsnl1	Ppp1r12a	Htr1b		Olfml2b	Gm12976	Eif1ax
	Wfs1	Prima1	Htr2c		Oprd1	Gm12996	Eif5a2
	Wnt2	Proser1	Htr7		Orai2	Gm13086	Elavl2
	Wnt9b	Prpf39	Icosl		Ostf1	Gm13416	Elavl4
		Prune2	Ide		Otop2	Gm13632	Elfn1
		Psmb11	Idi1		Otx2	Gm13886	Elovl4
		Ptgs2	Ier3		P2rx1	Gm13988	Elovl6
		Pxn	Ifi27		Pacs2	Gm14004	Elovl7
		Rad18	Ifitm3		Palm	Gm14042	Emc10
		Rasgrp1	Igfbp3		Pcdh17	Gm14265	Emp1
		Rbm3	Igfbp4		Pcsk1n	Gm14379	Emr1
		Rbm5	Igfbp6		Pdpk1	Gm14410	Endod1
		Rec8	Ikbke		Pdzd2	Gm14418	Enho
		Rell1	Il17ra		Perp	Gm14827	Enpp4
		Reps1	Il4ra		Pgbd5	Gm14914	Epb4.2
		Rgag1	Iqsec3		Pgpep1	Gm15174	Epdr1
		Rimbp2	Irgq		Pla2g2f	Gm15249	Epha3
		Rnpc3	Islr2		Pla2g5	Gm15328	Epha5
		Robo3	Itgb2		Plbd2	Gm15446	Epn1
		Rock1	Itm2c		Plcl1	Gm15951	Etnppl
		RP23-131N18.1	Itpk1		Plekha2	Gm1604A	Etv1
		RP23-145F9.4	Jagn1		Pmepa1	Gm16222	Eva1a
		RP23-14P23.10	Kcnc4		Ppl	Gm16241	F11r
		RP23-14P23.8	Kcnj12		Ppp1r16b	Gm16249	Fads6
		RP23-14P23.9	Kit		Ppp1r1a	Gm16287	Fam103a1
		RP23-264D16.7	Klf13		Ppp1r1b	Gm17131	Fam107a
		RP23-310L8.1	Klf15		Pqlc1	Gm17132	Fam131c
		RP23-354D10.5	Klf16		Prlr	Gm17296	Fam160b2
		RP23-395H6.2	Klhdc7a		Prmt8	Gm17322	Fam163a
		RP23-427B4.1	Klhdc8a		Prox1	Gm17388	Fam174b
		RP23-431L24.2	Klhl2		Prps2	Gm17555	Fam177a
		RP23-442A6.1	Klhl21		Prr32	Gm20519	Fam19a1
		RP23-98F21.12	Klhl3		Prr5	Gm20544	Fam19a5
		RP24-149G20.1	Krt1		Prr7	Gm21092	Fam20b
		RP24-191N24.2	Krt5		Ptchd4	Gm21750	Fam210b
		RP24-193D9.2	Lag3		Ptprj	Gm21781	Fam212b
		RP24-217M2.1	Lap3		Pvrl1	Gm21833	Fam213b
		RP24-226L19.2	Larp1		Pvrl4	Gm21897	Fam219a
		RP24-280G4.6	Lars2		R3hdm4	Gm21961	Fam26e
		RP24-317P24.2	Lbh		Rab3ip	Gm21967	Fam43a
		RP24-355N14.3	Lcn2		Rabac1	Gm22230	Fam43b
		RP24-388H18.1	Ldb3		Rangap1	Gm22540	Fam53c
		RP24-501N9.2	Ldlr		Rap2a	Gm22642	Fam69c
		RP24-562D16.4	Lhfpl4		Rapgefl1	Gm22993	Fam78b
		Rsrc2	Lonrf1		Rasl10b	Gm23019	Fblim1
		Rtel1	Lrig1		Rbm47	Gm23098	Fbln5
		Ryr3	Lrrc10b		Rbpms2	Gm24576	Fbxl14
		Safb2	Lrrc3		Reep2	Gm24966	Fbxl18
		Scaf4	Lurap1l		Rhbdl3	Gm26091	Fbxl19
		Scarna17	Ly6g6d		Rhob	Gm26312	Fbxo2
		Scel	Lyz2		Rn7sk	Gm26532	Fbxo45
		Scube2	Man1c1		Rnf152	Gm26549	Fbxw11
		Sec16b	Map1lc3a		Rnh1	Gm26559	Fcer1g
		Sec24a	Mast3		Robo3	Gm26562	Fcgbp
		Sfswap	Maz		RP23-81C12.2	Gm26622	Fcgr3
		Shc3	Mcfd2		Rpph1	Gm26682	Fcrls
		Slc26a8	Mcm6		Rprm	Gm26721	Fdps
		Slc9a3	Mettl24		Rps10	Gm26905	Fem1b
		Sltm	Mfap1a		Rragd	Gm26910	Fgf1
		Snapc4	Mfap1b		Rtf1	Gm26981	Fgf10
		Snca	Mgst1		Rtn4r	Gm27010	Fgf5
		Snhg11	Mir6236		Rufy3	Gm27251	Fgfbp3
		Sostdc1	Mir6240		Samd8	Gm28196	Fibcd1
		Spata7	Mknk2		Scarna2	Gm2824	Fibin
		Speer7-ps1	Mlec		Scn1b	Gm2885	Fis1
		Spef2	Mmd2		Scrt2	Gm29129	Fitm2
		Srcap	Mpeg1		Scube1	Gm29666	Fkbp1b
		Srrm1	Mrap2		Sdf2l1	Gm3510	Fkbp8
		Ssh3	Mrgpre		Selm	Gm3764	Fndc5
		St8sia6	Mrpl35		Selt	Gm4221	Fosb
		Stac2	Msmo1		Sema3b	Gm4349	Fosl2
		Stag3	mt-Co2		Sema3c	Gm4791	Foxj1
		Stx3	mt-Td		Sema4f	Gm4889	Foxo4
		Supt16	mt-Th		Sema6b	Gm4924	Foxo6
		Sytl5	mt-Tp		Sema7a	Gm5067	Frat2
		Taf7l	Mt1		Serpinb1b	Gm5087	Fstl5
		Tbc1d31	Mt2		Sfrp1	Gm5148	Fxyd1
		Tcerg1	Mt3		Sfrp5	Gm5431	Fxyd6
		Tctn1	Mtfp1		Sh3pxd2a	Gm5595	Fxyd7
		Tet2	Mtpn		Shisa8	Gm5620	Fzd1
		Tex15	Mx2		Sipa1l2	Gm5697	G3bp2
		Tgfb2	Myadm		Six3os1	Gm5806	Gabarapl2
		Thbs2	Myeov2		Skap1	Gm6030	Gabra2
		Timm44	Myh7		Ski	Gm6155	Gad2
		Tmem131	Myoc		Slc13a4	Gm6313	Gadd45b
		Tmem194b	n-R5s98		Slc25a46	Gm6410	Galnt15
		Trank1	Naa50		Slc26a3	Gm6483	Galnt18
		Trhde	Nacc2		Slc27a3	Gm7224	Galnt9
		Trim39	Nap1l4		Slc29a4	Gm7467	Gap43
		Trp73	Nat14		Slc2a6	Gm8113	Gch1
		Tspan32os	Nat8l		Slc36a1	Gm8307	Gdf10
		Tssk4	Ncs1		Slc38a5	Gm9003	Gemin7
		Ttc14	Ndfip1		Slc4a5	Gm960	Ggta1
		Ttll8	Ndn		Slc5a11	Gm9670	Ghitm
		Uba1y	Ndrg2		Slc7a4	Gm9752	Gipc1
		Ubp1	Ndufa2		Slc8a2	Gm9855	Gja1
		Unc13c	Ndufa5		Slc9a5	Gm9864	Gjb2
		Usp53	Ndufc1		Snrpg	Gm9978	Gjb6
		Uvssa	Ndufc2		Snta1	Gmppa	Gjc2
		Veph1	Ndufs7		Sod3	Gnat1	Gldc
		Vmn1r-ps128	Necab2		Sostdc1	Gng7	Glipr2
		Vps13c	Net1		Spsb1	Gnl2	Glrx3
		Vwa5b2	Neurl1b		Src	Gp1ba	Gm10561
		Zcchc7	Neurod2		Srl	Gpc4	Gm10600
		Zfp280c	Neurog2		Srxn1	Gpr101	Gm11549
		Zfp445	Nkain4		Ssr1	Gprc5c	Gm12063
		Zfp46	Nnat		St3gal5	Grem2	Gm12182
		Zfp692	Nnt		Steap1	Grik2	Gm12271
		Zfp800	Nog		Stx1b	Grk4	Gm13111
		Zfp804a	Nov		Sugct	Gtf2f1	Gm13305
		Zgrf1	Npc2		Sulf1	Guf1	Gm13307
		Zkscan2	Nras		Sult4a1	Gypc	Gm13483
			Nrl		Svop	H2-DMb2	Gm14108
			Nrp2		Syndig1	H2-K2	Gm14136
			Nsg1		Syt13	H2-M5	Gm14148
			Nudcd3		Syt7	H2-T24	Gm14322
			Nudt18		Tbc1d16	Hbb-bs	Gm14324
			Nuf2		Tbl1xr1	Hdx	Gm14325
			Nus1		Tcea3	Heatr6	Gm14326
			Nxn		Tgfa	Henmt1	Gm14403
			Ociad2		Them6	Hfm1	Gm14412
			Olfml2b		Timm13	Hist1h2ba	Gm14420
			Oprd1		Tmcc2	Hmgb1-rs18	Gm14435
			Oprl1		Tmed9	Hmgn3	Gm14444
			Orai3		Tmem132a	Hmmr	Gm14493
			Ormdl3		Tmem151b	Hnrnpdl	Gm15662
			Osgep		Tmem179	Hsf2bp	Gm16485
			Ostm1		Tmem252	Ice1	Gm17081
			Oxt		Tmem65	Ice2	Gm17167
			Oxtr		Tmem72	Ifi204	Gm18190
			P2rx5		Tmtc1	Igkc	Gm20625
			P4ha3		Tnfrsf12a	Igsf3	Gm2115
			Pacs2		Tnnt2	Il17rd	Gm22735
			Pacsin2		Top2a	Il18bp	Gm23881
			Paip2b		Trak1	Il1rap	Gm25000
			Pck2		Trerf1	Il33	Gm25121
			Pde1a		Trib2	Ino80	Gm26659
			Pdia4		Trim2	Ints7	Gm26782
			Pdia6		Trim44	Invs	Gm27284
			Pdlim4		Trip10	Iqgap2	Gm28756
			Pdpk1		Trmt61a	Irak1	Gm29107
			Pebp1		Trnp1	Itga11	Gm29562
			Penk		Trpm1	Itgb1bp2	Gm5430
			Pex16		Trpv4	Itsn2	Gm5859
			Pgm5		Tsc22d3	Jph1	Gm6900
			Pgp		Tspan18	Kat6b	Gm8349
			Pgpep1l		Tspan5	Kcnh4	Gm8756
			Phb		Ttr	Kcnip4	Gm9866
			Pin1		Ttyh3	Kcnk9	Gmfb
			Plin3		Tuba1b	Kcnq1ot1	Gna13
			Polr2k		Tuba1c	Kdm6a	Gnai1
			Pon2		Tubb2b	Kif27	Gnaz
			Pou3f2		Tunar	Klhl32	Gnb1
			Ppap2b		Ubl3	Klhl33	Gnb5
			Ppp1r3c		Ubtd1	Kmt2a	Gnl1
			Ppp1r3e		Ubxn2b	Krt18	Golga7b
			Prdx2		Ucp2	L3mbtl1	Gp5
			Prelp		Unc5a	Lca5	Gpc1
			Prmt8		Vangl2	Lca5l	Gpd1l
			Prps2		Vash1	Leng8	Gpnmb
			Prr5		Vat1l	Letm2	Gpr137b-ps
			Prrg3		Vgf	Lgals3	Gpr161
			Psmb5		Wbp1l	Lrch1	Gpr162
			Ptgds		Wipf3	Lrrc29	Gpr165
			Ptges3		Wnt7b	Lrrc40	Gpr17
			Ptgfrn		Wnt9b	Lrrc45	Gpr180
			Ptn		Wscd1	Lrrc7	Gpr3
			Ptplad1		Wscd2	Lrrcc1	Gpr37l1
			Ptprc		Yam1	Lrrn3	Gpr6
			Pvalb		Zfp618	Lrrtm4	Gpr83
			Pvrl1		Zfp651	Luc7l2	Grb2
			Pvrl4		Zfp827	Luc7l3	Grik3
			Pygm			Lum	Grip2
			Qrfpr			Lypd1	Grm4
			R3hdm4			Lyplal1	Grp
			Rab11fip5			Lyst	Grpr
			Rab3c			Malt1	Gskip
			Rab3ip			Mamld1	H1f0
			Rab8b			Map4k1	H2-K1
			Rabac1			Mbd4	Hapln4
			Ramp1			Mbip	Haus2
			Ramp3			Mdc1	Hdac11
			Rangap1			Med23	Heph
			Rap2a			Mettl21c	Higd1a
			Rasl11b			Mfsd10	Hint1
			Rbp1			Mfsd2b	Hist1h1c
			Rcan2			Mier3	Hist1h1e
			Reps2			Miip	Hist1h2bc
			Rgs16			Mki67	Hist1h2be
			Rhbdl3			Mmrn2	Hist1h4h
			Rhob			Mocos	Hist1h4j
			Rhod			Mov10	Hist2h2be
			Rims3			Mphosph9	Hmgb2
			Rims4			Ms4a1	Hmgcs1
			Rnd1			Mss51	Hmgn1
			Rnf152			mt-Atp8	Hmgn2l6
			Rnf219			mt-Nd1	Homer2
			Rnf41			mt-Nd2	Hopx
			RP23-152O2.3			mt-Nd4	Hpca
			RP23-333I7.1			mt-Tn	Hprt
			RP23-335B9.5			mt-Ty	Hrasls
			RP23-349K15.2			Mtdh	Hrh3
			Rpl22l1			Mterf1b	Hs3st2
			Rpl36al			Myef2	Hs3st4
			Rpl37a			Myh6	Hsdl1
			Rpl6			Myh8	Hspa13
			Rpl8			Myl1	Hspa1a
			Rpn1			Myo9b	Hspa1b
			Rpph1			Myrfl	Hspa5
			Rprml			Naa40	Hspa8
			Rps10			Nanos2	Hspbp1
			Rps16			Ncapd3	Hsph1
			Rps19			Ncoa6	Htatip2
			Rps21			Neil3	Htr1b
			Rps29			Nek10	Htr2a
			Rps3			Nexn	Htr2c
			Rps8			Nfrkb	Htr5b
			Rraga			Ngdn	Htr7
			Rtf1			Nin	Hunk
			Rufy3			Nipbl	Icosl
			Rxfp3			Nktr	Ide
			Rxra			Nox4	Idh1
			S100a8			Npc1l1	Idi1
			S1pr3			Npnt	Ier3
			Samd4			Nsun7	Ifi27
			Saraf			Ntrk3	Igf1
			Scd1			Nvl	Igfbp3
			Scml4			Odf2	Igfbp4
			Scn2b			Odf2l	Igfbp6
			Scrt2			Odf3b	Igfbpl1
			Sdc4			Ogn	Ikbke
			Sdf2l1			Ogt	Il17ra
			Selenbp1			Olfr53	Il34
			Selk			Olfr539	Impad1
			Selm			Onecut2	Inafm1
			Selt			Osgin1	Insig1
			Sema4f			Otof	Insm1
			Sepp1			Otx2	Iqsec3
			Serp2			Palm3	Irf2bp2
			Serpinh1			Palmd	Irf2bpl
			Serpini1			Pan2	Irgq
			Sesn3			Parp2	Itfg3
			Sf3b5			Patl1	Itgb3
			Shisa8			Pax5	Itm2c
			Sipa1l2			Pcm1	Itpk1
			Slc16a1			Pcp4	Itpripl2
			Slc17a8			Pcp4l1	Jagn1
			Slc25a46			Pde7b	Junb
			Slc35f4			Pdzd3	Jund
			Slc36a1			Perm1	Kcnc2
			Slc39a2			Pgm1	Kcne1l
			Slc5a3			Phc1	Kcnf1
			Slc7a2			Phf20l1	Kcnh1
			Slc7a8			Phf2os1	Kcnj10
			Slc9a6			Phf7	Kcnj12
			Smo			Phka2	Kcnk4
			Snta1			Pifo	Kcnn1
			Sowaha			Pik3c2b	Kcnq2
			Sparc			Pik3cb	Kcnq5
			Spint1			Pla2g4e	Kcns3
			Spock2			Plbd2	Kctd12b
			Spr			Plcz1	Kctd15
			Srp54b			Pld6	Kctd7
			St3gal4			Plekha5	Kit
			St3gal5			Plekhh2	Klf15
			Stard10			Plekhn1	Klf6
			Stard4			Plk5	Klhdc7a
			Steap3			Plod2	Klhl11
			Stmn1			Pnisr	Klhl2
			Stom			Pnldc1	Klhl21
			Stoml1			Pnn	Klhl25
			Stx1b			Pnpla3	Klhl3
			Sugct			Pnpt1	Klhl8
			Sugt1			Pole	Klk8
			Sult4a1			Polq	Kpna4
			Syt13			Polr3g	Krt1
			Tbc1d2			Ppef1	Krt5
			Tbl1xr1			Ppfibp1	Krt73
			Tcf7l2			Ppl	Lag3
			Tcn2			Ppp1r12a	Lancl3
			Tesc			Ppwd1	Lap3
			Tfeb			Pramel5	Laptm4b
			Tgfbr1			Prdm5	Larp1
			Thbs4			Prima1	Lars2
			Them6			Primpol	Lats2
			Thrsp			Prkdc	Lbh
			Tifab			Proser1	Lcn2
			Timm13			Prox1	Ldb2
			Timp2			Prpf38b	Ldb3
			Tlr4			Prpf39	Ldha
			Tmbim6			Prpf4b	Ldlr
			Tmcc2			Prr14	Lefty1
			Tmed9			Prr16	Lfng
			Tmem101			Prr32	Lgmn
			Tmem130			Prune2	Lhfp
			Tmem132a			Psmb11	Lhfpl4
			Tmem151b			Pter	Lhfpl5
			Tmem160			Ptpn21	Lhx6
			Tmem178			Pus7l	Limk1
			Tmem181b-ps			Pxn	Lingo1
			Tmem181c-ps			Qser1	Lipa
			Tmem229a			Rab36	Lman2
			Tmem242			Rad18	Lmtk2
			Tmem252			Rad50	Lnp
			Tmem260			Rad51ap1	Lonrf1
			Tmem35			Rad54l	Loxl1
			Tmem47			Rasgrf1	Lpl
			Tmem50b			Rbm12b1	Lrig1
			Tmem65			Rbm22	Lrp4
			Tmppe			Rbm26	Lrp8
			Tmub2			Rbm3	Lrrc10b
			Trabd2b			Rbm39	Lrrc3
			Trappc5			Rbm41	Lrrc58
			Tril			Rbm5	Lrrc8a
			Trim25			Rbmx	Lsm11
			Trim44			Rec8	Lurap1l
			Trim56			Reps1	Ly6e
			Trmt61a			Rgag1	Ly6g6d
			Trp53inp1			Rgl2	Ly6h
			Trpa1			Rgs11	Lynx1
			Tsc22d3			Rgs13	Lypd6b
			Tshz1			Rgs7	Lypla2
			Tspan13			Rgs9	Lzts2
			Tspan18			Ric1	Maea
			Tspan3			Rilp	Mafa
			Tspan9			Rimbp3	Mafb
			Tspo			Ripk2	Magee1
			Ttyh3			Rnf20	Man1a
			Tuba1b			Rnf25	Map1lc3a
			Tuba1c			Rnpc3	Mapk1ip1l
			Tunar			Robo3	Mapk8ip1
			Txlnb			Rock1	Mapk8ip2
			Txndc15			RP23-114N1.5	Mast3
			Txnip			RP23-11K8.4	Mat2b
			Tyrobp			RP23-14P23.10	Maz
			Ubxn2b			RP23-14P23.8	Mcfd2
			Uchl1			RP23-14P23.9	Mchr1
			Ufc1			RP23-182A1.2	Mcm6
			Uhmk1			RP23-247A1.7	Mcph1
			Unc5a			RP23-247J17.2	Me1
			Unc5b			RP23-264D16.7	Mesdc1
			Uqcc2			RP23-300L15.1	Mettl24
			Usp31			RP23-309A11.9	Mex3d
			Vat1l			RP23-310L8.1	Mfap1a
			Vgll3			RP23-354D10.5	Mfap1b
			Vit			RP23-390I1.6	Mfhas1
			Wbp1l			RP23-395H6.2	Mfsd1
			Wdfy1			RP23-423B1.6	Mfsd12
			Wdhd1			RP23-427B4.1	Mfsd7c
			Wnt4			RP23-431L24.2	Mgst1
			Wnt7b			RP23-436F15.6	Mib1
			Wscd1			RP23-442A6.1	Midn
			Xbp1			RP23-75G11.4	Mir6236
			Yam1			RP23-82P18.4	Mir6240
			Ypel2			RP23-98F21.12	Mitf
			Zbtb16			RP24-111E3.1	Mknk2
			Zbtb42			RP24-130I14.2	Mlc1
			Zbtb7a			RP24-149G20.1	Mlec
			Zfand3			RP24-191N24.2	Mllt1
			Zfp180			RP24-193D9.2	Mmab
			Zfp433			RP24-217M2.1	Mmd2
			Zfp706			RP24-226L19.2	Mob3a
			Zfp871			RP24-280G4.6	Mpeg1
			Zfyve21			RP24-317P24.2	Mpped1
			Zmat3			RP24-355N14.3	Mrap2
						RP24-388H18.1	Mreg
						RP24-541P18.1	Mrpl12
						Rpl35	Mrpl35
						Rps13-ps1	Ms4a7
						Rras2	Msantd4
						Rreb1	Msi2
						Rsrc2	Msmo1
						Rtel1	mt-Tc
						Rttn	mt-Th
						Rwdd3	Mt2
						Ryr1	Mt3
						Safb2	Mtfp1
						Scaf4	Mtmr4
						Scel	Mtpn
						Scn3a	Mturn
						Scn9a	Myadm
						Scnn1a	Myeov2
						Sdccag3	Myh14
						Sdr42e1	Myh7
						Sec24a	Mylk
						Sema5a	Mylpf
						Sertad4	Mypop
						Setd2	N4bp3
						Sfswap	Naa50
						Sfxn2	Nacc2
						Shcbp1l	Nap1l3
						Six2	Nap1l4
						Six3	Napb
						Slain2	Nat14
						Slc16a11	Nat8l
						Slc16a4	Nbl1
						Slc17a6	Nceh1
						Slc26a10	Ncs1
						Slc26a8	Nde1
						Slc2a13	Ndfip1
						Slc2a4rg-ps	Ndfip2
						Slc35g1	Ndn
						Slc38a6	Ndrg2
						Slc6a12	Ndufa2
						Slc6a6	Ndufa9
						Slc9a5	Ndufaf5
						Slitrk2	Ndufc1
						Slk	Ndufs7
						Sltm	Necab2
						Smc2	Nefl
						Smg1	Nell1
						Smpd4	Neu1
						Snapc4	Neurl1b
						Snca	Neurog2
						Snhg1	Nfkbia
						Snhg11	Nfkbie
						Sostdc1	Ngf
						Sox12	Ngfr
						Spaca6	Ninj1
						Spata24	Nkd2
						Spata45	Nmbr
						Spata7	Nmnat2
						Spats1	Nnat
						Speer7-ps1	Nnt
						Spef2	Nog
						Srcap	Nov
						Srrm1	Npas1
						Srrm2	Npc2
						Srsf11	Npffr1
						Srsf6	Nppc
						Ssc5d	Nptx2
						Ssh3	Npy
						Stag1	Nr4a1
						Stag3	Nr4a3
						Stk26	Nras
						Stra6	Nrip3
						Stx2	Nrl
						Stx3	Nrp2
						Stxbp2	Nrsn1
						Stxbp3a	Nsg1
						Supt16	Ntn4
						Susd1	Ntrk2
						Syne1	Nudcd3
						Syne4	Nudt18
						Sytl5	Nuf2
						Szt2	Numbl
						Tab2	Nus1
						Taf7l	Nxph1
						Tatdn3	Nxph3
						Tbc1d31	Nyap1
						Tcerg1	Nyap2
						Tctn1	Oaz2
						Tekt5	Ociad2
						Tet2	Ogdhl
						Tgfb2	Olfm2
						Thoc2	Olfm3
						Tia1	Olig1
						Tigit	Olig2
						Timm44	Opa3
						Tmco5	Oprd1
						Tmem131	Orai3
						Tnc	Ormdl3
						Tnfrsf25	Osgep
						Tnik	Ostf1
						Tnip2	Ostm1
						Tnrc6a	Otos
						Tnxb	Oxtr
						Trank1	P4ha3
						Trh	Pacs2
						Trim24	Pafah1b1
						Trim39	Pafah1b2
						Trim68	Paip2b
						Trmt13	Pank1
						Trpc6	Pappa
						Trpm3	Paqr8
						Trub1	Pbx1
						Tshz3	Pck2
						Tspan32os	Pcsk1n
						Ttc13	Pcsk6
						Ttc14	Pde11a
						Ttc22	Pde1a
						Ttc4	Pde2a
						Ttc8	Pdha1
						Ttn	Pdia4
						Ttr	Pdia6
						Tubgcp2	Pdlim4
						Uba1y	Pdpk1
						Ubap1l	Pdxk
						Ubp1	Pdzd4
						Uimc1	Pebp1
						Unc13c	Penk
						Upf3b	Pfkfb3
						Urb1	Pgam1
						Usp1	Pgap1
						Usp17la	Pgk1
						Usp42	Pgm2l1
						Usp53	Pgm5
						Usp7	Pgp
						Utp20	Pgpep1
						Uvssa	Phb
						Vav3	Phlda3
						Veph1	Pid1
						Vmn1r-ps128	Pin1
						Vmn2r29	Pink1
						Vps13c	Pip5k1c
						Vwa3a	Pla2g7
						Vwa5b2	Plcxd2
						Vwa8	Plcxd3
						Wdr31	Plekhb1
						Wdr86	Plekhf2
						Whamm	Plin3
						Wsb1	Plxna1
						Xrra1	Pnoc
						Yeats2	Polr2k
						Ylpm1	Polr3k
						Ythdc2	Pon2
						Zc3h13	Pou3f1
						Zc3h6	Pou3f2
						Zc3h7a	Ppap2b
						Zcchc5	Ppm1k
						Zcchc7	Ppm1l
						Zfand4	Ppp1r15b
						Zfc3h1	Ppp1r2
						Zfp280c	Ppp1r3c
						Zfp414	Ppp1r3e
						Zfp445	Ppp2r2b
						Zfp46	Prdx2
						Zfp607	Prelp
						Zfp692	Prkar1b
						Zfp800	Prkca
						Zfp804a	Prkcd
						Zfp808	Prkx
						Zfp810	Prmt2
						Zgrf1	Prmt8
						Zkscan2	Prom1
						Zmat1	Proser2
						Znf512b	Prr5
						Zranb2	Prrg3
						Zscan26	Prrg4
						Zswim8	Psmb5
							Psmd7
							Ptdss1
							Ptges3
							Ptgfrn
							Ptn
							Ptp4a2
							Ptplad1
							Ptpn3
							Ptpn9
							Ptprt
							Pvalb
							Pvrl1
							Pvrl4
							Qrfpr
							R3hdm4
							Rab1
							Rab11fip4
							Rab11fip5
							Rab1b
							Rab31
							Rab3c
							Rab3ip
							Rab6b
							Rab8b
							Rab9b
							Rabac1
							Rac3
							Ran
							Rangap1
							Rap1gds1
							Rap2a
							Rasd1
							Rasd2
							Rasl10b
							Rasl11a
							Rasl11b
							Rassf2
							Rbfox2
							Rbms3
							Rcan1
							Rcan2
							Rcn3
							Rdh11
							Reep1
							Reep5
							Reps2
							Rgma
							Rgmb
							Rgs12
							Rgs16
							Rgs4
							Rgs8
							Rhbdl3
							Rheb
							Rhob
							Rims3
							Rims4
							Rltpr
							Rnase1
							Rnd1
							Rnf11
							Rnf144b
							Rnf152
							Rnf182
							Rnf187
							Rnf219
							Rnf41
							Rnh1
							RP23-152O2.3
							RP23-160G19.9
							RP23-211O3.4
							RP23-333I7.1
							RP23-349K15.2
							RP24-114E18.7
							RP24-323H7.4
							RP24-393I15.4
							RP24-400J22.2
							RP24-550N13.3
							Rpn1
							Rpp25
							Rprml
							Rps10
							Rps14
							Rraga
							Rspo2
							Rtf1
							Rufy3
							Runx1
							Runx1t1
							Rxfp3
							Rxra
							S100a16
							S100a8
							S100a9
							S1pr1
							S1pr3
							Sae1
							Samd4
							Samd5
							Saraf
							Sash1
							Sbk1
							Scamp1
							Scamp5
							Scarb2
							Scarna2
							Scd1
							Scd2
							Scg5
							Scml4
							Scn1b
							Scn2b
							Scn4b
							Scrt1
							Scrt2
							Scube1
							Sdc4
							Sdf2l1
							Sebox
							Sec11c
							Selk
							Selt
							Sema3c
							Sema3e
							Sema6b
							Sepp1
							Sepw1
							Serf1
							Serp2
							Serpine2
							Serpinh1
							Serpini1
							Sesn3
							Sf3b5
							Sfxn3
							Sfxn5
							Sh3rf1
							Shank3
							Shisa2
							Shisa5
							Shisa8
							Shroom3
							Siah3
							Slc16a1
							Slc17a8
							Slc1a4
							Slc25a18
							Slc25a29
							Slc25a46
							Slc32a1
							Slc35f4
							Slc36a1
							Slc37a3
							Slc38a1
							Slc39a2
							Slc41a3
							Slc5a3
							Slc6a1
							Slc6a11
							Slc6a13
							Slc6a7
							Slc7a2
							Slc7a8
							Slc9a2
							Slc9a6
							Slco2b1
							Slco3a1
							Smdt1
							Smim13
							Smim7
							Smpd1
							Sms
							Snap25
							Snn
							Snta1
							Snx8
							Socs2
							Sod2
							Sox1
							Sox2
							Sparc
							Spcs2-ps
							Specc1
							Spin1
							Spink8
							Spint1
							Spock1
							Spock2
							Spr
							Spry4
							Spsb4
							Sqle
							Srebf2
							Srp54b
							Srxn1
							Sst
							Sstr3
							St3gal4
							St3gal5
							St8sia1
							St8sia5
							Stac2
							Stard4
							Stbd1
							Steap3
							Stk32a
							Stmn3
							Stom
							Stoml1
							Stx1b
							Sugct
							Sugt1
							Sult4a1
							Sv2a
							Sv2b
							Svop
							Syn2
							Syndig1l
							Syngr1
							Syngr3
							Syt13
							Syt15
							Syt4
							Tbc1d2
							Tbl1xr1
							Tbxa2r
							Tcn2
							Tesc
							Tex40
							Tgfbr1
							Thbs4
							Thrsp
							Timm13
							Timm8a1
							Timp2
							Tll1
							Tmbim6
							Tmcc2
							Tmed9
							Tmem101
							Tmem121
							Tmem130
							Tmem151b
							Tmem158
							Tmem160
							Tmem176a
							Tmem178
							Tmem179
							Tmem181b-ps
							Tmem181c-ps
							Tmem200c
							Tmem229a
							Tmem242
							Tmem252
							Tmem260
							Tmem263
							Tmem47
							Tmem50b
							Tmem53
							Tmem56
							Tmem65
							Tmem70
							Tmem8b
							Tmem9
							Tmppe
							Tmub2
							Tnfaip8l1
							Tnfaip8l3
							Tnfrsf12a
							Tnfrsf1b
							Tnfrsf21
							Tns3
							Tomm40l
							Tomm7
							Top2a
							Tpgs1
							Traf3
							Trak1
							Trappc5
							Trhde
							Trib1
							Tril
							Trim2
							Trim25
							Trim30d
							Trim32
							Trim44
							Trim56
							Trmt61a
							Trnp1
							Trp53inp1
							Tsc22d3
							Tspan12
							Tspan13
							Tspan17
							Tspan3
							Tspan5
							Tspan9
							Tspyl4
							Ttc9b
							Ttl
							Ttll7
							Ttyh3
							Tuba1a
							Tuba1b
							Tubb2a
							Tubb2b
							Tubb4b
							Tusc3
							Tvp23b
							Txndc15
							Txnip
							Ube2v2
							Ube2z
							Ubxn2b
							Uchl1
							Uhmk1
							Unc5b
							Unc5c
							Uqcrfs1
							Uqcrq
							Usp31
							Usp46
							Vamp1
							Vamp2
							Vbp1
							Vgf
							Vgll3
							Vip
							Vit
							Vkorc1l1
							Vsnl1
							Vstm2l
							Vwc2
							Vwc2l
							Vwf
							Wbp1l
							Wdfy1
							Wdhd1
							Wdr59
							Wfdc17
							WI1-298L18.1
							Wls
							Wnt2
							Wnt4
							Wrb
							Wscd1
							Wscd2
							Xbp1
							Xlr4a
							Xlr4b
							Yam1
							Ywhag
							Zbtb10
							Zbtb16
							Zbtb4
							Zbtb40
							Zbtb7a
							Zdhhc14
							Zfand3
							Zfp180
							Zfp428
							Zfp433
							Zfp622
							Zfp703
							Zfp706
							Zfp871
							Zfp931
							Zmat2
							Zmat3

## Sheet: Pairwise set comparison of DE  
Differentially expressed genes with p<0.05 of the Set B which are counter-regulated by running in other Sets.
B dw D up	B up D dw	A dw B up	A up B dw	B dw C up	B up C dw
Arc	Hbb-bs	1810041L15Rik	3632451O06Rik	Fxyd7	Apod
Cd109		Asic4	4931429L15Rik	Kcnj2	Dio3
Cyp26b1		Asphd2	Arc	Klhl33	Etv1
Dusp6		C1ql2	C230038L03Rik	Lrrc55	Grp
Egr1		Capn11	Cd109	Olfm4	Hbb-bt
Fxyd7		Cartpt	Cd99	Robo3	Myoc
Nr4a1		Cxcl5	Chgb	Sostdc1	Nov
Stac2		Cygb	Clmp		Thbs4
Trhde		Dclk3	Cntnap5c
		Dgat2	Cpm
		Fam101b	Cpne9
		Fam83d	Cyp26b1
		Foxk1	Cyr61
		Gfra2	Dock9
		Gm3755	Dusp6
		Gpr88	Egr1
		Grik3	Epha6
		Hba-a1	Evpl
		Hba-a2	Exph5
		Hbb-bs	Fam198b
		Hbb-bt	Fos
		Hrk	Fxyd7
		Kcnc4	Gkn3
		Klhdc8a	Gm15952
		Mcm6	Gm17567
		Net1	Gm21967
		Oxt	Gm9805
		Ptgds	Hs6st3
		Ramp3	Iyd
		Rbp1	Kcnj2
		Rhbdl3	Luzp2
		Rhod	Myh11
		Sipa1l2	Neurod6
		Sowaha	Npas4
		Trabd2b	Nr4a1
		Trpa1	Ptgs2
		Tspan18	Rasgrp1
		Tuba1c	Scube2
		Tunar	Shc3
		Vat1l	Snca
		Wnt7b	St8sia6
		mt-Co2	Stac2
		mt-Td	Trhde
