# Supplementary material for: Transcriptome Analysis in a Mouse Model of Premature Aging of Dentate Gyrus: Rescue of Alpha-Synuclein Deficit by Virus-Driven Expression or by Running Restores the Defective Neurogenesis
Source: Front Cell Dev Biol. 2021 Aug 17;9:696684. doi: 10.3389/fcell.2021.696684 (PMC8415876; doi:10.3389/fcell.2021.696684)
Supplement: Supplementary Figure 4 — Full list of GO processes enriched in DE genes up-regulated in Set B and down-regulated in Set A with p < 0.05 (representative GO processes are indicated in Table 2). The enrichment p-Value for each functional class has been calculated using the Fisher’s Exact test. GO term, category and description columns contain the identifier, the sub-ontology the term belongs to and the name of the GO process; number of DE genes is referred to the genes down-regulated in Set A and correspondingly up-regulated in Set B, mapping to the specific GO process; Size list is the total number of genes belonging to a specific GO process; p-Value is the enrichment probability calculated using the Fisher’s exact test (p-Value). [file Data_Sheet_4.xlsx]

## Sheet: fisher_mrna_GO_AdwBup_tirone_in
GO term	GO category	GO description	number of DE genes	size list	pvalue	FDR q-value	DE Genes
GO:0000016	Molecular Function	lactase activity	0	1	1	1
GO:0000019	Biological Process	regulation of mitotic recombination	0	1	1	1
GO:0000032	Biological Process	cell wall mannoprotein biosynthetic process	0	1	1	1
GO:0000036	Molecular Function	acyl carrier activity	0	1	1	1
GO:0000095	Molecular Function	S-adenosyl-L-methionine transmembrane transporter activity	0	1	1	1
GO:0000111	Cellular Component	nucleotide-excision repair factor 2 complex	0	1	1	1
GO:0000117	Biological Process	regulation of transcription involved in G2/M transition of mitotic cell cycle	0	1	1	1
GO:0000121	Molecular Function	glycerol-1-phosphatase activity	0	1	1	1
GO:0000152	Cellular Component	nuclear ubiquitin ligase complex	0	1	1	1
GO:0000153	Cellular Component	cytoplasmic ubiquitin ligase complex	0	1	1	1
GO:0000170	Molecular Function	sphingosine hydroxylase activity	0	1	1	1
GO:0000210	Molecular Function	NAD+ diphosphatase activity	0	1	1	1
GO:0000215	Molecular Function	tRNA 2'-phosphotransferase activity	0	1	1	1
GO:0000224	Molecular Function	peptide-N4-(N-acetyl-beta-glucosaminyl)asparagine amidase activity	0	1	1	1
GO:0000225	Molecular Function	N-acetylglucosaminylphosphatidylinositol deacetylase activity	0	1	1	1
GO:0000246	Molecular Function	delta24(24-1) sterol reductase activity	0	1	1	1
GO:0000250	Molecular Function	lanosterol synthase activity	0	1	1	1
GO:0000254	Molecular Function	C-4 methylsterol oxidase activity	0	1	1	1
GO:0000256	Biological Process	allantoin catabolic process	0	1	1	1
GO:0000274	Cellular Component	mitochondrial proton-transporting ATP synthase, stator stalk	0	1	1	1
GO:0000334	Molecular Function	3-hydroxyanthranilate 3,4-dioxygenase activity	0	1	1	1
GO:0000414	Biological Process	regulation of histone H3-K36 methylation	0	1	1	1
GO:0000415	Biological Process	negative regulation of histone H3-K36 methylation	0	1	1	1
GO:0000416	Biological Process	positive regulation of histone H3-K36 methylation	0	1	1	1
GO:0000433	Biological Process	negative regulation of transcription from RNA polymerase II promoter by glucose	0	1	1	1
GO:0000435	Biological Process	positive regulation of transcription from RNA polymerase II promoter by galactose	0	1	1	1
GO:0000451	Biological Process	rRNA 2'-O-methylation	0	1	1	1
GO:0000453	Biological Process	enzyme-directed rRNA 2'-O-methylation	0	1	1	1
GO:0000481	Biological Process	maturation of 5S rRNA	0	1	1	1
GO:0000495	Biological Process	box H/ACA snoRNA 3'-end processing	0	1	1	1
GO:0000773	Molecular Function	phosphatidyl-N-methylethanolamine N-methyltransferase activity	0	1	1	1
GO:0000789	Cellular Component	cytoplasmic chromatin	0	1	1	1
GO:0000820	Biological Process	regulation of glutamine family amino acid metabolic process	0	1	1	1
GO:0000821	Biological Process	regulation of arginine metabolic process	0	1	1	1
GO:0000823	Molecular Function	inositol-1,4,5-trisphosphate 6-kinase activity	0	1	1	1
GO:0000824	Molecular Function	inositol tetrakisphosphate 3-kinase activity	0	1	1	1
GO:0000831	Molecular Function	inositol hexakisphosphate 6-kinase activity	0	1	1	1
GO:0000917	Biological Process	division septum assembly	0	1	1	1
GO:0000957	Biological Process	mitochondrial RNA catabolic process	0	1	1	1
GO:0000963	Biological Process	mitochondrial RNA processing	0	1	1	1
GO:0000966	Biological Process	RNA 5'-end processing	0	1	1	1
GO:0000994	Molecular Function	RNA polymerase III core binding	0	1	1	1
GO:0001009	Biological Process	transcription from RNA polymerase III type 2 promoter	0	1	1	1
GO:0001010	Molecular Function	transcription factor activity, sequence-specific DNA binding transcription factor recruiting	0	1	1	1
GO:0001011	Molecular Function	transcription factor activity, sequence-specific DNA binding, RNA polymerase recruiting	0	1	1	1
GO:0001016	Molecular Function	RNA polymerase III regulatory region DNA binding	0	1	1	1
GO:0001034	Molecular Function	RNA polymerase III transcription factor activity, sequence-specific DNA binding	0	1	1	1
GO:0001080	Biological Process	nitrogen catabolite activation of transcription from RNA polymerase II promoter	0	1	1	1
GO:0001087	Molecular Function	transcription factor activity, TFIIB-class binding	0	1	1	1
GO:0001099	Molecular Function	basal RNA polymerase II transcription machinery binding	0	1	1	1
GO:0001100	Biological Process	negative regulation of exit from mitosis	0	1	1	1
GO:0001128	Molecular Function	RNA polymerase II transcription coactivator activity involved in preinitiation complex assembly	0	1	1	1
GO:0001133	Molecular Function	RNA polymerase II transcription factor activity, sequence-specific transcription regulatory region DNA binding	0	1	1	1
GO:0001181	Molecular Function	transcription factor activity, core RNA polymerase I binding	0	1	1	1
GO:0001187	Molecular Function	transcription factor activity, RNA polymerase I CORE element binding transcription factor recruiting	0	1	1	1
GO:0001207	Biological Process	histone displacement	0	1	1	1
GO:0001315	Biological Process	age-dependent response to reactive oxygen species	0	1	1	1
GO:0001544	Biological Process	initiation of primordial ovarian follicle growth	0	1	1	1
GO:0001567	Molecular Function	cholesterol 25-hydroxylase activity	0	1	1	1
GO:0001575	Biological Process	globoside metabolic process	0	1	1	1
GO:0001576	Biological Process	globoside biosynthetic process	0	1	1	1
GO:0001587	Molecular Function	Gq/11-coupled serotonin receptor activity	0	1	1	1
GO:0001595	Molecular Function	angiotensin receptor activity	0	1	1	1
GO:0001596	Molecular Function	angiotensin type I receptor activity	0	1	1	1
GO:0001604	Molecular Function	urotensin II receptor activity	0	1	1	1
GO:0001616	Molecular Function	growth hormone secretagogue receptor activity	0	1	1	1
GO:0001621	Molecular Function	ADP receptor activity	0	1	1	1
GO:0001626	Molecular Function	nociceptin receptor activity	0	1	1	1
GO:0001631	Molecular Function	cysteinyl leukotriene receptor activity	0	1	1	1
GO:0001680	Biological Process	tRNA 3'-terminal CCA addition	0	1	1	1
GO:0001681	Molecular Function	sialate O-acetylesterase activity	0	1	1	1
GO:0001695	Biological Process	histamine catabolic process	0	1	1	1
GO:0001697	Biological Process	histamine-induced gastric acid secretion	0	1	1	1
GO:0001698	Biological Process	gastrin-induced gastric acid secretion	0	1	1	1
GO:0001716	Molecular Function	L-amino-acid oxidase activity	0	1	1	1
GO:0001743	Biological Process	optic placode formation	0	1	1	1
GO:0001760	Molecular Function	aminocarboxymuconate-semialdehyde decarboxylase activity	0	1	1	1
GO:0001777	Biological Process	T cell homeostatic proliferation	0	1	1	1
GO:0001792	Molecular Function	polymeric immunoglobulin receptor activity	0	1	1	1
GO:0001809	Biological Process	positive regulation of type IV hypersensitivity	0	1	1	1
GO:0001811	Biological Process	negative regulation of type I hypersensitivity	0	1	1	1
GO:0001840	Biological Process	neural plate development	0	1	1	1
GO:0001855	Molecular Function	complement component C4b binding	0	1	1	1
GO:0001856	Molecular Function	complement component C5a binding	0	1	1	1
GO:0001906	Biological Process	cell killing	0	1	1	1
GO:0001918	Molecular Function	farnesylated protein binding	0	1	1	1
GO:0001923	Biological Process	B-1 B cell differentiation	0	1	1	1
GO:0001949	Biological Process	sebaceous gland cell differentiation	0	1	1	1
GO:0001971	Biological Process	negative regulation of activation of membrane attack complex	0	1	1	1
GO:0001980	Biological Process	regulation of systemic arterial blood pressure by ischemic conditions	0	1	1	1
GO:0001984	Biological Process	artery vasodilation involved in baroreceptor response to increased systemic arterial blood pressure	0	1	1	1
GO:0001985	Biological Process	negative regulation of heart rate involved in baroreceptor response to increased systemic arterial blood pressure	0	1	1	1
GO:0002001	Biological Process	renin secretion into blood stream	0	1	1	1
GO:0002038	Biological Process	positive regulation of L-glutamate transport	0	1	1	1
GO:0002041	Biological Process	intussusceptive angiogenesis	0	1	1	1
GO:0002059	Molecular Function	thymine binding	0	1	1	1
GO:0002083	Molecular Function	4-hydroxybenzoate decaprenyltransferase activity	0	1	1	1
GO:0002085	Biological Process	inhibition of neuroepithelial cell differentiation	0	1	1	1
GO:0002094	Molecular Function	polyprenyltransferase activity	0	1	1	1
GO:0002100	Biological Process	tRNA wobble adenosine to inosine editing	0	1	1	1
GO:0002113	Molecular Function	interleukin-33 binding	0	1	1	1
GO:0002127	Biological Process	tRNA wobble base cytosine methylation	0	1	1	1
GO:0002149	Biological Process	hypochlorous acid biosynthetic process	0	1	1	1
GO:0002152	Biological Process	bile acid conjugation	0	1	1	1
GO:0002153	Molecular Function	steroid receptor RNA activator RNA binding	0	1	1	1
GO:0002154	Biological Process	thyroid hormone mediated signaling pathway	0	1	1	1
GO:0002183	Biological Process	cytoplasmic translational initiation	0	1	1	1
GO:0002190	Biological Process	cap-independent translational initiation	0	1	1	1
GO:0002194	Biological Process	hepatocyte cell migration	0	1	1	1
GO:0002196	Molecular Function	Ser-tRNA(Ala) hydrolase activity	0	1	1	1
GO:0002253	Biological Process	activation of immune response	0	1	1	1
GO:0002263	Biological Process	cell activation involved in immune response	0	1	1	1
GO:0002300	Biological Process	CD8-positive, alpha-beta intraepithelial T cell differentiation	0	1	1	1
GO:0002333	Biological Process	transitional one stage B cell differentiation	0	1	1	1
GO:0002335	Biological Process	mature B cell differentiation	0	1	1	1
GO:0002355	Biological Process	detection of tumor cell	0	1	1	1
GO:0002363	Biological Process	alpha-beta T cell lineage commitment	0	1	1	1
GO:0002368	Biological Process	B cell cytokine production	0	1	1	1
GO:0002371	Biological Process	dendritic cell cytokine production	0	1	1	1
GO:0002378	Biological Process	immunoglobulin biosynthetic process	0	1	1	1
GO:0002384	Biological Process	hepatic immune response	0	1	1	1
GO:0002458	Biological Process	peripheral T cell tolerance induction	0	1	1	1
GO:0002460	Biological Process	adaptive immune response based on somatic recombination of immune receptors built from immunoglobulin superfamily domains	0	1	1	1
GO:0002502	Biological Process	peptide antigen assembly with MHC class I protein complex	0	1	1	1
GO:0002503	Biological Process	peptide antigen assembly with MHC class II protein complex	0	1	1	1
GO:0002508	Biological Process	central tolerance induction	0	1	1	1
GO:0002509	Biological Process	central tolerance induction to self antigen	0	1	1	1
GO:0002517	Biological Process	T cell tolerance induction	0	1	1	1
GO:0002541	Biological Process	activation of plasma proteins involved in acute inflammatory response	0	1	1	1
GO:0002561	Biological Process	basophil degranulation	0	1	1	1
GO:0002566	Biological Process	somatic diversification of immune receptors via somatic mutation	0	1	1	1
GO:0002581	Biological Process	negative regulation of antigen processing and presentation of peptide or polysaccharide antigen via MHC class II	0	1	1	1
GO:0002590	Biological Process	negative regulation of antigen processing and presentation of peptide antigen via MHC class I	0	1	1	1
GO:0002625	Biological Process	regulation of T cell antigen processing and presentation	0	1	1	1
GO:0002626	Biological Process	negative regulation of T cell antigen processing and presentation	0	1	1	1
GO:0002642	Biological Process	positive regulation of immunoglobulin biosynthetic process	0	1	1	1
GO:0002643	Biological Process	regulation of tolerance induction	0	1	1	1
GO:0002644	Biological Process	negative regulation of tolerance induction	0	1	1	1
GO:0002645	Biological Process	positive regulation of tolerance induction	0	1	1	1
GO:0002651	Biological Process	positive regulation of tolerance induction to self antigen	0	1	1	1
GO:0002652	Biological Process	regulation of tolerance induction dependent upon immune response	0	1	1	1
GO:0002663	Biological Process	positive regulation of B cell tolerance induction	0	1	1	1
GO:0002664	Biological Process	regulation of T cell tolerance induction	0	1	1	1
GO:0002683	Biological Process	negative regulation of immune system process	0	1	1	1
GO:0002695	Biological Process	negative regulation of leukocyte activation	0	1	1	1
GO:0002715	Biological Process	regulation of natural killer cell mediated immunity	0	1	1	1
GO:0002718	Biological Process	regulation of cytokine production involved in immune response	0	1	1	1
GO:0002728	Biological Process	negative regulation of natural killer cell cytokine production	0	1	1	1
GO:0002731	Biological Process	negative regulation of dendritic cell cytokine production	0	1	1	1
GO:0002732	Biological Process	positive regulation of dendritic cell cytokine production	0	1	1	1
GO:0002739	Biological Process	regulation of cytokine secretion involved in immune response	0	1	1	1
GO:0002759	Biological Process	regulation of antimicrobial humoral response	0	1	1	1
GO:0002761	Biological Process	regulation of myeloid leukocyte differentiation	0	1	1	1
GO:0002765	Biological Process	immune response-inhibiting signal transduction	0	1	1	1
GO:0002767	Biological Process	immune response-inhibiting cell surface receptor signaling pathway	0	1	1	1
GO:0002774	Biological Process	Fc receptor mediated inhibitory signaling pathway	0	1	1	1
GO:0002787	Biological Process	negative regulation of antibacterial peptide production	0	1	1	1
GO:0002828	Biological Process	regulation of type 2 immune response	0	1	1	1
GO:0002840	Biological Process	regulation of T cell mediated immune response to tumor cell	0	1	1	1
GO:0002851	Biological Process	positive regulation of peripheral T cell tolerance induction	0	1	1	1
GO:0002875	Biological Process	negative regulation of chronic inflammatory response to antigenic stimulus	0	1	1	1
GO:0002878	Biological Process	negative regulation of acute inflammatory response to non-antigenic stimulus	0	1	1	1
GO:0002882	Biological Process	positive regulation of chronic inflammatory response to non-antigenic stimulus	0	1	1	1
GO:0002885	Biological Process	positive regulation of hypersensitivity	0	1	1	1
GO:0002897	Biological Process	positive regulation of central B cell tolerance induction	0	1	1	1
GO:0002940	Biological Process	tRNA N2-guanine methylation	0	1	1	1
GO:0002947	Cellular Component	tumor necrosis factor receptor superfamily complex	0	1	1	1
GO:0003011	Biological Process	involuntary skeletal muscle contraction	0	1	1	1
GO:0003017	Biological Process	lymph circulation	0	1	1	1
GO:0003025	Biological Process	regulation of systemic arterial blood pressure by baroreceptor feedback	0	1	1	1
GO:0003026	Biological Process	regulation of systemic arterial blood pressure by aortic arch baroreceptor feedback	0	1	1	1
GO:0003029	Biological Process	detection of hypoxic conditions in blood by carotid body chemoreceptor signaling	0	1	1	1
GO:0003044	Biological Process	regulation of systemic arterial blood pressure mediated by a chemical signal	0	1	1	1
GO:0003065	Biological Process	positive regulation of heart rate by epinephrine	0	1	1	1
GO:0003069	Biological Process	acetylcholine-mediated vasodilation involved in regulation of systemic arterial blood pressure	0	1	1	1
GO:0003096	Biological Process	renal sodium ion transport	0	1	1	1
GO:0003136	Biological Process	negative regulation of heart induction by canonical Wnt signaling pathway	0	1	1	1
GO:0003138	Biological Process	primary heart field specification	0	1	1	1
GO:0003142	Biological Process	cardiogenic plate morphogenesis	0	1	1	1
GO:0003144	Biological Process	embryonic heart tube formation	0	1	1	1
GO:0003147	Biological Process	neural crest cell migration involved in heart formation	0	1	1	1
GO:0003165	Biological Process	Purkinje myocyte development	0	1	1	1
GO:0003167	Biological Process	atrioventricular bundle cell differentiation	0	1	1	1
GO:0003168	Biological Process	Purkinje myocyte differentiation	0	1	1	1
GO:0003174	Biological Process	mitral valve development	0	1	1	1
GO:0003175	Biological Process	tricuspid valve development	0	1	1	1
GO:0003185	Biological Process	sinoatrial valve morphogenesis	0	1	1	1
GO:0003205	Biological Process	cardiac chamber development	0	1	1	1
GO:0003210	Biological Process	cardiac atrium formation	0	1	1	1
GO:0003213	Biological Process	cardiac right atrium morphogenesis	0	1	1	1
GO:0003226	Biological Process	right ventricular compact myocardium morphogenesis	0	1	1	1
GO:0003236	Biological Process	sinus venosus morphogenesis	0	1	1	1
GO:0003245	Biological Process	cardiac muscle tissue growth involved in heart morphogenesis	0	1	1	1
GO:0003247	Biological Process	post-embryonic cardiac muscle cell growth involved in heart morphogenesis	0	1	1	1
GO:0003251	Biological Process	positive regulation of cell proliferation involved in heart valve morphogenesis	0	1	1	1
GO:0003252	Biological Process	negative regulation of cell proliferation involved in heart valve morphogenesis	0	1	1	1
GO:0003270	Biological Process	Notch signaling pathway involved in regulation of secondary heart field cardioblast proliferation	0	1	1	1
GO:0003277	Biological Process	apoptotic process involved in endocardial cushion morphogenesis	0	1	1	1
GO:0003284	Biological Process	septum primum development	0	1	1	1
GO:0003285	Biological Process	septum secundum development	0	1	1	1
GO:0003290	Biological Process	atrial septum secundum morphogenesis	0	1	1	1
GO:0003311	Biological Process	pancreatic D cell differentiation	0	1	1	1
GO:0003322	Biological Process	pancreatic A cell development	0	1	1	1
GO:0003327	Biological Process	type B pancreatic cell fate commitment	0	1	1	1
GO:0003335	Biological Process	corneocyte development	0	1	1	1
GO:0003339	Biological Process	regulation of mesenchymal to epithelial transition involved in metanephros morphogenesis	0	1	1	1
GO:0003345	Biological Process	proepicardium cell migration involved in pericardium morphogenesis	0	1	1	1
GO:0003353	Biological Process	positive regulation of cilium movement	0	1	1	1
GO:0003359	Biological Process	noradrenergic neuron fate commitment	0	1	1	1
GO:0003363	Biological Process	lamellipodium assembly involved in ameboidal cell migration	0	1	1	1
GO:0003400	Biological Process	regulation of COPII vesicle coating	0	1	1	1
GO:0003409	Biological Process	optic cup structural organization	0	1	1	1
GO:0003418	Biological Process	growth plate cartilage chondrocyte differentiation	0	1	1	1
GO:0003421	Biological Process	growth plate cartilage axis specification	0	1	1	1
GO:0003429	Biological Process	growth plate cartilage chondrocyte morphogenesis	0	1	1	1
GO:0003433	Biological Process	chondrocyte development involved in endochondral bone morphogenesis	0	1	1	1
GO:0003721	Molecular Function	telomerase RNA reverse transcriptase activity	0	1	1	1
GO:0003827	Molecular Function	alpha-1,3-mannosylglycoprotein 2-beta-N-acetylglucosaminyltransferase activity	0	1	1	1
GO:0003834	Molecular Function	beta-carotene 15,15'-monooxygenase activity	0	1	1	1
GO:0003837	Molecular Function	beta-ureidopropionase activity	0	1	1	1
GO:0003842	Molecular Function	1-pyrroline-5-carboxylate dehydrogenase activity	0	1	1	1
GO:0003844	Molecular Function	1,4-alpha-glucan branching enzyme activity	0	1	1	1
GO:0003860	Molecular Function	3-hydroxyisobutyryl-CoA hydrolase activity	0	1	1	1
GO:0003867	Molecular Function	4-aminobutyrate transaminase activity	0	1	1	1
GO:0003874	Molecular Function	6-pyruvoyltetrahydropterin synthase activity	0	1	1	1
GO:0003878	Molecular Function	ATP citrate synthase activity	0	1	1	1
GO:0003881	Molecular Function	CDP-diacylglycerol-inositol 3-phosphatidyltransferase activity	0	1	1	1
GO:0003882	Molecular Function	CDP-diacylglycerol-serine O-phosphatidyltransferase activity	0	1	1	1
GO:0003905	Molecular Function	alkylbase DNA N-glycosylase activity	0	1	1	1
GO:0003908	Molecular Function	methylated-DNA-[protein]-cysteine S-methyltransferase activity	0	1	1	1
GO:0003912	Molecular Function	DNA nucleotidylexotransferase activity	0	1	1	1
GO:0003919	Molecular Function	FMN adenylyltransferase activity	0	1	1	1
GO:0003921	Molecular Function	GMP synthase activity	0	1	1	1
GO:0003922	Molecular Function	GMP synthase (glutamine-hydrolyzing) activity	0	1	1	1
GO:0003934	Molecular Function	GTP cyclohydrolase I activity	0	1	1	1
GO:0003937	Molecular Function	IMP cyclohydrolase activity	0	1	1	1
GO:0003939	Molecular Function	L-iditol 2-dehydrogenase activity	0	1	1	1
GO:0003940	Molecular Function	L-iduronidase activity	0	1	1	1
GO:0003943	Molecular Function	N-acetylgalactosamine-4-sulfatase activity	0	1	1	1
GO:0003944	Molecular Function	N-acetylglucosamine-1-phosphodiester alpha-N-acetylglucosaminidase activity	0	1	1	1
GO:0003947	Molecular Function	(N-acetylneuraminyl)-galactosylglucosylceramide N-acetylgalactosaminyltransferase activity	0	1	1	1
GO:0003952	Molecular Function	NAD+ synthase (glutamine-hydrolyzing) activity	0	1	1	1
GO:0003962	Molecular Function	cystathionine gamma-synthase activity	0	1	1	1
GO:0003964	Molecular Function	RNA-directed DNA polymerase activity	0	1	1	1
GO:0003972	Molecular Function	RNA ligase (ATP) activity	0	1	1	1
GO:0003974	Molecular Function	UDP-N-acetylglucosamine 4-epimerase activity	0	1	1	1
GO:0003975	Molecular Function	UDP-N-acetylglucosamine-dolichyl-phosphate N-acetylglucosaminephosphotransferase activity	0	1	1	1
GO:0003978	Molecular Function	UDP-glucose 4-epimerase activity	0	1	1	1
GO:0003979	Molecular Function	UDP-glucose 6-dehydrogenase activity	0	1	1	1
GO:0003983	Molecular Function	UTP:glucose-1-phosphate uridylyltransferase activity	0	1	1	1
GO:0004001	Molecular Function	adenosine kinase activity	0	1	1	1
GO:0004014	Molecular Function	adenosylmethionine decarboxylase activity	0	1	1	1
GO:0004018	Molecular Function	N6-(1,2-dicarboxyethyl)AMP AMP-lyase (fumarate-forming) activity	0	1	1	1
GO:0004034	Molecular Function	aldose 1-epimerase activity	0	1	1	1
GO:0004037	Molecular Function	allantoicase activity	0	1	1	1
GO:0004042	Molecular Function	acetyl-CoA:L-glutamate N-acetyltransferase activity	0	1	1	1
GO:0004044	Molecular Function	amidophosphoribosyltransferase activity	0	1	1	1
GO:0004055	Molecular Function	argininosuccinate synthase activity	0	1	1	1
GO:0004056	Molecular Function	argininosuccinate lyase activity	0	1	1	1
GO:0004057	Molecular Function	arginyltransferase activity	0	1	1	1
GO:0004058	Molecular Function	aromatic-L-amino-acid decarboxylase activity	0	1	1	1
GO:0004059	Molecular Function	aralkylamine N-acetyltransferase activity	0	1	1	1
GO:0004061	Molecular Function	arylformamidase activity	0	1	1	1
GO:0004068	Molecular Function	aspartate 1-decarboxylase activity	0	1	1	1
GO:0004070	Molecular Function	aspartate carbamoyltransferase activity	0	1	1	1
GO:0004077	Molecular Function	biotin-[acetyl-CoA-carboxylase] ligase activity	0	1	1	1
GO:0004078	Molecular Function	biotin-[methylcrotonoyl-CoA-carboxylase] ligase activity	0	1	1	1
GO:0004079	Molecular Function	biotin-[methylmalonyl-CoA-carboxytransferase] ligase activity	0	1	1	1
GO:0004080	Molecular Function	biotin-[propionyl-CoA-carboxylase (ATP-hydrolyzing)] ligase activity	0	1	1	1
GO:0004085	Molecular Function	butyryl-CoA dehydrogenase activity	0	1	1	1
GO:0004092	Molecular Function	carnitine O-acetyltransferase activity	0	1	1	1
GO:0004098	Molecular Function	cerebroside-sulfatase activity	0	1	1	1
GO:0004102	Molecular Function	choline O-acetyltransferase activity	0	1	1	1
GO:0004108	Molecular Function	citrate (Si)-synthase activity	0	1	1	1
GO:0004113	Molecular Function	2',3'-cyclic-nucleotide 3'-phosphodiesterase activity	0	1	1	1
GO:0004122	Molecular Function	cystathionine beta-synthase activity	0	1	1	1
GO:0004123	Molecular Function	cystathionine gamma-lyase activity	0	1	1	1
GO:0004131	Molecular Function	cytosine deaminase activity	0	1	1	1
GO:0004132	Molecular Function	dCMP deaminase activity	0	1	1	1
GO:0004133	Molecular Function	glycogen debranching enzyme activity	0	1	1	1
GO:0004134	Molecular Function	4-alpha-glucanotransferase activity	0	1	1	1
GO:0004135	Molecular Function	amylo-alpha-1,6-glucosidase activity	0	1	1	1
GO:0004138	Molecular Function	deoxyguanosine kinase activity	0	1	1	1
GO:0004139	Molecular Function	deoxyribose-phosphate aldolase activity	0	1	1	1
GO:0004146	Molecular Function	dihydrofolate reductase activity	0	1	1	1
GO:0004148	Molecular Function	dihydrolipoyl dehydrogenase activity	0	1	1	1
GO:0004149	Molecular Function	dihydrolipoyllysine-residue succinyltransferase activity	0	1	1	1
GO:0004151	Molecular Function	dihydroorotase activity	0	1	1	1
GO:0004152	Molecular Function	dihydroorotate dehydrogenase activity	0	1	1	1
GO:0004155	Molecular Function	6,7-dihydropteridine reductase activity	0	1	1	1
GO:0004164	Molecular Function	diphthine synthase activity	0	1	1	1
GO:0004168	Molecular Function	dolichol kinase activity	0	1	1	1
GO:0004170	Molecular Function	dUTP diphosphatase activity	0	1	1	1
GO:0004306	Molecular Function	ethanolamine-phosphate cytidylyltransferase activity	0	1	1	1
GO:0004310	Molecular Function	farnesyl-diphosphate farnesyltransferase activity	0	1	1	1
GO:0004312	Molecular Function	fatty acid synthase activity	0	1	1	1
GO:0004313	Molecular Function	[acyl-carrier-protein] S-acetyltransferase activity	0	1	1	1
GO:0004316	Molecular Function	3-oxoacyl-[acyl-carrier-protein] reductase (NADPH) activity	0	1	1	1
GO:0004317	Molecular Function	3-hydroxypalmitoyl-[acyl-carrier-protein] dehydratase activity	0	1	1	1
GO:0004319	Molecular Function	enoyl-[acyl-carrier-protein] reductase (NADPH, B-specific) activity	0	1	1	1
GO:0004325	Molecular Function	ferrochelatase activity	0	1	1	1
GO:0004326	Molecular Function	tetrahydrofolylpolyglutamate synthase activity	0	1	1	1
GO:0004333	Molecular Function	fumarate hydratase activity	0	1	1	1
GO:0004334	Molecular Function	fumarylacetoacetase activity	0	1	1	1
GO:0004336	Molecular Function	galactosylceramidase activity	0	1	1	1
GO:0004339	Molecular Function	glucan 1,4-alpha-glucosidase activity	0	1	1	1
GO:0004341	Molecular Function	gluconolactonase activity	0	1	1	1
GO:0004343	Molecular Function	glucosamine 6-phosphate N-acetyltransferase activity	0	1	1	1
GO:0004347	Molecular Function	glucose-6-phosphate isomerase activity	0	1	1	1
GO:0004349	Molecular Function	glutamate 5-kinase activity	0	1	1	1
GO:0004350	Molecular Function	glutamate-5-semialdehyde dehydrogenase activity	0	1	1	1
GO:0004352	Molecular Function	glutamate dehydrogenase (NAD+) activity	0	1	1	1
GO:0004353	Molecular Function	glutamate dehydrogenase [NAD(P)+] activity	0	1	1	1
GO:0004361	Molecular Function	glutaryl-CoA dehydrogenase activity	0	1	1	1
GO:0004362	Molecular Function	glutathione-disulfide reductase activity	0	1	1	1
GO:0004363	Molecular Function	glutathione synthase activity	0	1	1	1
GO:0004375	Molecular Function	glycine dehydrogenase (decarboxylating) activity	0	1	1	1
GO:0004377	Molecular Function	GDP-Man:Man3GlcNAc2-PP-Dol alpha-1,2-mannosyltransferase activity	0	1	1	1
GO:0004378	Molecular Function	GDP-Man:Man1GlcNAc2-PP-Dol alpha-1,3-mannosyltransferase activity	0	1	1	1
GO:0004380	Molecular Function	glycoprotein-fucosylgalactoside alpha-N-acetylgalactosaminyltransferase activity	0	1	1	1
GO:0004381	Molecular Function	fucosylgalactoside 3-alpha-galactosyltransferase activity	0	1	1	1
GO:0004394	Molecular Function	heparan sulfate 2-O-sulfotransferase activity	0	1	1	1
GO:0004395	Molecular Function	hexaprenyldihydroxybenzoate methyltransferase activity	0	1	1	1
GO:0004397	Molecular Function	histidine ammonia-lyase activity	0	1	1	1
GO:0004398	Molecular Function	histidine decarboxylase activity	0	1	1	1
GO:0004408	Molecular Function	holocytochrome-c synthase activity	0	1	1	1
GO:0004411	Molecular Function	homogentisate 1,2-dioxygenase activity	0	1	1	1
GO:0004418	Molecular Function	hydroxymethylbilane synthase activity	0	1	1	1
GO:0004420	Molecular Function	hydroxymethylglutaryl-CoA reductase (NADPH) activity	0	1	1	1
GO:0004422	Molecular Function	hypoxanthine phosphoribosyltransferase activity	0	1	1	1
GO:0004423	Molecular Function	iduronate-2-sulfatase activity	0	1	1	1
GO:0004454	Molecular Function	ketohexokinase activity	0	1	1	1
GO:0004462	Molecular Function	lactoylglutathione lyase activity	0	1	1	1
GO:0004463	Molecular Function	leukotriene-A4 hydrolase activity	0	1	1	1
GO:0004474	Molecular Function	malate synthase activity	0	1	1	1
GO:0004475	Molecular Function	mannose-1-phosphate guanylyltransferase activity	0	1	1	1
GO:0004476	Molecular Function	mannose-6-phosphate isomerase activity	0	1	1	1
GO:0004479	Molecular Function	methionyl-tRNA formyltransferase activity	0	1	1	1
GO:0004484	Molecular Function	mRNA guanylyltransferase activity	0	1	1	1
GO:0004489	Molecular Function	methylenetetrahydrofolate reductase (NAD(P)H) activity	0	1	1	1
GO:0004490	Molecular Function	methylglutaconyl-CoA hydratase activity	0	1	1	1
GO:0004491	Molecular Function	methylmalonate-semialdehyde dehydrogenase (acylating) activity	0	1	1	1
GO:0004492	Molecular Function	methylmalonyl-CoA decarboxylase activity	0	1	1	1
GO:0004493	Molecular Function	methylmalonyl-CoA epimerase activity	0	1	1	1
GO:0004494	Molecular Function	methylmalonyl-CoA mutase activity	0	1	1	1
GO:0004496	Molecular Function	mevalonate kinase activity	0	1	1	1
GO:0004498	Molecular Function	calcidiol 1-monooxygenase activity	0	1	1	1
GO:0004502	Molecular Function	kynurenine 3-monooxygenase activity	0	1	1	1
GO:0004503	Molecular Function	monophenol monooxygenase activity	0	1	1	1
GO:0004504	Molecular Function	peptidylglycine monooxygenase activity	0	1	1	1
GO:0004506	Molecular Function	squalene monooxygenase activity	0	1	1	1
GO:0004508	Molecular Function	steroid 17-alpha-monooxygenase activity	0	1	1	1
GO:0004509	Molecular Function	steroid 21-monooxygenase activity	0	1	1	1
GO:0004511	Molecular Function	tyrosine 3-monooxygenase activity	0	1	1	1
GO:0004512	Molecular Function	inositol-3-phosphate synthase activity	0	1	1	1
GO:0004516	Molecular Function	nicotinate phosphoribosyltransferase activity	0	1	1	1
GO:0004549	Molecular Function	tRNA-specific ribonuclease activity	0	1	1	1
GO:0004555	Molecular Function	alpha,alpha-trehalase activity	0	1	1	1
GO:0004561	Molecular Function	alpha-N-acetylglucosaminidase activity	0	1	1	1
GO:0004567	Molecular Function	beta-mannosidase activity	0	1	1	1
GO:0004569	Molecular Function	glycoprotein endo-alpha-1,2-mannosidase activity	0	1	1	1
GO:0004573	Molecular Function	mannosyl-oligosaccharide glucosidase activity	0	1	1	1
GO:0004578	Molecular Function	chitobiosyldiphosphodolichol beta-mannosyltransferase activity	0	1	1	1
GO:0004581	Molecular Function	dolichyl-phosphate beta-glucosyltransferase activity	0	1	1	1
GO:0004584	Molecular Function	dolichyl-phosphate-mannose-glycolipid alpha-mannosyltransferase activity	0	1	1	1
GO:0004585	Molecular Function	ornithine carbamoyltransferase activity	0	1	1	1
GO:0004587	Molecular Function	ornithine-oxo-acid transaminase activity	0	1	1	1
GO:0004588	Molecular Function	orotate phosphoribosyltransferase activity	0	1	1	1
GO:0004590	Molecular Function	orotidine-5'-phosphate decarboxylase activity	0	1	1	1
GO:0004595	Molecular Function	pantetheine-phosphate adenylyltransferase activity	0	1	1	1
GO:0004597	Molecular Function	peptide-aspartate beta-dioxygenase activity	0	1	1	1
GO:0004598	Molecular Function	peptidylamidoglycolate lyase activity	0	1	1	1
GO:0004603	Molecular Function	phenylethanolamine N-methyltransferase activity	0	1	1	1
GO:0004607	Molecular Function	phosphatidylcholine-sterol O-acyltransferase activity	0	1	1	1
GO:0004608	Molecular Function	phosphatidylethanolamine N-methyltransferase activity	0	1	1	1
GO:0004610	Molecular Function	phosphoacetylglucosamine mutase activity	0	1	1	1
GO:0004617	Molecular Function	phosphoglycerate dehydrogenase activity	0	1	1	1
GO:0004621	Molecular Function	glycosylphosphatidylinositol phospholipase D activity	0	1	1	1
GO:0004631	Molecular Function	phosphomevalonate kinase activity	0	1	1	1
GO:0004632	Molecular Function	phosphopantothenate--cysteine ligase activity	0	1	1	1
GO:0004633	Molecular Function	phosphopantothenoylcysteine decarboxylase activity	0	1	1	1
GO:0004638	Molecular Function	phosphoribosylaminoimidazole carboxylase activity	0	1	1	1
GO:0004639	Molecular Function	phosphoribosylaminoimidazolesuccinocarboxamide synthase activity	0	1	1	1
GO:0004641	Molecular Function	phosphoribosylformylglycinamidine cyclo-ligase activity	0	1	1	1
GO:0004642	Molecular Function	phosphoribosylformylglycinamidine synthase activity	0	1	1	1
GO:0004643	Molecular Function	phosphoribosylaminoimidazolecarboxamide formyltransferase activity	0	1	1	1
GO:0004644	Molecular Function	phosphoribosylglycinamide formyltransferase activity	0	1	1	1
GO:0004648	Molecular Function	O-phospho-L-serine:2-oxoglutarate aminotransferase activity	0	1	1	1
GO:0004654	Molecular Function	polyribonucleotide nucleotidyltransferase activity	0	1	1	1
GO:0004655	Molecular Function	porphobilinogen synthase activity	0	1	1	1
GO:0004671	Molecular Function	protein C-terminal S-isoprenylcysteine carboxyl O-methyltransferase activity	0	1	1	1
GO:0004673	Molecular Function	protein histidine kinase activity	0	1	1	1
GO:0004676	Molecular Function	3-phosphoinositide-dependent protein kinase activity	0	1	1	1
GO:0004686	Molecular Function	elongation factor-2 kinase activity	0	1	1	1
GO:0004728	Molecular Function	signal transducer, downstream of receptor, with protein tyrosine phosphatase activity	0	1	1	1
GO:0004729	Molecular Function	oxygen-dependent protoporphyrinogen oxidase activity	0	1	1	1
GO:0004733	Molecular Function	pyridoxamine-phosphate oxidase activity	0	1	1	1
GO:0004736	Molecular Function	pyruvate carboxylase activity	0	1	1	1
GO:0004742	Molecular Function	dihydrolipoyllysine-residue acetyltransferase activity	0	1	1	1
GO:0004744	Molecular Function	retinal isomerase activity	0	1	1	1
GO:0004747	Molecular Function	ribokinase activity	0	1	1	1
GO:0004750	Molecular Function	ribulose-phosphate 3-epimerase activity	0	1	1	1
GO:0004751	Molecular Function	ribose-5-phosphate isomerase activity	0	1	1	1
GO:0004757	Molecular Function	sepiapterin reductase activity	0	1	1	1
GO:0004760	Molecular Function	serine-pyruvate transaminase activity	0	1	1	1
GO:0004766	Molecular Function	spermidine synthase activity	0	1	1	1
GO:0004778	Molecular Function	succinyl-CoA hydrolase activity	0	1	1	1
GO:0004788	Molecular Function	thiamine diphosphokinase activity	0	1	1	1
GO:0004790	Molecular Function	thioether S-methyltransferase activity	0	1	1	1
GO:0004796	Molecular Function	thromboxane-A synthase activity	0	1	1	1
GO:0004799	Molecular Function	thymidylate synthase activity	0	1	1	1
GO:0004801	Molecular Function	sedoheptulose-7-phosphate:D-glyceraldehyde-3-phosphate glyceronetransferase activity	0	1	1	1
GO:0004807	Molecular Function	triose-phosphate isomerase activity	0	1	1	1
GO:0004824	Molecular Function	lysine-tRNA ligase activity	0	1	1	1
GO:0004835	Molecular Function	tubulin-tyrosine ligase activity	0	1	1	1
GO:0004838	Molecular Function	L-tyrosine:2-oxoglutarate aminotransferase activity	0	1	1	1
GO:0004853	Molecular Function	uroporphyrinogen decarboxylase activity	0	1	1	1
GO:0004855	Molecular Function	xanthine oxidase activity	0	1	1	1
GO:0004856	Molecular Function	xylulokinase activity	0	1	1	1
GO:0004876	Molecular Function	complement component C3a receptor activity	0	1	1	1
GO:0004883	Molecular Function	glucocorticoid receptor activity	0	1	1	1
GO:0004900	Molecular Function	erythropoietin receptor activity	0	1	1	1
GO:0004919	Molecular Function	interleukin-9 receptor activity	0	1	1	1
GO:0004925	Molecular Function	prolactin receptor activity	0	1	1	1
GO:0004940	Molecular Function	beta1-adrenergic receptor activity	0	1	1	1
GO:0004941	Molecular Function	beta2-adrenergic receptor activity	0	1	1	1
GO:0004961	Molecular Function	thromboxane A2 receptor activity	0	1	1	1
GO:0004964	Molecular Function	luteinizing hormone receptor activity	0	1	1	1
GO:0004978	Molecular Function	corticotropin receptor activity	0	1	1	1
GO:0004979	Molecular Function	beta-endorphin receptor activity	0	1	1	1
GO:0004990	Molecular Function	oxytocin receptor activity	0	1	1	1
GO:0004997	Molecular Function	thyrotropin-releasing hormone receptor activity	0	1	1	1
GO:0005008	Molecular Function	hepatocyte growth factor-activated receptor activity	0	1	1	1
GO:0005009	Molecular Function	insulin-activated receptor activity	0	1	1	1
GO:0005017	Molecular Function	platelet-derived growth factor-activated receptor activity	0	1	1	1
GO:0005018	Molecular Function	platelet-derived growth factor alpha-receptor activity	0	1	1	1
GO:0005020	Molecular Function	stem cell factor receptor activity	0	1	1	1
GO:0005034	Molecular Function	osmosensor activity	0	1	1	1
GO:0005035	Molecular Function	death receptor activity	0	1	1	1
GO:0005053	Molecular Function	peroxisome matrix targeting signal-2 binding	0	1	1	1
GO:0005090	Molecular Function	Sar guanyl-nucleotide exchange factor activity	0	1	1	1
GO:0005115	Molecular Function	receptor tyrosine kinase-like orphan receptor binding	0	1	1	1
GO:0005129	Molecular Function	granulocyte macrophage colony-stimulating factor receptor binding	0	1	1	1
GO:0005140	Molecular Function	interleukin-9 receptor binding	0	1	1	1
GO:0005141	Molecular Function	interleukin-10 receptor binding	0	1	1	1
GO:0005142	Molecular Function	interleukin-11 receptor binding	0	1	1	1
GO:0005144	Molecular Function	interleukin-13 receptor binding	0	1	1	1
GO:0005163	Molecular Function	nerve growth factor receptor binding	0	1	1	1
GO:0005175	Molecular Function	CD27 receptor binding	0	1	1	1
GO:0005183	Molecular Function	gonadotropin hormone-releasing hormone activity	0	1	1	1
GO:0005252	Molecular Function	open rectifier potassium channel activity	0	1	1	1
GO:0005260	Molecular Function	intracellularly ATP-gated chloride channel activity	0	1	1	1
GO:0005307	Molecular Function	choline:sodium symporter activity	0	1	1	1
GO:0005309	Molecular Function	creatine:sodium symporter activity	0	1	1	1
GO:0005316	Molecular Function	high-affinity inorganic phosphate:sodium symporter activity	0	1	1	1
GO:0005335	Molecular Function	serotonin:sodium symporter activity	0	1	1	1
GO:0005345	Molecular Function	purine nucleobase transmembrane transporter activity	0	1	1	1
GO:0005353	Molecular Function	fructose transmembrane transporter activity	0	1	1	1
GO:0005369	Molecular Function	taurine:sodium symporter activity	0	1	1	1
GO:0005464	Molecular Function	UDP-xylose transmembrane transporter activity	0	1	1	1
GO:0005503	Molecular Function	all-trans retinal binding	0	1	1	1
GO:0005585	Cellular Component	collagen type II trimer	0	1	1	1
GO:0005586	Cellular Component	collagen type III trimer	0	1	1	1
GO:0005595	Cellular Component	collagen type XII trimer	0	1	1	1
GO:0005673	Cellular Component	transcription factor TFIIE complex	0	1	1	1
GO:0005690	Cellular Component	U4atac snRNP	0	1	1	1
GO:0005691	Cellular Component	U6atac snRNP	0	1	1	1
GO:0005713	Cellular Component	recombination nodule	0	1	1	1
GO:0005724	Cellular Component	nuclear telomeric heterochromatin	0	1	1	1
GO:0005731	Cellular Component	nucleolus organizer region	0	1	1	1
GO:0005745	Cellular Component	m-AAA complex	0	1	1	1
GO:0005767	Cellular Component	secondary lysosome	0	1	1	1
GO:0005895	Cellular Component	interleukin-5 receptor complex	0	1	1	1
GO:0005954	Cellular Component	calcium- and calmodulin-dependent protein kinase complex	0	1	1	1
GO:0005969	Cellular Component	serine-pyruvate aminotransferase complex	0	1	1	1
GO:0005991	Biological Process	trehalose metabolic process	0	1	1	1
GO:0006049	Biological Process	UDP-N-acetylglucosamine catabolic process	0	1	1	1
GO:0006061	Biological Process	sorbitol biosynthetic process	0	1	1	1
GO:0006062	Biological Process	sorbitol catabolic process	0	1	1	1
GO:0006106	Biological Process	fumarate metabolic process	0	1	1	1
GO:0006145	Biological Process	purine nucleobase catabolic process	0	1	1	1
GO:0006147	Biological Process	guanine catabolic process	0	1	1	1
GO:0006148	Biological Process	inosine catabolic process	0	1	1	1
GO:0006157	Biological Process	deoxyadenosine catabolic process	0	1	1	1
GO:0006168	Biological Process	adenine salvage	0	1	1	1
GO:0006169	Biological Process	adenosine salvage	0	1	1	1
GO:0006174	Biological Process	dADP phosphorylation	0	1	1	1
GO:0006175	Biological Process	dATP biosynthetic process	0	1	1	1
GO:0006178	Biological Process	guanine salvage	0	1	1	1
GO:0006185	Biological Process	dGDP biosynthetic process	0	1	1	1
GO:0006186	Biological Process	dGDP phosphorylation	0	1	1	1
GO:0006193	Biological Process	ITP catabolic process	0	1	1	1
GO:0006211	Biological Process	5-methylcytosine catabolic process	0	1	1	1
GO:0006214	Biological Process	thymidine catabolic process	0	1	1	1
GO:0006218	Biological Process	uridine catabolic process	0	1	1	1
GO:0006238	Biological Process	CMP salvage	0	1	1	1
GO:0006253	Biological Process	dCTP catabolic process	0	1	1	1
GO:0006258	Biological Process	UDP-glucose catabolic process	0	1	1	1
GO:0006343	Biological Process	establishment of chromatin silencing	0	1	1	1
GO:0006393	Biological Process	termination of mitochondrial transcription	0	1	1	1
GO:0006404	Biological Process	RNA import into nucleus	0	1	1	1
GO:0006422	Biological Process	aspartyl-tRNA aminoacylation	0	1	1	1
GO:0006430	Biological Process	lysyl-tRNA aminoacylation	0	1	1	1
GO:0006463	Biological Process	steroid hormone receptor complex assembly	0	1	1	1
GO:0006530	Biological Process	asparagine catabolic process	0	1	1	1
GO:0006535	Biological Process	cysteine biosynthetic process from serine	0	1	1	1
GO:0006580	Biological Process	ethanolamine metabolic process	0	1	1	1
GO:0006581	Biological Process	acetylcholine catabolic process	0	1	1	1
GO:0006585	Biological Process	dopamine biosynthetic process from tyrosine	0	1	1	1
GO:0006592	Biological Process	ornithine biosynthetic process	0	1	1	1
GO:0006593	Biological Process	ornithine catabolic process	0	1	1	1
GO:0006617	Biological Process	SRP-dependent cotranslational protein targeting to membrane, signal sequence recognition	0	1	1	1
GO:0006639	Biological Process	acylglycerol metabolic process	0	1	1	1
GO:0006660	Biological Process	phosphatidylserine catabolic process	0	1	1	1
GO:0006666	Biological Process	3-keto-sphinganine metabolic process	0	1	1	1
GO:0006667	Biological Process	sphinganine metabolic process	0	1	1	1
GO:0006668	Biological Process	sphinganine-1-phosphate metabolic process	0	1	1	1
GO:0006669	Biological Process	sphinganine-1-phosphate biosynthetic process	0	1	1	1
GO:0006679	Biological Process	glucosylceramide biosynthetic process	0	1	1	1
GO:0006683	Biological Process	galactosylceramide catabolic process	0	1	1	1
GO:0006696	Biological Process	ergosterol biosynthetic process	0	1	1	1
GO:0006711	Biological Process	estrogen catabolic process	0	1	1	1
GO:0006743	Biological Process	ubiquinone metabolic process	0	1	1	1
GO:0006747	Biological Process	FAD biosynthetic process	0	1	1	1
GO:0006757	Biological Process	ATP generation from ADP	0	1	1	1
GO:0006780	Biological Process	uroporphyrinogen III biosynthetic process	0	1	1	1
GO:0006843	Biological Process	mitochondrial citrate transport	0	1	1	1
GO:0006863	Biological Process	purine nucleobase transport	0	1	1	1
GO:0006876	Biological Process	cellular cadmium ion homeostasis	0	1	1	1
GO:0006948	Biological Process	induction by virus of host cell-cell fusion	0	1	1	1
GO:0006984	Biological Process	ER-nucleus signaling pathway	0	1	1	1
GO:0007014	Biological Process	actin ubiquitination	0	1	1	1
GO:0007063	Biological Process	regulation of sister chromatid cohesion	0	1	1	1
GO:0007072	Biological Process	positive regulation of transcription involved in exit from mitosis	0	1	1	1
GO:0007174	Biological Process	epidermal growth factor catabolic process	0	1	1	1
GO:0007225	Biological Process	patched ligand maturation	0	1	1	1
GO:0007227	Biological Process	signal transduction downstream of smoothened	0	1	1	1
GO:0007284	Biological Process	spermatogonial cell division	0	1	1	1
GO:0007291	Biological Process	sperm individualization	0	1	1	1
GO:0007321	Biological Process	sperm displacement	0	1	1	1
GO:0007371	Biological Process	ventral midline determination	0	1	1	1
GO:0007400	Biological Process	neuroblast fate determination	0	1	1	1
GO:0007440	Biological Process	foregut morphogenesis	0	1	1	1
GO:0007499	Biological Process	ectoderm and mesoderm interaction	0	1	1	1
GO:0007509	Biological Process	mesoderm migration involved in gastrulation	0	1	1	1
GO:0007522	Biological Process	visceral muscle development	0	1	1	1
GO:0007576	Biological Process	nucleolar fragmentation	0	1	1	1
GO:0007624	Biological Process	ultradian rhythm	0	1	1	1
GO:0007634	Biological Process	optokinetic behavior	0	1	1	1
GO:0008052	Biological Process	sensory organ boundary specification	0	1	1	1
GO:0008057	Biological Process	eye pigment granule organization	0	1	1	1
GO:0008068	Molecular Function	extracellularly glutamate-gated chloride channel activity	0	1	1	1
GO:0008108	Molecular Function	UDP-glucose:hexose-1-phosphate uridylyltransferase activity	0	1	1	1
GO:0008111	Molecular Function	alpha-methylacyl-CoA racemase activity	0	1	1	1
GO:0008112	Molecular Function	nicotinamide N-methyltransferase activity	0	1	1	1
GO:0008115	Molecular Function	sarcosine oxidase activity	0	1	1	1
GO:0008116	Molecular Function	prostaglandin-I synthase activity	0	1	1	1
GO:0008117	Molecular Function	sphinganine-1-phosphate aldolase activity	0	1	1	1
GO:0008118	Molecular Function	N-acetyllactosaminide alpha-2,3-sialyltransferase activity	0	1	1	1
GO:0008119	Molecular Function	thiopurine S-methyltransferase activity	0	1	1	1
GO:0008123	Molecular Function	cholesterol 7-alpha-monooxygenase activity	0	1	1	1
GO:0008160	Molecular Function	protein tyrosine phosphatase activator activity	0	1	1	1
GO:0008192	Molecular Function	RNA guanylyltransferase activity	0	1	1	1
GO:0008254	Molecular Function	3'-nucleotidase activity	0	1	1	1
GO:0008260	Molecular Function	3-oxoacid CoA-transferase activity	0	1	1	1
GO:0008265	Molecular Function	Mo-molybdopterin cofactor sulfurase activity	0	1	1	1
GO:0008287	Cellular Component	protein serine/threonine phosphatase complex	0	1	1	1
GO:0008297	Molecular Function	single-stranded DNA exodeoxyribonuclease activity	0	1	1	1
GO:0008336	Molecular Function	gamma-butyrobetaine dioxygenase activity	0	1	1	1
GO:0008352	Cellular Component	katanin complex	0	1	1	1
GO:0008387	Molecular Function	steroid 7-alpha-hydroxylase activity	0	1	1	1
GO:0008397	Molecular Function	sterol 12-alpha-hydroxylase activity	0	1	1	1
GO:0008398	Molecular Function	sterol 14-demethylase activity	0	1	1	1
GO:0008403	Molecular Function	25-hydroxycholecalciferol-24-hydroxylase activity	0	1	1	1
GO:0008404	Molecular Function	arachidonic acid 14,15-epoxygenase activity	0	1	1	1
GO:0008405	Molecular Function	arachidonic acid 11,12-epoxygenase activity	0	1	1	1
GO:0008418	Molecular Function	protein-N-terminal asparagine amidohydrolase activity	0	1	1	1
GO:0008419	Molecular Function	RNA lariat debranching enzyme activity	0	1	1	1
GO:0008424	Molecular Function	glycoprotein 6-alpha-L-fucosyltransferase activity	0	1	1	1
GO:0008425	Molecular Function	2-polyprenyl-6-methoxy-1,4-benzoquinone methyltransferase activity	0	1	1	1
GO:0008428	Molecular Function	ribonuclease inhibitor activity	0	1	1	1
GO:0008434	Molecular Function	calcitriol receptor activity	0	1	1	1
GO:0008437	Molecular Function	thyrotropin-releasing hormone activity	0	1	1	1
GO:0008442	Molecular Function	3-hydroxyisobutyrate dehydrogenase activity	0	1	1	1
GO:0008444	Molecular Function	CDP-diacylglycerol-glycerol-3-phosphate 3-phosphatidyltransferase activity	0	1	1	1
GO:0008445	Molecular Function	D-aspartate oxidase activity	0	1	1	1
GO:0008446	Molecular Function	GDP-mannose 4,6-dehydratase activity	0	1	1	1
GO:0008448	Molecular Function	N-acetylglucosamine-6-phosphate deacetylase activity	0	1	1	1
GO:0008455	Molecular Function	alpha-1,6-mannosylglycoprotein 2-beta-N-acetylglucosaminyltransferase activity	0	1	1	1
GO:0008456	Molecular Function	alpha-N-acetylgalactosaminidase activity	0	1	1	1
GO:0008457	Molecular Function	beta-galactosyl-N-acetylglucosaminylgalactosylglucosyl-ceramide beta-1,3-acetylglucosaminyltransferase activity	0	1	1	1
GO:0008458	Molecular Function	carnitine O-octanoyltransferase activity	0	1	1	1
GO:0008460	Molecular Function	dTDP-glucose 4,6-dehydratase activity	0	1	1	1
GO:0008465	Molecular Function	glycerate dehydrogenase activity	0	1	1	1
GO:0008466	Molecular Function	glycogenin glucosyltransferase activity	0	1	1	1
GO:0008470	Molecular Function	isovaleryl-CoA dehydrogenase activity	0	1	1	1
GO:0008478	Molecular Function	pyridoxal kinase activity	0	1	1	1
GO:0008480	Molecular Function	sarcosine dehydrogenase activity	0	1	1	1
GO:0008482	Molecular Function	sulfite oxidase activity	0	1	1	1
GO:0008488	Molecular Function	gamma-glutamyl carboxylase activity	0	1	1	1
GO:0008493	Molecular Function	tetracycline transmembrane transporter activity	0	1	1	1
GO:0008495	Molecular Function	protoheme IX farnesyltransferase activity	0	1	1	1
GO:0008507	Molecular Function	sodium:iodide symporter activity	0	1	1	1
GO:0008518	Molecular Function	reduced folate carrier activity	0	1	1	1
GO:0008521	Molecular Function	acetyl-CoA transmembrane transporter activity	0	1	1	1
GO:0008531	Molecular Function	riboflavin kinase activity	0	1	1	1
GO:0008555	Molecular Function	chloride-transporting ATPase activity	0	1	1	1
GO:0008579	Molecular Function	JUN kinase phosphatase activity	0	1	1	1
GO:0008609	Molecular Function	alkylglycerone-phosphate synthase activity	0	1	1	1
GO:0008627	Biological Process	intrinsic apoptotic signaling pathway in response to osmotic stress	0	1	1	1
GO:0008650	Molecular Function	rRNA (uridine-2'-O-)-methyltransferase activity	0	1	1	1
GO:0008689	Molecular Function	3-demethylubiquinone-9 3-O-methyltransferase activity	0	1	1	1
GO:0008700	Molecular Function	4-hydroxy-2-oxoglutarate aldolase activity	0	1	1	1
GO:0008705	Molecular Function	methionine synthase activity	0	1	1	1
GO:0008721	Molecular Function	D-serine ammonia-lyase activity	0	1	1	1
GO:0008725	Molecular Function	DNA-3-methyladenine glycosylase activity	0	1	1	1
GO:0008747	Molecular Function	N-acetylneuraminate lyase activity	0	1	1	1
GO:0008750	Molecular Function	NAD(P)+ transhydrogenase (AB-specific) activity	0	1	1	1
GO:0008753	Molecular Function	NADPH dehydrogenase (quinone) activity	0	1	1	1
GO:0008761	Molecular Function	UDP-N-acetylglucosamine 2-epimerase activity	0	1	1	1
GO:0008768	Molecular Function	UDP-sugar diphosphatase activity	0	1	1	1
GO:0008775	Molecular Function	acetate CoA-transferase activity	0	1	1	1
GO:0008783	Molecular Function	agmatinase activity	0	1	1	1
GO:0008792	Molecular Function	arginine decarboxylase activity	0	1	1	1
GO:0008802	Molecular Function	betaine-aldehyde dehydrogenase activity	0	1	1	1
GO:0008808	Molecular Function	cardiolipin synthase activity	0	1	1	1
GO:0008811	Molecular Function	chloramphenicol O-acetyltransferase activity	0	1	1	1
GO:0008812	Molecular Function	choline dehydrogenase activity	0	1	1	1
GO:0008817	Molecular Function	cob(I)yrinic acid a,c-diamide adenosyltransferase activity	0	1	1	1
GO:0008832	Molecular Function	dGTPase activity	0	1	1	1
GO:0008843	Molecular Function	endochitinase activity	0	1	1	1
GO:0008852	Molecular Function	exodeoxyribonuclease I activity	0	1	1	1
GO:0008859	Molecular Function	exoribonuclease II activity	0	1	1	1
GO:0008887	Molecular Function	glycerate kinase activity	0	1	1	1
GO:0008891	Molecular Function	glycolate oxidase activity	0	1	1	1
GO:0008892	Molecular Function	guanine deaminase activity	0	1	1	1
GO:0008893	Molecular Function	guanosine-3',5'-bis(diphosphate) 3'-diphosphatase activity	0	1	1	1
GO:0008894	Molecular Function	guanosine-5'-triphosphate,3'-diphosphate diphosphatase activity	0	1	1	1
GO:0008897	Molecular Function	holo-[acyl-carrier-protein] synthase activity	0	1	1	1
GO:0008940	Molecular Function	nitrate reductase activity	0	1	1	1
GO:0008955	Molecular Function	peptidoglycan glycosyltransferase activity	0	1	1	1
GO:0008962	Molecular Function	phosphatidylglycerophosphatase activity	0	1	1	1
GO:0008963	Molecular Function	phospho-N-acetylmuramoyl-pentapeptide-transferase activity	0	1	1	1
GO:0009000	Molecular Function	selenocysteine lyase activity	0	1	1	1
GO:0009007	Molecular Function	site-specific DNA-methyltransferase (adenine-specific) activity	0	1	1	1
GO:0009013	Molecular Function	succinate-semialdehyde dehydrogenase [NAD(P)+] activity	0	1	1	1
GO:0009020	Molecular Function	tRNA (guanosine-2'-O-)-methyltransferase activity	0	1	1	1
GO:0009032	Molecular Function	thymidine phosphorylase activity	0	1	1	1
GO:0009061	Biological Process	anaerobic respiration	0	1	1	1
GO:0009070	Biological Process	serine family amino acid biosynthetic process	0	1	1	1
GO:0009071	Biological Process	serine family amino acid catabolic process	0	1	1	1
GO:0009087	Biological Process	methionine catabolic process	0	1	1	1
GO:0009088	Biological Process	threonine biosynthetic process	0	1	1	1
GO:0009106	Biological Process	lipoate metabolic process	0	1	1	1
GO:0009124	Biological Process	nucleoside monophosphate biosynthetic process	0	1	1	1
GO:0009128	Biological Process	purine nucleoside monophosphate catabolic process	0	1	1	1
GO:0009132	Biological Process	nucleoside diphosphate metabolic process	0	1	1	1
GO:0009133	Biological Process	nucleoside diphosphate biosynthetic process	0	1	1	1
GO:0009134	Biological Process	nucleoside diphosphate catabolic process	0	1	1	1
GO:0009154	Biological Process	purine ribonucleotide catabolic process	0	1	1	1
GO:0009159	Biological Process	deoxyribonucleoside monophosphate catabolic process	0	1	1	1
GO:0009200	Biological Process	deoxyribonucleoside triphosphate metabolic process	0	1	1	1
GO:0009214	Biological Process	cyclic nucleotide catabolic process	0	1	1	1
GO:0009229	Biological Process	thiamine diphosphate biosynthetic process	0	1	1	1
GO:0009231	Biological Process	riboflavin biosynthetic process	0	1	1	1
GO:0009234	Biological Process	menaquinone biosynthetic process	0	1	1	1
GO:0009245	Biological Process	lipid A biosynthetic process	0	1	1	1
GO:0009256	Biological Process	10-formyltetrahydrofolate metabolic process	0	1	1	1
GO:0009305	Biological Process	protein biotinylation	0	1	1	1
GO:0009346	Cellular Component	citrate lyase complex	0	1	1	1
GO:0009353	Cellular Component	mitochondrial oxoglutarate dehydrogenase complex	0	1	1	1
GO:0009360	Cellular Component	DNA polymerase III complex	0	1	1	1
GO:0009400	Molecular Function	signal transducer, downstream of receptor, with serine/threonine phosphatase activity	0	1	1	1
GO:0009403	Biological Process	toxin biosynthetic process	0	1	1	1
GO:0009443	Biological Process	pyridoxal 5'-phosphate salvage	0	1	1	1
GO:0009444	Biological Process	pyruvate oxidation	0	1	1	1
GO:0009452	Biological Process	7-methylguanosine RNA capping	0	1	1	1
GO:0009631	Biological Process	cold acclimation	0	1	1	1
GO:0009644	Biological Process	response to high light intensity	0	1	1	1
GO:0009789	Biological Process	positive regulation of abscisic acid-activated signaling pathway	0	1	1	1
GO:0009794	Biological Process	regulation of mitotic cell cycle, embryonic	0	1	1	1
GO:0009817	Biological Process	defense response to fungus, incompatible interaction	0	1	1	1
GO:0009820	Biological Process	alkaloid metabolic process	0	1	1	1
GO:0009841	Cellular Component	mitochondrial endopeptidase Clp complex	0	1	1	1
GO:0009855	Biological Process	determination of bilateral symmetry	0	1	1	1
GO:0009917	Molecular Function	sterol 5-alpha reductase activity	0	1	1	1
GO:0009918	Molecular Function	sterol delta7 reductase activity	0	1	1	1
GO:0009946	Biological Process	proximal/distal axis specification	0	1	1	1
GO:0009956	Biological Process	radial pattern formation	0	1	1	1
GO:0010021	Biological Process	amylopectin biosynthetic process	0	1	1	1
GO:0010092	Biological Process	specification of animal organ identity	0	1	1	1
GO:0010124	Biological Process	phenylacetate catabolic process	0	1	1	1
GO:0010157	Biological Process	response to chlorate	0	1	1	1
GO:0010171	Biological Process	body morphogenesis	0	1	1	1
GO:0010189	Biological Process	vitamin E biosynthetic process	0	1	1	1
GO:0010232	Biological Process	vascular transport	0	1	1	1
GO:0010309	Molecular Function	acireductone dioxygenase [iron(II)-requiring] activity	0	1	1	1
GO:0010428	Molecular Function	methyl-CpNpG binding	0	1	1	1
GO:0010446	Biological Process	response to alkaline pH	0	1	1	1
GO:0010464	Biological Process	regulation of mesenchymal cell proliferation	0	1	1	1
GO:0010481	Biological Process	epidermal cell division	0	1	1	1
GO:0010517	Biological Process	regulation of phospholipase activity	0	1	1	1
GO:0010522	Biological Process	regulation of calcium ion transport into cytosol	0	1	1	1
GO:0010557	Biological Process	positive regulation of macromolecule biosynthetic process	0	1	1	1
GO:0010566	Biological Process	regulation of ketone biosynthetic process	0	1	1	1
GO:0010578	Biological Process	regulation of adenylate cyclase activity involved in G-protein coupled receptor signaling pathway	0	1	1	1
GO:0010607	Biological Process	negative regulation of cytoplasmic mRNA processing body assembly	0	1	1	1
GO:0010610	Biological Process	regulation of mRNA stability involved in response to stress	0	1	1	1
GO:0010625	Biological Process	positive regulation of Schwann cell proliferation	0	1	1	1
GO:0010650	Biological Process	positive regulation of cell communication by electrical coupling	0	1	1	1
GO:0010657	Biological Process	muscle cell apoptotic process	0	1	1	1
GO:0010722	Biological Process	regulation of ferrochelatase activity	0	1	1	1
GO:0010729	Biological Process	positive regulation of hydrogen peroxide biosynthetic process	0	1	1	1
GO:0010752	Biological Process	regulation of cGMP-mediated signaling	0	1	1	1
GO:0010754	Biological Process	negative regulation of cGMP-mediated signaling	0	1	1	1
GO:0010795	Biological Process	regulation of ubiquinone biosynthetic process	0	1	1	1
GO:0010797	Biological Process	regulation of multivesicular body size involved in endosome transport	0	1	1	1
GO:0010813	Biological Process	neuropeptide catabolic process	0	1	1	1
GO:0010814	Biological Process	substance P catabolic process	0	1	1	1
GO:0010816	Biological Process	calcitonin catabolic process	0	1	1	1
GO:0010849	Biological Process	regulation of proton-transporting ATPase activity, rotational mechanism	0	1	1	1
GO:0010855	Molecular Function	adenylate cyclase inhibitor activity	0	1	1	1
GO:0010857	Molecular Function	calcium-dependent protein kinase activity	0	1	1	1
GO:0010859	Molecular Function	calcium-dependent cysteine-type endopeptidase inhibitor activity	0	1	1	1
GO:0010869	Biological Process	regulation of receptor biosynthetic process	0	1	1	1
GO:0010874	Biological Process	regulation of cholesterol efflux	0	1	1	1
GO:0010876	Biological Process	lipid localization	0	1	1	1
GO:0010877	Biological Process	lipid transport involved in lipid storage	0	1	1	1
GO:0010878	Biological Process	cholesterol storage	0	1	1	1
GO:0010879	Biological Process	cholesterol transport involved in cholesterol storage	0	1	1	1
GO:0010925	Biological Process	positive regulation of inositol-polyphosphate 5-phosphatase activity	0	1	1	1
GO:0010933	Biological Process	positive regulation of macrophage tolerance induction	0	1	1	1
GO:0010948	Biological Process	negative regulation of cell cycle process	0	1	1	1
GO:0010965	Biological Process	regulation of mitotic sister chromatid separation	0	1	1	1
GO:0010968	Biological Process	regulation of microtubule nucleation	0	1	1	1
GO:0010987	Biological Process	negative regulation of high-density lipoprotein particle clearance	0	1	1	1
GO:0010990	Biological Process	regulation of SMAD protein complex assembly	0	1	1	1
GO:0014014	Biological Process	negative regulation of gliogenesis	0	1	1	1
GO:0014717	Biological Process	regulation of satellite cell activation involved in skeletal muscle regeneration	0	1	1	1
GO:0014722	Biological Process	regulation of skeletal muscle contraction by calcium ion signaling	0	1	1	1
GO:0014739	Biological Process	positive regulation of muscle hyperplasia	0	1	1	1
GO:0014741	Biological Process	negative regulation of muscle hypertrophy	0	1	1	1
GO:0014804	Cellular Component	terminal cisterna lumen	0	1	1	1
GO:0014813	Biological Process	skeletal muscle satellite cell commitment	0	1	1	1
GO:0014820	Biological Process	tonic smooth muscle contraction	0	1	1	1
GO:0014841	Biological Process	skeletal muscle satellite cell proliferation	0	1	1	1
GO:0014843	Biological Process	growth factor dependent regulation of skeletal muscle satellite cell proliferation	0	1	1	1
GO:0014853	Biological Process	regulation of excitatory postsynaptic membrane potential involved in skeletal muscle contraction	0	1	1	1
GO:0014861	Biological Process	regulation of skeletal muscle contraction via regulation of action potential	0	1	1	1
GO:0014866	Biological Process	skeletal myofibril assembly	0	1	1	1
GO:0014876	Biological Process	response to injury involved in regulation of muscle adaptation	0	1	1	1
GO:0014896	Biological Process	muscle hypertrophy	0	1	1	1
GO:0015019	Molecular Function	heparan-alpha-glucosaminide N-acetyltransferase activity	0	1	1	1
GO:0015052	Molecular Function	beta3-adrenergic receptor activity	0	1	1	1
GO:0015054	Molecular Function	gastrin receptor activity	0	1	1	1
GO:0015055	Molecular Function	secretin receptor activity	0	1	1	1
GO:0015068	Molecular Function	glycine amidinotransferase activity	0	1	1	1
GO:0015086	Molecular Function	cadmium ion transmembrane transporter activity	0	1	1	1
GO:0015091	Molecular Function	ferric iron transmembrane transporter activity	0	1	1	1
GO:0015094	Molecular Function	lead ion transmembrane transporter activity	0	1	1	1
GO:0015098	Molecular Function	molybdate ion transmembrane transporter activity	0	1	1	1
GO:0015112	Molecular Function	nitrate transmembrane transporter activity	0	1	1	1
GO:0015117	Molecular Function	thiosulfate transmembrane transporter activity	0	1	1	1
GO:0015126	Molecular Function	canalicular bile acid transmembrane transporter activity	0	1	1	1
GO:0015131	Molecular Function	oxaloacetate transmembrane transporter activity	0	1	1	1
GO:0015136	Molecular Function	sialic acid transmembrane transporter activity	0	1	1	1
GO:0015140	Molecular Function	malate transmembrane transporter activity	0	1	1	1
GO:0015152	Molecular Function	glucose-6-phosphate transmembrane transporter activity	0	1	1	1
GO:0015173	Molecular Function	aromatic amino acid transmembrane transporter activity	0	1	1	1
GO:0015190	Molecular Function	L-leucine transmembrane transporter activity	0	1	1	1
GO:0015191	Molecular Function	L-methionine transmembrane transporter activity	0	1	1	1
GO:0015195	Molecular Function	L-threonine transmembrane transporter activity	0	1	1	1
GO:0015196	Molecular Function	L-tryptophan transmembrane transporter activity	0	1	1	1
GO:0015211	Molecular Function	purine nucleoside transmembrane transporter activity	0	1	1	1
GO:0015292	Molecular Function	uniporter activity	0	1	1	1
GO:0015327	Molecular Function	cystine:glutamate antiporter activity	0	1	1	1
GO:0015362	Molecular Function	high-affinity sodium:dicarboxylate symporter activity	0	1	1	1
GO:0015367	Molecular Function	oxoglutarate:malate antiporter activity	0	1	1	1
GO:0015378	Molecular Function	sodium:chloride symporter activity	0	1	1	1
GO:0015390	Molecular Function	purine-specific nucleoside:sodium symporter activity	0	1	1	1
GO:0015431	Molecular Function	glutathione S-conjugate-exporting ATPase activity	0	1	1	1
GO:0015439	Molecular Function	heme-transporting ATPase activity	0	1	1	1
GO:0015495	Molecular Function	gamma-aminobutyric acid:proton symporter activity	0	1	1	1
GO:0015499	Molecular Function	formate transmembrane transporter activity	0	1	1	1
GO:0015578	Molecular Function	mannose transmembrane transporter activity	0	1	1	1
GO:0015660	Molecular Function	formate efflux transmembrane transporter activity	0	1	1	1
GO:0015679	Biological Process	plasma membrane copper ion transport	0	1	1	1
GO:0015689	Biological Process	molybdate ion transport	0	1	1	1
GO:0015692	Biological Process	lead ion transport	0	1	1	1
GO:0015694	Biological Process	mercury ion transport	0	1	1	1
GO:0015706	Biological Process	nitrate transport	0	1	1	1
GO:0015707	Biological Process	nitrite transport	0	1	1	1
GO:0015709	Biological Process	thiosulfate transport	0	1	1	1
GO:0015724	Biological Process	formate transport	0	1	1	1
GO:0015729	Biological Process	oxaloacetate transport	0	1	1	1
GO:0015734	Biological Process	taurine transport	0	1	1	1
GO:0015739	Biological Process	sialic acid transport	0	1	1	1
GO:0015761	Biological Process	mannose transport	0	1	1	1
GO:0015783	Biological Process	GDP-fucose transport	0	1	1	1
GO:0015790	Biological Process	UDP-xylose transport	0	1	1	1
GO:0015791	Biological Process	polyol transport	0	1	1	1
GO:0015797	Biological Process	mannitol transport	0	1	1	1
GO:0015805	Biological Process	S-adenosyl-L-methionine transport	0	1	1	1
GO:0015826	Biological Process	threonine transport	0	1	1	1
GO:0015838	Biological Process	amino-acid betaine transport	0	1	1	1
GO:0015862	Biological Process	uridine transport	0	1	1	1
GO:0015864	Biological Process	pyrimidine nucleoside transport	0	1	1	1
GO:0015868	Biological Process	purine ribonucleotide transport	0	1	1	1
GO:0015878	Biological Process	biotin transport	0	1	1	1
GO:0015881	Biological Process	creatine transport	0	1	1	1
GO:0015887	Biological Process	pantothenate transmembrane transport	0	1	1	1
GO:0015904	Biological Process	tetracycline transport	0	1	1	1
GO:0015938	Biological Process	coenzyme A catabolic process	0	1	1	1
GO:0015990	Biological Process	electron transport coupled proton transport	0	1	1	1
GO:0016028	Cellular Component	rhabdomere	0	1	1	1
GO:0016034	Molecular Function	maleylacetoacetate isomerase activity	0	1	1	1
GO:0016036	Biological Process	cellular response to phosphate starvation	0	1	1	1
GO:0016073	Biological Process	snRNA metabolic process	0	1	1	1
GO:0016077	Biological Process	snoRNA catabolic process	0	1	1	1
GO:0016078	Biological Process	tRNA catabolic process	0	1	1	1
GO:0016094	Biological Process	polyprenol biosynthetic process	0	1	1	1
GO:0016095	Biological Process	polyprenol catabolic process	0	1	1	1
GO:0016116	Biological Process	carotenoid metabolic process	0	1	1	1
GO:0016119	Biological Process	carotene metabolic process	0	1	1	1
GO:0016121	Biological Process	carotene catabolic process	0	1	1	1
GO:0016122	Biological Process	xanthophyll metabolic process	0	1	1	1
GO:0016132	Biological Process	brassinosteroid biosynthetic process	0	1	1	1
GO:0016153	Molecular Function	urocanate hydratase activity	0	1	1	1
GO:0016154	Molecular Function	pyrimidine-nucleoside phosphorylase activity	0	1	1	1
GO:0016182	Biological Process	synaptic vesicle budding from endosome	0	1	1	1
GO:0016232	Molecular Function	HNK-1 sulfotransferase activity	0	1	1	1
GO:0016243	Biological Process	regulation of autophagosome size	0	1	1	1
GO:0016250	Molecular Function	N-sulfoglucosamine sulfohydrolase activity	0	1	1	1
GO:0016277	Molecular Function	[myelin basic protein]-arginine N-methyltransferase activity	0	1	1	1
GO:0016282	Cellular Component	eukaryotic 43S preinitiation complex	0	1	1	1
GO:0016287	Molecular Function	glycerone-phosphate O-acyltransferase activity	0	1	1	1
GO:0016312	Molecular Function	inositol bisphosphate phosphatase activity	0	1	1	1
GO:0016412	Molecular Function	serine O-acyltransferase activity	0	1	1	1
GO:0016433	Molecular Function	rRNA (adenine) methyltransferase activity	0	1	1	1
GO:0016495	Molecular Function	C-X3-C chemokine receptor activity	0	1	1	1
GO:0016496	Molecular Function	substance P receptor activity	0	1	1	1
GO:0016497	Molecular Function	substance K receptor activity	0	1	1	1
GO:0016503	Molecular Function	pheromone receptor activity	0	1	1	1
GO:0016517	Molecular Function	interleukin-12 receptor activity	0	1	1	1
GO:0016519	Molecular Function	gastric inhibitory peptide receptor activity	0	1	1	1
GO:0016521	Molecular Function	pituitary adenylate cyclase activating polypeptide activity	0	1	1	1
GO:0016596	Molecular Function	thienylcyclohexylpiperidine binding	0	1	1	1
GO:0016639	Molecular Function	oxidoreductase activity, acting on the CH-NH2 group of donors, NAD or NADP as acceptor	0	1	1	1
GO:0016653	Molecular Function	oxidoreductase activity, acting on NAD(P)H, heme protein as acceptor	0	1	1	1
GO:0016711	Molecular Function	flavonoid 3'-monooxygenase activity	0	1	1	1
GO:0016768	Molecular Function	spermine synthase activity	0	1	1	1
GO:0016784	Molecular Function	3-mercaptopyruvate sulfurtransferase activity	0	1	1	1
GO:0016807	Molecular Function	cysteine-type carboxypeptidase activity	0	1	1	1
GO:0016844	Molecular Function	strictosidine synthase activity	0	1	1	1
GO:0016878	Molecular Function	acid-thiol ligase activity	0	1	1	1
GO:0016885	Molecular Function	ligase activity, forming carbon-carbon bonds	0	1	1	1
GO:0016889	Molecular Function	endodeoxyribonuclease activity, producing 3'-phosphomonoesters	0	1	1	1
GO:0016913	Molecular Function	follicle-stimulating hormone activity	0	1	1	1
GO:0016920	Molecular Function	pyroglutamyl-peptidase activity	0	1	1	1
GO:0016979	Molecular Function	lipoate-protein ligase activity	0	1	1	1
GO:0016990	Molecular Function	arginine deiminase activity	0	1	1	1
GO:0016992	Molecular Function	lipoate synthase activity	0	1	1	1
GO:0016999	Biological Process	antibiotic metabolic process	0	1	1	1
GO:0017004	Biological Process	cytochrome complex assembly	0	1	1	1
GO:0017005	Molecular Function	3'-tyrosyl-DNA phosphodiesterase activity	0	1	1	1
GO:0017024	Molecular Function	myosin I binding	0	1	1	1
GO:0017045	Molecular Function	corticotropin-releasing hormone activity	0	1	1	1
GO:0017061	Molecular Function	S-methyl-5-thioadenosine phosphorylase activity	0	1	1	1
GO:0017064	Molecular Function	fatty acid amide hydrolase activity	0	1	1	1
GO:0017065	Molecular Function	single-strand selective uracil DNA N-glycosylase activity	0	1	1	1
GO:0017084	Molecular Function	delta1-pyrroline-5-carboxylate synthetase activity	0	1	1	1
GO:0017090	Cellular Component	meprin A complex	0	1	1	1
GO:0017096	Molecular Function	acetylserotonin O-methyltransferase activity	0	1	1	1
GO:0017113	Molecular Function	dihydropyrimidine dehydrogenase (NADP+) activity	0	1	1	1
GO:0017125	Molecular Function	deoxycytidyl transferase activity	0	1	1	1
GO:0017129	Molecular Function	triglyceride binding	0	1	1	1
GO:0017168	Molecular Function	5-oxoprolinase (ATP-hydrolyzing) activity	0	1	1	1
GO:0017172	Molecular Function	cysteine dioxygenase activity	0	1	1	1
GO:0017174	Molecular Function	glycine N-methyltransferase activity	0	1	1	1
GO:0017178	Molecular Function	diphthine-ammonia ligase activity	0	1	1	1
GO:0017188	Molecular Function	aspartate N-acetyltransferase activity	0	1	1	1
GO:0018009	Biological Process	N-terminal peptidyl-L-cysteine N-palmitoylation	0	1	1	1
GO:0018012	Biological Process	N-terminal peptidyl-alanine trimethylation	0	1	1	1
GO:0018013	Biological Process	N-terminal peptidyl-glycine methylation	0	1	1	1
GO:0018016	Biological Process	N-terminal peptidyl-proline dimethylation	0	1	1	1
GO:0018025	Molecular Function	calmodulin-lysine N-methyltransferase activity	0	1	1	1
GO:0018032	Biological Process	protein amidation	0	1	1	1
GO:0018063	Biological Process	cytochrome c-heme linkage	0	1	1	1
GO:0018112	Molecular Function	proline racemase activity	0	1	1	1
GO:0018114	Molecular Function	threonine racemase activity	0	1	1	1
GO:0018117	Biological Process	protein adenylylation	0	1	1	1
GO:0018160	Biological Process	peptidyl-pyrromethane cofactor linkage	0	1	1	1
GO:0018191	Biological Process	peptidyl-serine octanoylation	0	1	1	1
GO:0018192	Biological Process	enzyme active site formation via cysteine modification to L-cysteine persulfide	0	1	1	1
GO:0018200	Biological Process	peptidyl-glutamic acid modification	0	1	1	1
GO:0018271	Molecular Function	biotin-protein ligase activity	0	1	1	1
GO:0018272	Biological Process	protein-pyridoxal-5-phosphate linkage via peptidyl-N6-pyridoxal phosphate-L-lysine	0	1	1	1
GO:0018293	Biological Process	protein-FAD linkage	0	1	1	1
GO:0018315	Biological Process	molybdenum incorporation into molybdenum-molybdopterin complex	0	1	1	1
GO:0018323	Biological Process	enzyme active site formation via L-cysteine sulfinic acid	0	1	1	1
GO:0018364	Biological Process	peptidyl-glutamine methylation	0	1	1	1
GO:0018377	Biological Process	protein myristoylation	0	1	1	1
GO:0018395	Biological Process	peptidyl-lysine hydroxylation to 5-hydroxy-L-lysine	0	1	1	1
GO:0018400	Biological Process	peptidyl-proline hydroxylation to 3-hydroxy-L-proline	0	1	1	1
GO:0018423	Molecular Function	protein C-terminal leucine carboxyl O-methyltransferase activity	0	1	1	1
GO:0018455	Molecular Function	alcohol dehydrogenase [NAD(P)+] activity	0	1	1	1
GO:0018467	Molecular Function	formaldehyde dehydrogenase activity	0	1	1	1
GO:0018478	Molecular Function	malonate-semialdehyde dehydrogenase (acetylating) activity	0	1	1	1
GO:0018585	Molecular Function	fluorene oxygenase activity	0	1	1	1
GO:0018733	Molecular Function	3,4-dihydrocoumarin hydrolase activity	0	1	1	1
GO:0018738	Molecular Function	S-formylglutathione hydrolase activity	0	1	1	1
GO:0018773	Molecular Function	acetylpyruvate hydrolase activity	0	1	1	1
GO:0018812	Molecular Function	3-hydroxyacyl-CoA dehydratase activity	0	1	1	1
GO:0018872	Biological Process	arsonoacetate metabolic process	0	1	1	1
GO:0018917	Biological Process	fluorene metabolic process	0	1	1	1
GO:0018964	Biological Process	propylene metabolic process	0	1	1	1
GO:0018979	Biological Process	trichloroethylene metabolic process	0	1	1	1
GO:0019062	Biological Process	virion attachment to host cell	0	1	1	1
GO:0019081	Biological Process	viral translation	0	1	1	1
GO:0019101	Biological Process	female somatic sex determination	0	1	1	1
GO:0019102	Biological Process	male somatic sex determination	0	1	1	1
GO:0019107	Molecular Function	myristoyltransferase activity	0	1	1	1
GO:0019115	Molecular Function	benzaldehyde dehydrogenase activity	0	1	1	1
GO:0019119	Molecular Function	phenanthrene-9,10-epoxide hydrolase activity	0	1	1	1
GO:0019135	Molecular Function	deoxyhypusine monooxygenase activity	0	1	1	1
GO:0019145	Molecular Function	aminobutyraldehyde dehydrogenase activity	0	1	1	1
GO:0019201	Molecular Function	nucleotide kinase activity	0	1	1	1
GO:0019242	Biological Process	methylglyoxal biosynthetic process	0	1	1	1
GO:0019290	Biological Process	siderophore biosynthetic process	0	1	1	1
GO:0019310	Biological Process	inositol catabolic process	0	1	1	1
GO:0019319	Biological Process	hexose biosynthetic process	0	1	1	1
GO:0019323	Biological Process	pentose catabolic process	0	1	1	1
GO:0019341	Biological Process	dibenzo-p-dioxin catabolic process	0	1	1	1
GO:0019358	Biological Process	nicotinate nucleotide salvage	0	1	1	1
GO:0019376	Biological Process	galactolipid catabolic process	0	1	1	1
GO:0019391	Biological Process	glucuronoside catabolic process	0	1	1	1
GO:0019402	Biological Process	galactitol metabolic process	0	1	1	1
GO:0019408	Biological Process	dolichol biosynthetic process	0	1	1	1
GO:0019428	Biological Process	allantoin biosynthetic process	0	1	1	1
GO:0019478	Biological Process	D-amino acid catabolic process	0	1	1	1
GO:0019481	Biological Process	L-alanine catabolic process, by transamination	0	1	1	1
GO:0019510	Biological Process	S-adenosylhomocysteine catabolic process	0	1	1	1
GO:0019521	Biological Process	D-gluconate metabolic process	0	1	1	1
GO:0019637	Biological Process	organophosphate metabolic process	0	1	1	1
GO:0019778	Molecular Function	Atg12 activating enzyme activity	0	1	1	1
GO:0019779	Molecular Function	Atg8 activating enzyme activity	0	1	1	1
GO:0019780	Molecular Function	FAT10 activating enzyme activity	0	1	1	1
GO:0019782	Molecular Function	ISG15 activating enzyme activity	0	1	1	1
GO:0019799	Molecular Function	tubulin N-acetyltransferase activity	0	1	1	1
GO:0019807	Molecular Function	aspartoacylase activity	0	1	1	1
GO:0019808	Molecular Function	polyamine binding	0	1	1	1
GO:0019810	Molecular Function	putrescine binding	0	1	1	1
GO:0019811	Molecular Function	cocaine binding	0	1	1	1
GO:0019859	Biological Process	thymine metabolic process	0	1	1	1
GO:0019866	Cellular Component	organelle inner membrane	0	1	1	1
GO:0019964	Molecular Function	interferon-gamma binding	0	1	1	1
GO:0019969	Molecular Function	interleukin-10 binding	0	1	1	1
GO:0021501	Biological Process	prechordal plate formation	0	1	1	1
GO:0021503	Biological Process	neural fold bending	0	1	1	1
GO:0021509	Biological Process	roof plate formation	0	1	1	1
GO:0021511	Biological Process	spinal cord patterning	0	1	1	1
GO:0021512	Biological Process	spinal cord anterior/posterior patterning	0	1	1	1
GO:0021528	Biological Process	commissural neuron differentiation in spinal cord	0	1	1	1
GO:0021534	Biological Process	cell proliferation in hindbrain	0	1	1	1
GO:0021541	Biological Process	ammon gyrus development	0	1	1	1
GO:0021547	Biological Process	midbrain-hindbrain boundary initiation	0	1	1	1
GO:0021563	Biological Process	glossopharyngeal nerve development	0	1	1	1
GO:0021564	Biological Process	vagus nerve development	0	1	1	1
GO:0021572	Biological Process	rhombomere 6 development	0	1	1	1
GO:0021586	Biological Process	pons maturation	0	1	1	1
GO:0021588	Biological Process	cerebellum formation	0	1	1	1
GO:0021618	Biological Process	hypoglossal nerve morphogenesis	0	1	1	1
GO:0021642	Biological Process	trochlear nerve formation	0	1	1	1
GO:0021660	Biological Process	rhombomere 3 formation	0	1	1	1
GO:0021666	Biological Process	rhombomere 5 formation	0	1	1	1
GO:0021682	Biological Process	nerve maturation	0	1	1	1
GO:0021683	Biological Process	cerebellar granular layer morphogenesis	0	1	1	1
GO:0021685	Biological Process	cerebellar granular layer structural organization	0	1	1	1
GO:0021686	Biological Process	cerebellar granular layer maturation	0	1	1	1
GO:0021688	Biological Process	cerebellar molecular layer formation	0	1	1	1
GO:0021703	Biological Process	locus ceruleus development	0	1	1	1
GO:0021763	Biological Process	subthalamic nucleus development	0	1	1	1
GO:0021767	Biological Process	mammillary body development	0	1	1	1
GO:0021768	Biological Process	nucleus accumbens development	0	1	1	1
GO:0021771	Biological Process	lateral geniculate nucleus development	0	1	1	1
GO:0021793	Biological Process	chemorepulsion of branchiomotor axon	0	1	1	1
GO:0021812	Biological Process	neuronal-glial interaction involved in cerebral cortex radial glia guided migration	0	1	1	1
GO:0021813	Biological Process	cell-cell adhesion involved in neuronal-glial interactions involved in cerebral cortex radial glia guided migration	0	1	1	1
GO:0021814	Biological Process	cell motility involved in cerebral cortex radial glia guided migration	0	1	1	1
GO:0021816	Biological Process	extension of a leading process involved in cell motility in cerebral cortex radial glia guided migration	0	1	1	1
GO:0021822	Biological Process	negative regulation of cell motility involved in cerebral cortex radial glia guided migration	0	1	1	1
GO:0021830	Biological Process	interneuron migration from the subpallium to the cortex	0	1	1	1
GO:0021858	Biological Process	GABAergic neuron differentiation in basal ganglia	0	1	1	1
GO:0021859	Biological Process	pyramidal neuron differentiation	0	1	1	1
GO:0021870	Biological Process	Cajal-Retzius cell differentiation	0	1	1	1
GO:0021881	Biological Process	Wnt-activated signaling pathway involved in forebrain neuron fate commitment	0	1	1	1
GO:0021888	Biological Process	hypothalamus gonadotrophin-releasing hormone neuron development	0	1	1	1
GO:0021905	Biological Process	forebrain-midbrain boundary formation	0	1	1	1
GO:0021910	Biological Process	smoothened signaling pathway involved in ventral spinal cord patterning	0	1	1	1
GO:0021918	Biological Process	regulation of transcription from RNA polymerase II promoter involved in somatic motor neuron fate commitment	0	1	1	1
GO:0021919	Biological Process	BMP signaling pathway involved in spinal cord dorsal/ventral patterning	0	1	1	1
GO:0021920	Biological Process	regulation of transcription from RNA polymerase II promoter involved in spinal cord association neuron specification	0	1	1	1
GO:0021934	Biological Process	hindbrain tangential cell migration	0	1	1	1
GO:0021956	Biological Process	central nervous system interneuron axonogenesis	0	1	1	1
GO:0021966	Biological Process	corticospinal neuron axon guidance	0	1	1	1
GO:0021972	Biological Process	corticospinal neuron axon guidance through spinal cord	0	1	1	1
GO:0021993	Biological Process	initiation of neural tube closure	0	1	1	1
GO:0021998	Biological Process	neural plate mediolateral regionalization	0	1	1	1
GO:0021999	Biological Process	neural plate anterior/posterior regionalization	0	1	1	1
GO:0022004	Biological Process	midbrain-hindbrain boundary maturation during brain development	0	1	1	1
GO:0022013	Biological Process	pallium cell proliferation in forebrain	0	1	1	1
GO:0022018	Biological Process	lateral ganglionic eminence cell proliferation	0	1	1	1
GO:0022406	Biological Process	membrane docking	0	1	1	1
GO:0022410	Biological Process	circadian sleep/wake cycle process	0	1	1	1
GO:0022605	Biological Process	oogenesis stage	0	1	1	1
GO:0022607	Biological Process	cellular component assembly	0	1	1	1
GO:0022616	Biological Process	DNA strand elongation	0	1	1	1
GO:0030108	Molecular Function	HLA-A specific activating MHC class I receptor activity	0	1	1	1
GO:0030128	Cellular Component	clathrin coat of endocytic vesicle	0	1	1	1
GO:0030156	Molecular Function	benzodiazepine receptor binding	0	1	1	1
GO:0030167	Biological Process	proteoglycan catabolic process	0	1	1	1
GO:0030184	Molecular Function	nitric oxide transmembrane transporter activity	0	1	1	1
GO:0030209	Biological Process	dermatan sulfate catabolic process	0	1	1	1
GO:0030237	Biological Process	female sex determination	0	1	1	1
GO:0030251	Molecular Function	guanylate cyclase inhibitor activity	0	1	1	1
GO:0030258	Biological Process	lipid modification	0	1	1	1
GO:0030273	Molecular Function	melanin-concentrating hormone receptor activity	0	1	1	1
GO:0030298	Molecular Function	receptor signaling protein tyrosine kinase activator activity	0	1	1	1
GO:0030338	Molecular Function	CMP-N-acetylneuraminate monooxygenase activity	0	1	1	1
GO:0030342	Molecular Function	1-alpha,25-dihydroxyvitamin D3 24-hydroxylase activity	0	1	1	1
GO:0030351	Molecular Function	inositol-1,3,4,5,6-pentakisphosphate 3-phosphatase activity	0	1	1	1
GO:0030354	Molecular Function	melanin-concentrating hormone activity	0	1	1	1
GO:0030377	Molecular Function	urokinase plasminogen activator receptor activity	0	1	1	1
GO:0030378	Molecular Function	serine racemase activity	0	1	1	1
GO:0030379	Molecular Function	neurotensin receptor activity, non-G-protein coupled	0	1	1	1
GO:0030380	Molecular Function	interleukin-17E receptor binding	0	1	1	1
GO:0030387	Molecular Function	fructosamine-3-kinase activity	0	1	1	1
GO:0030407	Molecular Function	formimidoyltransferase activity	0	1	1	1
GO:0030409	Molecular Function	glutamate formimidoyltransferase activity	0	1	1	1
GO:0030412	Molecular Function	formimidoyltetrahydrofolate cyclodeaminase activity	0	1	1	1
GO:0030421	Biological Process	defecation	0	1	1	1
GO:0030429	Molecular Function	kynureninase activity	0	1	1	1
GO:0030504	Molecular Function	inorganic diphosphate transmembrane transporter activity	0	1	1	1
GO:0030554	Molecular Function	adenyl nucleotide binding	0	1	1	1
GO:0030586	Molecular Function	[methionine synthase] reductase activity	0	1	1	1
GO:0030616	Molecular Function	transforming growth factor beta receptor, common-partner cytoplasmic mediator activity	0	1	1	1
GO:0030623	Molecular Function	U5 snRNA binding	0	1	1	1
GO:0030624	Molecular Function	U6atac snRNA binding	0	1	1	1
GO:0030656	Biological Process	regulation of vitamin metabolic process	0	1	1	1
GO:0030677	Cellular Component	ribonuclease P complex	0	1	1	1
GO:0030691	Cellular Component	Noc2p-Noc3p complex	0	1	1	1
GO:0030697	Molecular Function	S-adenosylmethionine-dependent tRNA (m5U54) methyltransferase activity	0	1	1	1
GO:0030704	Biological Process	vitelline membrane formation	0	1	1	1
GO:0030729	Molecular Function	acetoacetate-CoA ligase activity	0	1	1	1
GO:0030731	Molecular Function	guanidinoacetate N-methyltransferase activity	0	1	1	1
GO:0030748	Molecular Function	amine N-methyltransferase activity	0	1	1	1
GO:0030791	Molecular Function	arsenite methyltransferase activity	0	1	1	1
GO:0030792	Molecular Function	methylarsonite methyltransferase activity	0	1	1	1
GO:0030815	Biological Process	negative regulation of cAMP metabolic process	0	1	1	1
GO:0030822	Biological Process	positive regulation of cAMP catabolic process	0	1	1	1
GO:0030826	Biological Process	regulation of cGMP biosynthetic process	0	1	1	1
GO:0030845	Biological Process	phospholipase C-inhibiting G-protein coupled receptor signaling pathway	0	1	1	1
GO:0030882	Molecular Function	lipid antigen binding	0	1	1	1
GO:0030883	Molecular Function	endogenous lipid antigen binding	0	1	1	1
GO:0030884	Molecular Function	exogenous lipid antigen binding	0	1	1	1
GO:0030885	Biological Process	regulation of myeloid dendritic cell activation	0	1	1	1
GO:0030892	Cellular Component	mitotic cohesin complex	0	1	1	1
GO:0030895	Cellular Component	apolipoprotein B mRNA editing enzyme complex	0	1	1	1
GO:0030961	Biological Process	peptidyl-arginine hydroxylation	0	1	1	1
GO:0030975	Molecular Function	thiamine binding	0	1	1	1
GO:0031001	Biological Process	response to brefeldin A	0	1	1	1
GO:0031048	Biological Process	chromatin silencing by small RNA	0	1	1	1
GO:0031058	Biological Process	positive regulation of histone modification	0	1	1	1
GO:0031071	Molecular Function	cysteine desulfurase activity	0	1	1	1
GO:0031081	Biological Process	nuclear pore distribution	0	1	1	1
GO:0031128	Biological Process	developmental induction	0	1	1	1
GO:0031129	Biological Process	inductive cell-cell signaling	0	1	1	1
GO:0031151	Molecular Function	histone methyltransferase activity (H3-K79 specific)	0	1	1	1
GO:0031231	Cellular Component	intrinsic component of peroxisomal membrane	0	1	1	1
GO:0031247	Biological Process	actin rod assembly	0	1	1	1
GO:0031259	Cellular Component	uropod membrane	0	1	1	1
GO:0031268	Biological Process	pseudopodium organization	0	1	1	1
GO:0031275	Biological Process	regulation of lateral pseudopodium assembly	0	1	1	1
GO:0031309	Cellular Component	integral component of nuclear outer membrane	0	1	1	1
GO:0031370	Molecular Function	eukaryotic initiation factor 4G binding	0	1	1	1
GO:0031379	Cellular Component	RNA-directed RNA polymerase complex	0	1	1	1
GO:0031389	Cellular Component	Rad17 RFC-like complex	0	1	1	1
GO:0031443	Biological Process	fast-twitch skeletal muscle fiber contraction	0	1	1	1
GO:0031449	Biological Process	regulation of slow-twitch skeletal muscle fiber contraction	0	1	1	1
GO:0031453	Biological Process	positive regulation of heterochromatin assembly	0	1	1	1
GO:0031460	Biological Process	glycine betaine transport	0	1	1	1
GO:0031477	Cellular Component	myosin VII complex	0	1	1	1
GO:0031544	Molecular Function	peptidyl-proline 3-dioxygenase activity	0	1	1	1
GO:0031549	Biological Process	negative regulation of brain-derived neurotrophic factor receptor signaling pathway	0	1	1	1
GO:0031592	Cellular Component	centrosomal corona	0	1	1	1
GO:0031620	Biological Process	regulation of fever generation	0	1	1	1
GO:0031626	Molecular Function	beta-endorphin binding	0	1	1	1
GO:0031644	Biological Process	regulation of neurological system process	0	1	1	1
GO:0031651	Biological Process	negative regulation of heat generation	0	1	1	1
GO:0031658	Biological Process	negative regulation of cyclin-dependent protein serine/threonine kinase activity involved in G1/S transition of mitotic cell cycle	0	1	1	1
GO:0031682	Molecular Function	G-protein gamma-subunit binding	0	1	1	1
GO:0031685	Molecular Function	adenosine receptor binding	0	1	1	1
GO:0031690	Molecular Function	adrenergic receptor binding	0	1	1	1
GO:0031695	Molecular Function	alpha-2B adrenergic receptor binding	0	1	1	1
GO:0031700	Molecular Function	adrenomedullin receptor binding	0	1	1	1
GO:0031703	Molecular Function	type 2 angiotensin receptor binding	0	1	1	1
GO:0031704	Molecular Function	apelin receptor binding	0	1	1	1
GO:0031707	Molecular Function	endothelin A receptor binding	0	1	1	1
GO:0031711	Molecular Function	bradykinin receptor binding	0	1	1	1
GO:0031715	Molecular Function	C5L2 anaphylatoxin chemotactic receptor binding	0	1	1	1
GO:0031724	Molecular Function	CXCR5 chemokine receptor binding	0	1	1	1
GO:0031737	Molecular Function	CX3C chemokine receptor binding	0	1	1	1
GO:0031741	Molecular Function	type B gastrin/cholecystokinin receptor binding	0	1	1	1
GO:0031755	Molecular Function	Edg-2 lysophosphatidic acid receptor binding	0	1	1	1
GO:0031764	Molecular Function	type 1 galanin receptor binding	0	1	1	1
GO:0031765	Molecular Function	type 2 galanin receptor binding	0	1	1	1
GO:0031766	Molecular Function	type 3 galanin receptor binding	0	1	1	1
GO:0031768	Molecular Function	ghrelin receptor binding	0	1	1	1
GO:0031769	Molecular Function	glucagon receptor binding	0	1	1	1
GO:0031770	Molecular Function	growth hormone-releasing hormone receptor binding	0	1	1	1
GO:0031771	Molecular Function	type 1 hypocretin receptor binding	0	1	1	1
GO:0031772	Molecular Function	type 2 hypocretin receptor binding	0	1	1	1
GO:0031773	Molecular Function	kisspeptin receptor binding	0	1	1	1
GO:0031775	Molecular Function	lutropin-choriogonadotropic hormone receptor binding	0	1	1	1
GO:0031812	Molecular Function	P2Y1 nucleotide receptor binding	0	1	1	1
GO:0031835	Molecular Function	substance P receptor binding	0	1	1	1
GO:0031851	Molecular Function	kappa-type opioid receptor binding	0	1	1	1
GO:0031854	Molecular Function	orexigenic neuropeptide QRFP receptor binding	0	1	1	1
GO:0031855	Molecular Function	oxytocin receptor binding	1	1	0	0	Oxt
GO:0031857	Molecular Function	type 1 parathyroid hormone receptor binding	0	1	1	1
GO:0031858	Molecular Function	pituitary adenylate cyclase-activating polypeptide receptor binding	0	1	1	1
GO:0031859	Molecular Function	platelet activating factor receptor binding	0	1	1	1
GO:0031861	Molecular Function	prolactin-releasing peptide receptor binding	0	1	1	1
GO:0031867	Molecular Function	EP4 subtype prostaglandin E2 receptor binding	0	1	1	1
GO:0031870	Molecular Function	thromboxane A2 receptor binding	0	1	1	1
GO:0031877	Molecular Function	somatostatin receptor binding	0	1	1	1
GO:0031883	Molecular Function	taste receptor binding	0	1	1	1
GO:0031896	Molecular Function	V2 vasopressin receptor binding	0	1	1	1
GO:0031930	Biological Process	mitochondria-nucleus signaling pathway	0	1	1	1
GO:0031938	Biological Process	regulation of chromatin silencing at telomere	0	1	1	1
GO:0031940	Biological Process	positive regulation of chromatin silencing at telomere	0	1	1	1
GO:0031947	Biological Process	negative regulation of glucocorticoid biosynthetic process	0	1	1	1
GO:0032023	Biological Process	trypsinogen activation	0	1	1	1
GO:0032028	Molecular Function	myosin head/neck binding	0	1	1	1
GO:0032048	Biological Process	cardiolipin metabolic process	0	1	1	1
GO:0032074	Biological Process	negative regulation of nuclease activity	0	1	1	1
GO:0032075	Biological Process	positive regulation of nuclease activity	0	1	1	1
GO:0032077	Biological Process	positive regulation of deoxyribonuclease activity	0	1	1	1
GO:0032078	Biological Process	negative regulation of endodeoxyribonuclease activity	0	1	1	1
GO:0032089	Molecular Function	NACHT domain binding	0	1	1	1
GO:0032138	Molecular Function	single base insertion or deletion binding	0	1	1	1
GO:0032144	Cellular Component	4-aminobutyrate transaminase complex	0	1	1	1
GO:0032194	Biological Process	ubiquinone biosynthetic process via 3,4-dihydroxy-5-polyprenylbenzoate	0	1	1	1
GO:0032197	Biological Process	transposition, RNA-mediated	0	1	1	1
GO:0032203	Biological Process	telomere formation via telomerase	0	1	1	1
GO:0032208	Biological Process	negative regulation of telomere maintenance via recombination	0	1	1	1
GO:0032244	Biological Process	positive regulation of nucleoside transport	0	1	1	1
GO:0032261	Biological Process	purine nucleotide salvage	0	1	1	1
GO:0032272	Biological Process	negative regulation of protein polymerization	0	1	1	1
GO:0032277	Biological Process	negative regulation of gonadotropin secretion	0	1	1	1
GO:0032305	Biological Process	positive regulation of icosanoid secretion	0	1	1	1
GO:0032358	Molecular Function	oxidized pyrimidine DNA binding	0	1	1	1
GO:0032366	Biological Process	intracellular sterol transport	0	1	1	1
GO:0032385	Biological Process	positive regulation of intracellular cholesterol transport	0	1	1	1
GO:0032394	Molecular Function	MHC class Ib receptor activity	0	1	1	1
GO:0032395	Molecular Function	MHC class II receptor activity	0	1	1	1
GO:0032412	Biological Process	regulation of ion transmembrane transporter activity	0	1	1	1
GO:0032419	Cellular Component	extrinsic component of lysosome membrane	0	1	1	1
GO:0032423	Biological Process	regulation of mismatch repair	0	1	1	1
GO:0032440	Molecular Function	2-alkenal reductase [NAD(P)] activity	0	1	1	1
GO:0032448	Molecular Function	DNA hairpin binding	0	1	1	1
GO:0032458	Biological Process	slow endocytic recycling	0	1	1	1
GO:0032468	Biological Process	Golgi calcium ion homeostasis	0	1	1	1
GO:0032473	Cellular Component	cytoplasmic side of mitochondrial outer membrane	0	1	1	1
GO:0032498	Biological Process	detection of muramyl dipeptide	0	1	1	1
GO:0032499	Biological Process	detection of peptidoglycan	0	1	1	1
GO:0032500	Molecular Function	muramyl dipeptide binding	0	1	1	1
GO:0032536	Biological Process	regulation of cell projection size	1	1	0	0	Wnt7b
GO:0032555	Molecular Function	purine ribonucleotide binding	0	1	1	1
GO:0032557	Molecular Function	pyrimidine ribonucleotide binding	0	1	1	1
GO:0032561	Molecular Function	guanyl ribonucleotide binding	0	1	1	1
GO:0032567	Molecular Function	dGTP binding	0	1	1	1
GO:0032575	Molecular Function	ATP-dependent 5'-3' RNA helicase activity	0	1	1	1
GO:0032581	Biological Process	ER-dependent peroxisome organization	0	1	1	1
GO:0032600	Biological Process	chemokine receptor transport out of membrane raft	0	1	1	1
GO:0032616	Biological Process	interleukin-13 production	0	1	1	1
GO:0032618	Biological Process	interleukin-15 production	0	1	1	1
GO:0032621	Biological Process	interleukin-18 production	0	1	1	1
GO:0032632	Biological Process	interleukin-3 production	0	1	1	1
GO:0032634	Biological Process	interleukin-5 production	0	1	1	1
GO:0032652	Biological Process	regulation of interleukin-1 production	0	1	1	1
GO:0032667	Biological Process	regulation of interleukin-23 production	0	1	1	1
GO:0032685	Biological Process	negative regulation of granulocyte macrophage colony-stimulating factor production	0	1	1	1
GO:0032712	Biological Process	negative regulation of interleukin-3 production	0	1	1	1
GO:0032723	Biological Process	positive regulation of connective tissue growth factor production	0	1	1	1
GO:0032730	Biological Process	positive regulation of interleukin-1 alpha production	0	1	1	1
GO:0032738	Biological Process	positive regulation of interleukin-15 production	0	1	1	1
GO:0032759	Biological Process	positive regulation of TRAIL production	0	1	1	1
GO:0032769	Biological Process	negative regulation of monooxygenase activity	0	1	1	1
GO:0032773	Biological Process	positive regulation of monophenol monooxygenase activity	0	1	1	1
GO:0032788	Biological Process	saturated monocarboxylic acid metabolic process	0	1	1	1
GO:0032789	Biological Process	unsaturated monocarboxylic acid metabolic process	0	1	1	1
GO:0032812	Biological Process	positive regulation of epinephrine secretion	1	1	0	0	Cartpt
GO:0032826	Biological Process	regulation of natural killer cell differentiation involved in immune response	0	1	1	1
GO:0032841	Molecular Function	calcitonin binding	0	1	1	1
GO:0032848	Biological Process	negative regulation of cellular pH reduction	0	1	1	1
GO:0032875	Biological Process	regulation of DNA endoreduplication	0	1	1	1
GO:0032889	Biological Process	regulation of vacuole fusion, non-autophagic	0	1	1	1
GO:0032900	Biological Process	negative regulation of neurotrophin production	0	1	1	1
GO:0032901	Biological Process	positive regulation of neurotrophin production	0	1	1	1
GO:0032913	Biological Process	negative regulation of transforming growth factor beta3 production	0	1	1	1
GO:0032919	Biological Process	spermine acetylation	0	1	1	1
GO:0032920	Biological Process	putrescine acetylation	0	1	1	1
GO:0032928	Biological Process	regulation of superoxide anion generation	0	1	1	1
GO:0032960	Biological Process	regulation of inositol trisphosphate biosynthetic process	0	1	1	1
GO:0032976	Biological Process	release of matrix enzymes from mitochondria	0	1	1	1
GO:0032979	Biological Process	protein insertion into mitochondrial membrane from inner side	0	1	1	1
GO:0032994	Cellular Component	protein-lipid complex	0	1	1	1
GO:0032996	Cellular Component	Bcl3-Bcl10 complex	0	1	1	1
GO:0033011	Cellular Component	perinuclear theca	0	1	1	1
GO:0033025	Biological Process	regulation of mast cell apoptotic process	0	1	1	1
GO:0033034	Biological Process	positive regulation of myeloid cell apoptotic process	0	1	1	1
GO:0033037	Biological Process	polysaccharide localization	0	1	1	1
GO:0033045	Biological Process	regulation of sister chromatid segregation	0	1	1	1
GO:0033059	Biological Process	cellular pigmentation	0	1	1	1
GO:0033080	Biological Process	immature T cell proliferation in thymus	0	1	1	1
GO:0033087	Biological Process	negative regulation of immature T cell proliferation	0	1	1	1
GO:0033091	Biological Process	positive regulation of immature T cell proliferation	0	1	1	1
GO:0033106	Cellular Component	cis-Golgi network membrane	0	1	1	1
GO:0033168	Biological Process	conversion of ds siRNA to ss siRNA involved in RNA interference	0	1	1	1
GO:0033176	Cellular Component	proton-transporting V-type ATPase complex	0	1	1	1
GO:0033182	Biological Process	regulation of histone ubiquitination	0	1	1	1
GO:0033193	Cellular Component	Lsd1/2 complex	0	1	1	1
GO:0033204	Molecular Function	ribonuclease P RNA binding	0	1	1	1
GO:0033216	Biological Process	ferric iron import	0	1	1	1
GO:0033229	Molecular Function	cysteine transmembrane transporter activity	0	1	1	1
GO:0033233	Biological Process	regulation of protein sumoylation	0	1	1	1
GO:0033290	Cellular Component	eukaryotic 48S preinitiation complex	0	1	1	1
GO:0033291	Cellular Component	eukaryotic 80S initiation complex	0	1	1	1
GO:0033301	Biological Process	cell cycle comprising mitosis without cytokinesis	0	1	1	1
GO:0033313	Biological Process	meiotic cell cycle checkpoint	0	1	1	1
GO:0033316	Biological Process	meiotic spindle assembly checkpoint	0	1	1	1
GO:0033342	Biological Process	negative regulation of collagen binding	0	1	1	1
GO:0033343	Biological Process	positive regulation of collagen binding	0	1	1	1
GO:0033345	Biological Process	asparagine catabolic process via L-aspartate	0	1	1	1
GO:0033371	Biological Process	T cell secretory granule organization	0	1	1	1
GO:0033373	Biological Process	maintenance of protease location in mast cell secretory granule	0	1	1	1
GO:0033382	Biological Process	maintenance of granzyme B location in T cell secretory granule	0	1	1	1
GO:0033477	Biological Process	S-methylmethionine metabolic process	0	1	1	1
GO:0033488	Biological Process	cholesterol biosynthetic process via 24,25-dihydrolanosterol	0	1	1	1
GO:0033505	Biological Process	floor plate morphogenesis	0	1	1	1
GO:0033514	Biological Process	L-lysine catabolic process to acetyl-CoA via L-pipecolate	0	1	1	1
GO:0033567	Biological Process	DNA replication, Okazaki fragment processing	0	1	1	1
GO:0033580	Biological Process	protein galactosylation at cell surface	0	1	1	1
GO:0033593	Cellular Component	BRCA2-MAGE-D1 complex	0	1	1	1
GO:0033609	Biological Process	oxalate metabolic process	0	1	1	1
GO:0033626	Biological Process	positive regulation of integrin activation by cell surface receptor linked signal transduction	0	1	1	1
GO:0033633	Biological Process	negative regulation of cell-cell adhesion mediated by integrin	0	1	1	1
GO:0033668	Biological Process	negative regulation by symbiont of host apoptotic process	0	1	1	1
GO:0033676	Molecular Function	double-stranded DNA-dependent ATPase activity	0	1	1	1
GO:0033677	Molecular Function	DNA/RNA helicase activity	0	1	1	1
GO:0033682	Molecular Function	ATP-dependent 5'-3' DNA/RNA helicase activity	0	1	1	1
GO:0033699	Molecular Function	DNA 5'-adenosine monophosphate hydrolase activity	0	1	1	1
GO:0033735	Molecular Function	aspartate dehydrogenase activity	0	1	1	1
GO:0033746	Molecular Function	histone demethylase activity (H3-R2 specific)	0	1	1	1
GO:0033749	Molecular Function	histone demethylase activity (H4-R3 specific)	0	1	1	1
GO:0033768	Cellular Component	SUMO-targeted ubiquitin ligase complex	0	1	1	1
GO:0033781	Molecular Function	cholesterol 24-hydroxylase activity	0	1	1	1
GO:0033787	Molecular Function	cyanocobalamin reductase (cyanide-eliminating) activity	0	1	1	1
GO:0033791	Molecular Function	3alpha,7alpha,12alpha-trihydroxy-5beta-cholestanoyl-CoA 24-hydroxylase activity	0	1	1	1
GO:0033798	Molecular Function	thyroxine 5-deiodinase activity	0	1	1	1
GO:0033814	Molecular Function	propanoyl-CoA C-acyltransferase activity	0	1	1	1
GO:0033819	Molecular Function	lipoyl(octanoyl) transferase activity	0	1	1	1
GO:0033858	Molecular Function	N-acetylgalactosamine kinase activity	0	1	1	1
GO:0033867	Molecular Function	Fas-activated serine/threonine kinase activity	0	1	1	1
GO:0033871	Molecular Function	[heparan sulfate]-glucosamine 3-sulfotransferase 2 activity	0	1	1	1
GO:0033878	Molecular Function	hormone-sensitive lipase activity	0	1	1	1
GO:0033882	Molecular Function	choloyl-CoA hydrolase activity	0	1	1	1
GO:0033883	Molecular Function	pyridoxal phosphatase activity	0	1	1	1
GO:0033885	Molecular Function	10-hydroxy-9-(phosphonooxy)octadecanoate phosphatase activity	0	1	1	1
GO:0033919	Molecular Function	glucan 1,3-alpha-glucosidase activity	0	1	1	1
GO:0033925	Molecular Function	mannosyl-glycoprotein endo-beta-N-acetylglucosaminidase activity	0	1	1	1
GO:0033961	Molecular Function	cis-stilbene-oxide hydrolase activity	0	1	1	1
GO:0033981	Molecular Function	D-dopachrome decarboxylase activity	0	1	1	1
GO:0033989	Molecular Function	3alpha,7alpha,12alpha-trihydroxy-5beta-cholest-24-enoyl-CoA hydratase activity	0	1	1	1
GO:0034038	Molecular Function	deoxyhypusine synthase activity	0	1	1	1
GO:0034039	Molecular Function	8-oxo-7,8-dihydroguanine DNA N-glycosylase activity	0	1	1	1
GO:0034104	Biological Process	negative regulation of tissue remodeling	0	1	1	1
GO:0034120	Biological Process	positive regulation of erythrocyte aggregation	0	1	1	1
GO:0034127	Biological Process	regulation of MyD88-independent toll-like receptor signaling pathway	0	1	1	1
GO:0034130	Biological Process	toll-like receptor 1 signaling pathway	0	1	1	1
GO:0034148	Biological Process	negative regulation of toll-like receptor 5 signaling pathway	0	1	1	1
GO:0034150	Biological Process	toll-like receptor 6 signaling pathway	0	1	1	1
GO:0034158	Biological Process	toll-like receptor 8 signaling pathway	0	1	1	1
GO:0034164	Biological Process	negative regulation of toll-like receptor 9 signaling pathway	0	1	1	1
GO:0034203	Biological Process	glycolipid translocation	0	1	1	1
GO:0034213	Biological Process	quinolinate catabolic process	0	1	1	1
GO:0034231	Biological Process	islet amyloid polypeptide processing	0	1	1	1
GO:0034245	Cellular Component	mitochondrial DNA-directed RNA polymerase complex	0	1	1	1
GO:0034247	Biological Process	snoRNA splicing	0	1	1	1
GO:0034255	Biological Process	regulation of urea metabolic process	0	1	1	1
GO:0034276	Biological Process	kynurenic acid biosynthetic process	0	1	1	1
GO:0034346	Biological Process	positive regulation of type III interferon production	0	1	1	1
GO:0034353	Molecular Function	RNA pyrophosphohydrolase activity	0	1	1	1
GO:0034359	Cellular Component	mature chylomicron	0	1	1	1
GO:0034377	Biological Process	plasma lipoprotein particle assembly	0	1	1	1
GO:0034397	Biological Process	telomere localization	0	1	1	1
GO:0034398	Biological Process	telomere tethering at nuclear periphery	0	1	1	1
GO:0034417	Molecular Function	bisphosphoglycerate 3-phosphatase activity	0	1	1	1
GO:0034440	Biological Process	lipid oxidation	0	1	1	1
GO:0034441	Biological Process	plasma lipoprotein particle oxidation	0	1	1	1
GO:0034458	Molecular Function	3'-5' RNA helicase activity	0	1	1	1
GO:0034462	Biological Process	small-subunit processome assembly	0	1	1	1
GO:0034463	Biological Process	90S preribosome assembly	0	1	1	1
GO:0034474	Biological Process	U2 snRNA 3'-end processing	0	1	1	1
GO:0034477	Biological Process	U6 snRNA 3'-end processing	0	1	1	1
GO:0034506	Cellular Component	chromosome, centromeric core domain	0	1	1	1
GO:0034516	Biological Process	response to vitamin B6	0	1	1	1
GO:0034545	Molecular Function	fumarylpyruvate hydrolase activity	0	1	1	1
GO:0034589	Biological Process	hydroxyproline transport	0	1	1	1
GO:0034590	Molecular Function	L-hydroxyproline transmembrane transporter activity	0	1	1	1
GO:0034602	Molecular Function	oxoglutarate dehydrogenase (NAD+) activity	0	1	1	1
GO:0034634	Molecular Function	glutathione transmembrane transporter activity	0	1	1	1
GO:0034642	Biological Process	mitochondrion migration along actin filament	0	1	1	1
GO:0034649	Molecular Function	histone demethylase activity (H3-monomethyl-K4 specific)	0	1	1	1
GO:0034670	Biological Process	chemotaxis to arachidonic acid	0	1	1	1
GO:0034676	Cellular Component	integrin alpha6-beta4 complex	0	1	1	1
GO:0034693	Cellular Component	U11/U12 snRNP	0	1	1	1
GO:0034699	Biological Process	response to luteinizing hormone	0	1	1	1
GO:0034718	Cellular Component	SMN-Gemin2 complex	0	1	1	1
GO:0034722	Molecular Function	gamma-glutamyl-peptidase activity	0	1	1	1
GO:0034724	Biological Process	DNA replication-independent nucleosome organization	0	1	1	1
GO:0034729	Biological Process	histone H3-K79 methylation	0	1	1	1
GO:0034752	Cellular Component	cytosolic aryl hydrocarbon receptor complex	0	1	1	1
GO:0034763	Biological Process	negative regulation of transmembrane transport	0	1	1	1
GO:0034775	Biological Process	glutathione transmembrane transport	0	1	1	1
GO:0034899	Molecular Function	trimethylamine monooxygenase activity	0	1	1	1
GO:0034959	Biological Process	endothelin maturation	0	1	1	1
GO:0034972	Biological Process	histone H3-R26 methylation	0	1	1	1
GO:0034986	Molecular Function	iron chaperone activity	0	1	1	1
GO:0034998	Cellular Component	oligosaccharyltransferase I complex	0	1	1	1
GO:0035003	Cellular Component	subapical complex	0	1	1	1
GO:0035037	Biological Process	sperm entry	0	1	1	1
GO:0035039	Biological Process	male pronucleus assembly	0	1	1	1
GO:0035048	Biological Process	splicing factor protein import into nucleus	0	1	1	1
GO:0035105	Biological Process	sterol regulatory element binding protein import into nucleus	0	1	1	1
GO:0035128	Biological Process	post-embryonic forelimb morphogenesis	0	1	1	1
GO:0035150	Biological Process	regulation of tube size	0	1	1	1
GO:0035175	Molecular Function	histone kinase activity (H3-S10 specific)	0	1	1	1
GO:0035226	Molecular Function	glutamate-cysteine ligase catalytic subunit binding	0	1	1	1
GO:0035229	Biological Process	positive regulation of glutamate-cysteine ligase activity	0	1	1	1
GO:0035248	Molecular Function	alpha-1,4-N-acetylgalactosaminyltransferase activity	0	1	1	1
GO:0035251	Molecular Function	UDP-glucosyltransferase activity	0	1	1	1
GO:0035272	Biological Process	exocrine system development	0	1	1	1
GO:0035299	Molecular Function	inositol pentakisphosphate 2-kinase activity	0	1	1	1
GO:0035401	Molecular Function	histone kinase activity (H3-Y41 specific)	0	1	1	1
GO:0035409	Biological Process	histone H3-Y41 phosphorylation	0	1	1	1
GO:0035410	Molecular Function	dihydrotestosterone 17-beta-dehydrogenase activity	0	1	1	1
GO:0035437	Biological Process	maintenance of protein localization in endoplasmic reticulum	0	1	1	1
GO:0035438	Molecular Function	cyclic-di-GMP binding	0	1	1	1
GO:0035445	Biological Process	borate transmembrane transport	0	1	1	1
GO:0035472	Molecular Function	choriogonadotropin hormone receptor activity	0	1	1	1
GO:0035491	Biological Process	positive regulation of leukotriene production involved in inflammatory response	0	1	1	1
GO:0035499	Biological Process	carnosine biosynthetic process	0	1	1	1
GO:0035505	Biological Process	positive regulation of myosin light chain kinase activity	0	1	1	1
GO:0035508	Biological Process	positive regulation of myosin-light-chain-phosphatase activity	0	1	1	1
GO:0035516	Molecular Function	oxidative DNA demethylase activity	0	1	1	1
GO:0035525	Cellular Component	NF-kappaB p50/p65 complex	0	1	1	1
GO:0035538	Molecular Function	carbohydrate response element binding	0	1	1	1
GO:0035543	Biological Process	positive regulation of SNARE complex assembly	0	1	1	1
GO:0035545	Biological Process	determination of left/right asymmetry in nervous system	0	1	1	1
GO:0035564	Biological Process	regulation of kidney size	0	1	1	1
GO:0035572	Biological Process	N-terminal peptidyl-serine dimethylation	0	1	1	1
GO:0035573	Biological Process	N-terminal peptidyl-serine trimethylation	0	1	1	1
GO:0035581	Biological Process	sequestering of extracellular ligand from receptor	0	1	1	1
GO:0035594	Molecular Function	ganglioside binding	0	1	1	1
GO:0035597	Molecular Function	N6-isopentenyladenosine methylthiotransferase activity	0	1	1	1
GO:0035598	Molecular Function	N6-threonylcarbomyladenosine methylthiotransferase activity	0	1	1	1
GO:0035602	Biological Process	fibroblast growth factor receptor signaling pathway involved in negative regulation of apoptotic process in bone marrow	0	1	1	1
GO:0035603	Biological Process	fibroblast growth factor receptor signaling pathway involved in hemopoiesis	0	1	1	1
GO:0035604	Biological Process	fibroblast growth factor receptor signaling pathway involved in positive regulation of cell proliferation in bone marrow	0	1	1	1
GO:0035605	Molecular Function	peptidyl-cysteine S-nitrosylase activity	0	1	1	1
GO:0035611	Biological Process	protein branching point deglutamylation	0	1	1	1
GO:0035623	Biological Process	renal glucose absorption	0	1	1	1
GO:0035642	Molecular Function	histone methyltransferase activity (H3-R17 specific)	0	1	1	1
GO:0035643	Molecular Function	L-DOPA receptor activity	0	1	1	1
GO:0035644	Biological Process	phosphoanandamide dephosphorylation	0	1	1	1
GO:0035645	Biological Process	enteric smooth muscle cell differentiation	0	1	1	1
GO:0035659	Biological Process	Wnt signaling pathway involved in wound healing, spreading of epidermal cells	0	1	1	1
GO:0035665	Biological Process	TIRAP-dependent toll-like receptor 4 signaling pathway	0	1	1	1
GO:0035684	Biological Process	helper T cell extravasation	0	1	1	1
GO:0035691	Biological Process	macrophage migration inhibitory factor signaling pathway	0	1	1	1
GO:0035693	Cellular Component	NOS2-CD74 complex	0	1	1	1
GO:0035695	Biological Process	mitophagy by induced vacuole formation	0	1	1	1
GO:0035705	Biological Process	T-helper 17 cell chemotaxis	0	1	1	1
GO:0035709	Biological Process	memory T cell activation	0	1	1	1
GO:0035712	Biological Process	T-helper 2 cell activation	0	1	1	1
GO:0035713	Biological Process	response to nitrogen dioxide	0	1	1	1
GO:0035715	Molecular Function	chemokine (C-C motif) ligand 2 binding	0	1	1	1
GO:0035716	Molecular Function	chemokine (C-C motif) ligand 12 binding	0	1	1	1
GO:0035750	Biological Process	protein localization to myelin sheath abaxonal region	0	1	1	1
GO:0035752	Biological Process	lysosomal lumen pH elevation	0	1	1	1
GO:0035757	Molecular Function	chemokine (C-C motif) ligand 19 binding	0	1	1	1
GO:0035758	Molecular Function	chemokine (C-C motif) ligand 21 binding	0	1	1	1
GO:0035768	Biological Process	endothelial cell chemotaxis to fibroblast growth factor	0	1	1	1
GO:0035782	Biological Process	mature natural killer cell chemotaxis	0	1	1	1
GO:0035787	Biological Process	cell migration involved in kidney development	0	1	1	1
GO:0035789	Biological Process	metanephric mesenchymal cell migration	0	1	1	1
GO:0035790	Biological Process	platelet-derived growth factor receptor-alpha signaling pathway	0	1	1	1
GO:0035795	Biological Process	negative regulation of mitochondrial membrane permeability	0	1	1	1
GO:0035803	Biological Process	egg coat formation	0	1	1	1
GO:0035805	Cellular Component	egg coat	0	1	1	1
GO:0035838	Cellular Component	growing cell tip	0	1	1	1
GO:0035846	Biological Process	oviduct epithelium development	0	1	1	1
GO:0035849	Biological Process	nephric duct elongation	0	1	1	1
GO:0035852	Biological Process	horizontal cell localization	0	1	1	1
GO:0035853	Biological Process	chromosome passenger complex localization to spindle midzone	0	1	1	1
GO:0035863	Biological Process	dITP catabolic process	0	1	1	1
GO:0035872	Biological Process	nucleotide-binding domain, leucine rich repeat containing receptor signaling pathway	0	1	1	1
GO:0035874	Biological Process	cellular response to copper ion starvation	0	1	1	1
GO:0035915	Biological Process	pore formation in membrane of other organism	0	1	1	1
GO:0035921	Biological Process	desmosome disassembly	0	1	1	1
GO:0035927	Biological Process	RNA import into mitochondrion	0	1	1	1
GO:0035932	Biological Process	aldosterone secretion	0	1	1	1
GO:0035945	Biological Process	mitochondrial ncRNA surveillance	0	1	1	1
GO:0035946	Biological Process	mitochondrial mRNA surveillance	0	1	1	1
GO:0035964	Biological Process	COPI-coated vesicle budding	0	1	1	1
GO:0035967	Biological Process	cellular response to topologically incorrect protein	0	1	1	1
GO:0035971	Biological Process	peptidyl-histidine dephosphorylation	0	1	1	1
GO:0036019	Cellular Component	endolysosome	0	1	1	1
GO:0036024	Cellular Component	protein C inhibitor-TMPRSS7 complex	0	1	1	1
GO:0036025	Cellular Component	protein C inhibitor-TMPRSS11E complex	0	1	1	1
GO:0036026	Cellular Component	protein C inhibitor-PLAT complex	0	1	1	1
GO:0036027	Cellular Component	protein C inhibitor-PLAU complex	0	1	1	1
GO:0036028	Cellular Component	protein C inhibitor-thrombin complex	0	1	1	1
GO:0036029	Cellular Component	protein C inhibitor-KLK3 complex	0	1	1	1
GO:0036030	Cellular Component	protein C inhibitor-plasma kallikrein complex	0	1	1	1
GO:0036031	Biological Process	recruitment of mRNA capping enzyme to RNA polymerase II holoenzyme complex	0	1	1	1
GO:0036037	Biological Process	CD8-positive, alpha-beta T cell activation	0	1	1	1
GO:0036046	Biological Process	protein demalonylation	0	1	1	1
GO:0036047	Biological Process	peptidyl-lysine demalonylation	0	1	1	1
GO:0036048	Biological Process	protein desuccinylation	0	1	1	1
GO:0036049	Biological Process	peptidyl-lysine desuccinylation	0	1	1	1
GO:0036053	Cellular Component	glomerular endothelium fenestra	0	1	1	1
GO:0036054	Molecular Function	protein-malonyllysine demalonylase activity	0	1	1	1
GO:0036055	Molecular Function	protein-succinyllysine desuccinylase activity	0	1	1	1
GO:0036060	Biological Process	slit diaphragm assembly	0	1	1	1
GO:0036071	Biological Process	N-glycan fucosylation	0	1	1	1
GO:0036088	Biological Process	D-serine catabolic process	0	1	1	1
GO:0036090	Biological Process	cleavage furrow ingression	0	1	1	1
GO:0036101	Biological Process	leukotriene B4 catabolic process	0	1	1	1
GO:0036105	Molecular Function	peroxisome membrane class-1 targeting sequence binding	0	1	1	1
GO:0036111	Biological Process	very long-chain fatty-acyl-CoA metabolic process	0	1	1	1
GO:0036114	Biological Process	medium-chain fatty-acyl-CoA catabolic process	0	1	1	1
GO:0036116	Biological Process	long-chain fatty-acyl-CoA catabolic process	0	1	1	1
GO:0036119	Biological Process	response to platelet-derived growth factor	0	1	1	1
GO:0036138	Biological Process	peptidyl-histidine hydroxylation	0	1	1	1
GO:0036139	Molecular Function	peptidyl-histidine dioxygenase activity	0	1	1	1
GO:0036140	Molecular Function	peptidyl-asparagine 3-dioxygenase activity	0	1	1	1
GO:0036143	Molecular Function	kringle domain binding	0	1	1	1
GO:0036153	Biological Process	triglyceride acyl-chain remodeling	0	1	1	1
GO:0036179	Biological Process	osteoclast maturation	0	1	1	1
GO:0036211	Biological Process	protein modification process	0	1	1	1
GO:0036219	Molecular Function	GTP diphosphatase activity	0	1	1	1
GO:0036220	Molecular Function	ITP diphosphatase activity	0	1	1	1
GO:0036222	Molecular Function	XTP diphosphatase activity	0	1	1	1
GO:0036250	Biological Process	peroxisome transport along microtubule	0	1	1	1
GO:0036257	Biological Process	multivesicular body organization	0	1	1	1
GO:0036261	Biological Process	7-methylguanosine cap hypermethylation	0	1	1	1
GO:0036266	Cellular Component	Cdc48p-Npl4p-Vms1p AAA ATPase complex	0	1	1	1
GO:0036305	Biological Process	ameloblast differentiation	0	1	1	1
GO:0036306	Biological Process	embryonic heart tube elongation	0	1	1	1
GO:0036317	Molecular Function	tyrosyl-RNA phosphodiesterase activity	0	1	1	1
GO:0036323	Biological Process	vascular endothelial growth factor receptor-1 signaling pathway	0	1	1	1
GO:0036326	Molecular Function	VEGF-A-activated receptor activity	0	1	1	1
GO:0036327	Molecular Function	VEGF-B-activated receptor activity	0	1	1	1
GO:0036332	Molecular Function	placental growth factor-activated receptor activity	0	1	1	1
GO:0036335	Biological Process	intestinal stem cell homeostasis	0	1	1	1
GO:0036351	Biological Process	histone H2A-K13 ubiquitination	0	1	1	1
GO:0036352	Biological Process	histone H2A-K15 ubiquitination	0	1	1	1
GO:0036363	Biological Process	transforming growth factor beta activation	0	1	1	1
GO:0036371	Biological Process	protein localization to T-tubule	0	1	1	1
GO:0036372	Biological Process	opsin transport	0	1	1	1
GO:0036393	Molecular Function	thiocyanate peroxidase activity	0	1	1	1
GO:0036399	Biological Process	TCR signalosome assembly	0	1	1	1
GO:0036403	Molecular Function	arachidonate 8(S)-lipoxygenase activity	0	1	1	1
GO:0036404	Biological Process	conversion of ds siRNA to ss siRNA	0	1	1	1
GO:0036455	Molecular Function	iron-sulfur transferase activity	0	1	1	1
GO:0036458	Molecular Function	hepatocyte growth factor binding	0	1	1	1
GO:0036468	Molecular Function	L-dopa decarboxylase activity	0	1	1	1
GO:0036470	Molecular Function	tyrosine 3-monooxygenase activator activity	0	1	1	1
GO:0036471	Biological Process	cellular response to glyoxal	0	1	1	1
GO:0036478	Molecular Function	L-dopa decarboxylase activator activity	0	1	1	1
GO:0036479	Molecular Function	peroxidase inhibitor activity	0	1	1	1
GO:0036487	Molecular Function	nitric-oxide synthase inhibitor activity	0	1	1	1
GO:0036494	Biological Process	positive regulation of translation initiation in response to endoplasmic reticulum stress	0	1	1	1
GO:0036501	Cellular Component	UFD1-NPL4 complex	0	1	1	1
GO:0036502	Cellular Component	Derlin-1-VIMP complex	0	1	1	1
GO:0036508	Biological Process	protein alpha-1,2-demannosylation	0	1	1	1
GO:0036517	Biological Process	chemoattraction of serotonergic neuron axon	0	1	1	1
GO:0036520	Biological Process	astrocyte-dopaminergic neuron signaling	0	1	1	1
GO:0036524	Molecular Function	protein deglycase activity	0	1	1	1
GO:0036526	Biological Process	peptidyl-cysteine deglycation	0	1	1	1
GO:0036527	Biological Process	peptidyl-arginine deglycation	0	1	1	1
GO:0036528	Biological Process	peptidyl-lysine deglycation	0	1	1	1
GO:0036529	Biological Process	protein deglycation, glyoxal removal	0	1	1	1
GO:0036531	Biological Process	glutathione deglycation	0	1	1	1
GO:0038002	Biological Process	endocrine signaling	0	1	1	1
GO:0038009	Biological Process	regulation of signal transduction by receptor internalization	0	1	1	1
GO:0038021	Molecular Function	leptin receptor activity	0	1	1	1
GO:0038030	Biological Process	non-canonical Wnt signaling pathway via MAPK cascade	0	1	1	1
GO:0038038	Cellular Component	G-protein coupled receptor homodimeric complex	0	1	1	1
GO:0038042	Biological Process	dimeric G-protein coupled receptor signaling pathway	0	1	1	1
GO:0038046	Molecular Function	enkephalin receptor activity	0	1	1	1
GO:0038047	Molecular Function	morphine receptor activity	0	1	1	1
GO:0038048	Molecular Function	dynorphin receptor activity	0	1	1	1
GO:0038051	Molecular Function	glucocorticoid-activated RNA polymerase II transcription factor binding transcription factor activity	0	1	1	1
GO:0038097	Biological Process	positive regulation of mast cell activation by Fc-epsilon receptor signaling pathway	0	1	1	1
GO:0038101	Biological Process	sequestering of nodal from receptor via nodal binding	0	1	1	1
GO:0038106	Molecular Function	choriogonadotropin hormone binding	0	1	1	1
GO:0038117	Molecular Function	C-C motif chemokine 19 receptor activity	0	1	1	1
GO:0038121	Molecular Function	C-C motif chemokine 21 receptor activity	0	1	1	1
GO:0038133	Biological Process	ERBB2-ERBB3 signaling pathway	0	1	1	1
GO:0038164	Molecular Function	thrombopoietin receptor activity	0	1	1	1
GO:0038168	Biological Process	epidermal growth factor receptor signaling pathway via I-kappaB kinase/NF-kappaB cascade	0	1	1	1
GO:0038185	Biological Process	intracellular bile acid receptor signaling pathway	0	1	1	1
GO:0038186	Molecular Function	lithocholic acid receptor activity	0	1	1	1
GO:0039019	Biological Process	pronephric nephron development	0	1	1	1
GO:0039020	Biological Process	pronephric nephron tubule development	0	1	1	1
GO:0039520	Biological Process	induction by virus of host autophagy	0	1	1	1
GO:0039521	Biological Process	suppression by virus of host autophagy	0	1	1	1
GO:0039532	Biological Process	negative regulation of viral-induced cytoplasmic pattern recognition receptor signaling pathway	0	1	1	1
GO:0039552	Molecular Function	RIG-I binding	0	1	1	1
GO:0039692	Biological Process	single stranded viral RNA replication via double stranded DNA intermediate	0	1	1	1
GO:0040031	Biological Process	snRNA modification	0	1	1	1
GO:0040032	Biological Process	post-embryonic body morphogenesis	0	1	1	1
GO:0040040	Biological Process	thermosensory behavior	0	1	1	1
GO:0042007	Molecular Function	interleukin-18 binding	0	1	1	1
GO:0042008	Molecular Function	interleukin-18 receptor activity	0	1	1	1
GO:0042017	Molecular Function	interleukin-22 binding	0	1	1	1
GO:0042018	Molecular Function	interleukin-22 receptor activity	0	1	1	1
GO:0042022	Cellular Component	interleukin-12 receptor complex	0	1	1	1
GO:0042023	Biological Process	DNA endoreduplication	0	1	1	1
GO:0042044	Biological Process	fluid transport	0	1	1	1
GO:0042108	Biological Process	positive regulation of cytokine biosynthetic process	0	1	1	1
GO:0042131	Molecular Function	thiamine phosphate phosphatase activity	0	1	1	1
GO:0042140	Biological Process	late meiotic recombination nodule assembly	0	1	1	1
GO:0042144	Biological Process	vacuole fusion, non-autophagic	0	1	1	1
GO:0042163	Molecular Function	interleukin-12 beta subunit binding	0	1	1	1
GO:0042164	Molecular Function	interleukin-12 alpha subunit binding	0	1	1	1
GO:0042182	Biological Process	ketone catabolic process	0	1	1	1
GO:0042219	Biological Process	cellular modified amino acid catabolic process	0	1	1	1
GO:0042228	Biological Process	interleukin-8 biosynthetic process	0	1	1	1
GO:0042231	Biological Process	interleukin-13 biosynthetic process	0	1	1	1
GO:0042247	Biological Process	establishment of planar polarity of follicular epithelium	0	1	1	1
GO:0042265	Biological Process	peptidyl-asparagine hydroxylation	0	1	1	1
GO:0042268	Biological Process	regulation of cytolysis	0	1	1	1
GO:0042282	Molecular Function	hydroxymethylglutaryl-CoA reductase activity	0	1	1	1
GO:0042292	Molecular Function	URM1 activating enzyme activity	0	1	1	1
GO:0042313	Biological Process	protein kinase C deactivation	0	1	1	1
GO:0042320	Biological Process	regulation of circadian sleep/wake cycle, REM sleep	0	1	1	1
GO:0042339	Biological Process	keratan sulfate metabolic process	0	1	1	1
GO:0042352	Biological Process	GDP-L-fucose salvage	0	1	1	1
GO:0042357	Biological Process	thiamine diphosphate metabolic process	0	1	1	1
GO:0042413	Biological Process	carnitine catabolic process	0	1	1	1
GO:0042492	Biological Process	gamma-delta T cell differentiation	0	1	1	1
GO:0042494	Biological Process	detection of bacterial lipoprotein	0	1	1	1
GO:0042559	Biological Process	pteridine-containing compound biosynthetic process	0	1	1	1
GO:0042564	Cellular Component	NLS-dependent protein nuclear import complex	0	1	1	1
GO:0042586	Molecular Function	peptide deformylase activity	0	1	1	1
GO:0042602	Molecular Function	riboflavin reductase (NADPH) activity	0	1	1	1
GO:0042635	Biological Process	positive regulation of hair cycle	0	1	1	1
GO:0042636	Biological Process	negative regulation of hair cycle	0	1	1	1
GO:0042658	Molecular Function	MHC class II protein binding, via antigen binding groove	0	1	1	1
GO:0042659	Biological Process	regulation of cell fate specification	0	1	1	1
GO:0042666	Biological Process	negative regulation of ectodermal cell fate specification	0	1	1	1
GO:0042667	Biological Process	auditory receptor cell fate specification	0	1	1	1
GO:0042694	Biological Process	muscle cell fate specification	0	1	1	1
GO:0042703	Biological Process	menstruation	0	1	1	1
GO:0042772	Biological Process	DNA damage response, signal transduction resulting in transcription	0	1	1	1
GO:0042799	Molecular Function	histone methyltransferase activity (H4-K20 specific)	0	1	1	1
GO:0042827	Cellular Component	platelet dense granule	0	1	1	1
GO:0042840	Biological Process	D-glucuronate catabolic process	0	1	1	1
GO:0042843	Biological Process	D-xylose catabolic process	0	1	1	1
GO:0042851	Biological Process	L-alanine metabolic process	0	1	1	1
GO:0042883	Biological Process	cysteine transport	0	1	1	1
GO:0042910	Molecular Function	xenobiotic transmembrane transporter activity	0	1	1	1
GO:0042931	Molecular Function	enterobactin transmembrane transporter activity	0	1	1	1
GO:0042941	Biological Process	D-alanine transport	0	1	1	1
GO:0042947	Molecular Function	glucoside transmembrane transporter activity	0	1	1	1
GO:0042984	Biological Process	regulation of amyloid precursor protein biosynthetic process	0	1	1	1
GO:0042988	Molecular Function	X11-like protein binding	0	1	1	1
GO:0043000	Biological Process	Golgi to plasma membrane CFTR protein transport	0	1	1	1
GO:0043028	Molecular Function	cysteine-type endopeptidase regulator activity involved in apoptotic process	0	1	1	1
GO:0043035	Molecular Function	chromatin insulator sequence binding	0	1	1	1
GO:0043041	Biological Process	amino acid activation for nonribosomal peptide biosynthetic process	0	1	1	1
GO:0043048	Biological Process	dolichyl monophosphate biosynthetic process	0	1	1	1
GO:0043060	Biological Process	meiotic metaphase I plate congression	0	1	1	1
GO:0043063	Biological Process	intercellular bridge organization	0	1	1	1
GO:0043091	Biological Process	L-arginine import	0	1	1	1
GO:0043105	Biological Process	negative regulation of GTP cyclohydrolase I activity	0	1	1	1
GO:0043111	Biological Process	replication fork arrest	0	1	1	1
GO:0043112	Biological Process	receptor metabolic process	0	1	1	1
GO:0043128	Biological Process	positive regulation of 1-phosphatidylinositol 4-kinase activity	0	1	1	1
GO:0043132	Biological Process	NAD transport	0	1	1	1
GO:0043134	Biological Process	regulation of hindgut contraction	0	1	1	1
GO:0043136	Molecular Function	glycerol-3-phosphatase activity	0	1	1	1
GO:0043143	Biological Process	regulation of translation by machinery localization	0	1	1	1
GO:0043175	Molecular Function	RNA polymerase core enzyme binding	0	1	1	1
GO:0043181	Biological Process	vacuolar sequestering	0	1	1	1
GO:0043185	Molecular Function	vascular endothelial growth factor receptor 3 binding	0	1	1	1
GO:0043217	Biological Process	myelin maintenance	0	1	1	1
GO:0043244	Biological Process	regulation of protein complex disassembly	0	1	1	1
GO:0043250	Molecular Function	sodium-dependent organic anion transmembrane transporter activity	0	1	1	1
GO:0043251	Biological Process	sodium-dependent organic anion transport	0	1	1	1
GO:0043257	Cellular Component	laminin-8 complex	0	1	1	1
GO:0043265	Cellular Component	ectoplasm	0	1	1	1
GO:0043273	Molecular Function	CTPase activity	0	1	1	1
GO:0043310	Biological Process	negative regulation of eosinophil degranulation	0	1	1	1
GO:0043375	Biological Process	CD8-positive, alpha-beta T cell lineage commitment	0	1	1	1
GO:0043376	Biological Process	regulation of CD8-positive, alpha-beta T cell differentiation	0	1	1	1
GO:0043378	Biological Process	positive regulation of CD8-positive, alpha-beta T cell differentiation	0	1	1	1
GO:0043379	Biological Process	memory T cell differentiation	0	1	1	1
GO:0043380	Biological Process	regulation of memory T cell differentiation	0	1	1	1
GO:0043383	Biological Process	negative T cell selection	0	1	1	1
GO:0043390	Biological Process	aflatoxin B1 metabolic process	0	1	1	1
GO:0043397	Biological Process	regulation of corticotropin-releasing hormone secretion	0	1	1	1
GO:0043416	Biological Process	regulation of skeletal muscle tissue regeneration	0	1	1	1
GO:0043420	Biological Process	anthranilate metabolic process	0	1	1	1
GO:0043438	Biological Process	acetoacetic acid metabolic process	0	1	1	1
GO:0043461	Biological Process	proton-transporting ATP synthase complex assembly	0	1	1	1
GO:0043467	Biological Process	regulation of generation of precursor metabolites and energy	0	1	1	1
GO:0043503	Biological Process	skeletal muscle fiber adaptation	0	1	1	1
GO:0043509	Cellular Component	activin A complex	0	1	1	1
GO:0043538	Biological Process	regulation of actin phosphorylation	0	1	1	1
GO:0043540	Cellular Component	6-phosphofructo-2-kinase/fructose-2,6-biphosphatase complex	0	1	1	1
GO:0043544	Molecular Function	lipoamide binding	0	1	1	1
GO:0043545	Biological Process	molybdopterin cofactor metabolic process	0	1	1	1
GO:0043602	Biological Process	nitrate catabolic process	0	1	1	1
GO:0043604	Biological Process	amide biosynthetic process	0	1	1	1
GO:0043605	Biological Process	cellular amide catabolic process	0	1	1	1
GO:0043626	Cellular Component	PCNA complex	0	1	1	1
GO:0043682	Molecular Function	copper-transporting ATPase activity	0	1	1	1
GO:0043754	Molecular Function	dihydrolipoyllysine-residue (2-methylpropanoyl)transferase activity	0	1	1	1
GO:0043783	Molecular Function	oxidoreductase activity, oxidizing metal ions with flavin as acceptor	0	1	1	1
GO:0043795	Molecular Function	glyceraldehyde oxidoreductase activity	0	1	1	1
GO:0043843	Molecular Function	ADP-specific glucokinase activity	0	1	1	1
GO:0043849	Molecular Function	Ras palmitoyltransferase activity	0	1	1	1
GO:0043874	Molecular Function	acireductone synthase activity	0	1	1	1
GO:0043914	Molecular Function	NADPH:sulfur oxidoreductase activity	0	1	1	1
GO:0043916	Molecular Function	DNA-7-methylguanine glycosylase activity	0	1	1	1
GO:0043924	Molecular Function	suramin binding	0	1	1	1
GO:0043947	Biological Process	positive regulation by host of symbiont catalytic activity	0	1	1	1
GO:0043969	Biological Process	histone H2B acetylation	0	1	1	1
GO:0043973	Biological Process	histone H3-K4 acetylation	0	1	1	1
GO:0043990	Biological Process	histone H2A-S1 phosphorylation	0	1	1	1
GO:0043997	Molecular Function	histone acetyltransferase activity (H4-K12 specific)	0	1	1	1
GO:0043998	Molecular Function	H2A histone acetyltransferase activity	0	1	1	1
GO:0044053	Biological Process	translocation of peptides or proteins into host cell cytoplasm	0	1	1	1
GO:0044088	Biological Process	regulation of vacuole organization	0	1	1	1
GO:0044089	Biological Process	positive regulation of cellular component biogenesis	0	1	1	1
GO:0044128	Biological Process	positive regulation of growth of symbiont in host	0	1	1	1
GO:0044140	Biological Process	negative regulation of growth of symbiont on or near host surface	0	1	1	1
GO:0044207	Cellular Component	translation initiation ternary complex	0	1	1	1
GO:0044220	Cellular Component	host cell perinuclear region of cytoplasm	0	1	1	1
GO:0044228	Cellular Component	host cell surface	0	1	1	1
GO:0044231	Cellular Component	host cell presynaptic membrane	0	1	1	1
GO:0044252	Biological Process	negative regulation of multicellular organismal metabolic process	0	1	1	1
GO:0044254	Biological Process	multicellular organismal protein catabolic process	0	1	1	1
GO:0044268	Biological Process	multicellular organismal protein metabolic process	0	1	1	1
GO:0044284	Cellular Component	mitochondrial crista junction	0	1	1	1
GO:0044302	Cellular Component	dentate gyrus mossy fiber	0	1	1	1
GO:0044330	Biological Process	canonical Wnt signaling pathway involved in positive regulation of wound healing	0	1	1	1
GO:0044524	Biological Process	protein sulfhydration	0	1	1	1
GO:0044537	Biological Process	regulation of circulating fibrinogen levels	0	1	1	1
GO:0044540	Molecular Function	L-cystine L-cysteine-lyase (deaminating)	0	1	1	1
GO:0044546	Biological Process	NLRP3 inflammasome complex assembly	0	1	1	1
GO:0044549	Molecular Function	GTP cyclohydrolase binding	0	1	1	1
GO:0044550	Biological Process	secondary metabolite biosynthetic process	0	1	1	1
GO:0044557	Biological Process	relaxation of smooth muscle	0	1	1	1
GO:0044594	Molecular Function	17-beta-hydroxysteroid dehydrogenase (NAD+) activity	0	1	1	1
GO:0044599	Cellular Component	AP-5 adaptor complex	0	1	1	1
GO:0044610	Molecular Function	FMN transmembrane transporter activity	0	1	1	1
GO:0044648	Biological Process	histone H3-K4 dimethylation	0	1	1	1
GO:0044713	Molecular Function	2-hydroxy-adenosine triphosphate pyrophosphatase activity	0	1	1	1
GO:0044714	Molecular Function	2-hydroxy-(deoxy)adenosine-triphosphate pyrophosphatase activity	0	1	1	1
GO:0044716	Molecular Function	8-oxo-GDP phosphatase activity	0	1	1	1
GO:0044717	Molecular Function	8-hydroxy-dADP phosphatase activity	0	1	1	1
GO:0044721	Biological Process	protein import into peroxisome matrix, substrate release	0	1	1	1
GO:0044726	Biological Process	protection of DNA demethylation of female pronucleus	0	1	1	1
GO:0044727	Biological Process	DNA demethylation of male pronucleus	0	1	1	1
GO:0044783	Biological Process	G1 DNA damage checkpoint	0	1	1	1
GO:0044803	Biological Process	multi-organism membrane organization	0	1	1	1
GO:0044819	Biological Process	mitotic G1/S transition checkpoint	0	1	1	1
GO:0044843	Biological Process	cell cycle G1/S phase transition	0	1	1	1
GO:0044854	Biological Process	plasma membrane raft assembly	0	1	1	1
GO:0045016	Biological Process	mitochondrial magnesium ion transmembrane transport	0	1	1	1
GO:0045027	Molecular Function	DNA end binding	0	1	1	1
GO:0045031	Molecular Function	ATP-activated adenosine receptor activity	0	1	1	1
GO:0045032	Molecular Function	ADP-activated adenosine receptor activity	0	1	1	1
GO:0045062	Biological Process	extrathymic T cell selection	0	1	1	1
GO:0045065	Biological Process	cytotoxic T cell differentiation	0	1	1	1
GO:0045075	Biological Process	regulation of interleukin-12 biosynthetic process	0	1	1	1
GO:0045081	Biological Process	negative regulation of interleukin-10 biosynthetic process	0	1	1	1
GO:0045083	Biological Process	negative regulation of interleukin-12 biosynthetic process	0	1	1	1
GO:0045112	Biological Process	integrin biosynthetic process	0	1	1	1
GO:0045113	Biological Process	regulation of integrin biosynthetic process	0	1	1	1
GO:0045127	Molecular Function	N-acetylglucosamine kinase activity	0	1	1	1
GO:0045130	Molecular Function	keratan sulfotransferase activity	0	1	1	1
GO:0045131	Molecular Function	pre-mRNA branch point binding	0	1	1	1
GO:0045137	Biological Process	development of primary sexual characteristics	0	1	1	1
GO:0045153	Molecular Function	electron transporter, transferring electrons within CoQH2-cytochrome c reductase complex activity	0	1	1	1
GO:0045175	Biological Process	basal protein localization	0	1	1	1
GO:0045183	Molecular Function	translation factor activity, non-nucleic acid binding	0	1	1	1
GO:0045186	Biological Process	zonula adherens assembly	0	1	1	1
GO:0045210	Biological Process	FasL biosynthetic process	0	1	1	1
GO:0045221	Biological Process	negative regulation of FasL biosynthetic process	0	1	1	1
GO:0045225	Biological Process	negative regulation of CD4 biosynthetic process	0	1	1	1
GO:0045234	Biological Process	protein palmitoleylation	0	1	1	1
GO:0045239	Cellular Component	tricarboxylic acid cycle enzyme complex	0	1	1	1
GO:0045338	Biological Process	farnesyl diphosphate metabolic process	0	1	1	1
GO:0045342	Biological Process	MHC class II biosynthetic process	0	1	1	1
GO:0045352	Molecular Function	interleukin-1 Type I receptor antagonist activity	0	1	1	1
GO:0045353	Molecular Function	interleukin-1 Type II receptor antagonist activity	0	1	1	1
GO:0045407	Biological Process	positive regulation of interleukin-5 biosynthetic process	0	1	1	1
GO:0045414	Biological Process	regulation of interleukin-8 biosynthetic process	0	1	1	1
GO:0045423	Biological Process	regulation of granulocyte macrophage colony-stimulating factor biosynthetic process	0	1	1	1
GO:0045513	Molecular Function	interleukin-27 binding	0	1	1	1
GO:0045517	Molecular Function	interleukin-20 receptor binding	0	1	1	1
GO:0045556	Biological Process	positive regulation of TRAIL biosynthetic process	0	1	1	1
GO:0045569	Molecular Function	TRAIL binding	0	1	1	1
GO:0045575	Biological Process	basophil activation	0	1	1	1
GO:0045609	Biological Process	positive regulation of auditory receptor cell differentiation	0	1	1	1
GO:0045620	Biological Process	negative regulation of lymphocyte differentiation	0	1	1	1
GO:0045623	Biological Process	negative regulation of T-helper cell differentiation	0	1	1	1
GO:0045625	Biological Process	regulation of T-helper 1 cell differentiation	0	1	1	1
GO:0045685	Biological Process	regulation of glial cell differentiation	0	1	1	1
GO:0045703	Molecular Function	ketoreductase activity	0	1	1	1
GO:0045713	Biological Process	low-density lipoprotein particle receptor biosynthetic process	0	1	1	1
GO:0045728	Biological Process	respiratory burst after phagocytosis	0	1	1	1
GO:0045738	Biological Process	negative regulation of DNA repair	0	1	1	1
GO:0045769	Biological Process	negative regulation of asymmetric cell division	0	1	1	1
GO:0045795	Biological Process	positive regulation of cell volume	0	1	1	1
GO:0045799	Biological Process	positive regulation of chromatin assembly or disassembly	0	1	1	1
GO:0045870	Biological Process	positive regulation of single stranded viral RNA replication via double stranded DNA intermediate	0	1	1	1
GO:0045898	Biological Process	regulation of RNA polymerase II transcriptional preinitiation complex assembly	0	1	1	1
GO:0045924	Biological Process	regulation of female receptivity	0	1	1	1
GO:0045932	Biological Process	negative regulation of muscle contraction	0	1	1	1
GO:0045938	Biological Process	positive regulation of circadian sleep/wake cycle, sleep	0	1	1	1
GO:0045957	Biological Process	negative regulation of complement activation, alternative pathway	0	1	1	1
GO:0045959	Biological Process	negative regulation of complement activation, classical pathway	0	1	1	1
GO:0045980	Biological Process	negative regulation of nucleotide metabolic process	0	1	1	1
GO:0045989	Biological Process	positive regulation of striated muscle contraction	0	1	1	1
GO:0045992	Biological Process	negative regulation of embryonic development	0	1	1	1
GO:0046015	Biological Process	regulation of transcription by glucose	0	1	1	1
GO:0046016	Biological Process	positive regulation of transcription by glucose	0	1	1	1
GO:0046030	Molecular Function	inositol trisphosphate phosphatase activity	0	1	1	1
GO:0046032	Biological Process	ADP catabolic process	0	1	1	1
GO:0046041	Biological Process	ITP metabolic process	0	1	1	1
GO:0046051	Biological Process	UTP metabolic process	0	1	1	1
GO:0046054	Biological Process	dGMP metabolic process	0	1	1	1
GO:0046057	Biological Process	dADP catabolic process	0	1	1	1
GO:0046067	Biological Process	dGDP catabolic process	0	1	1	1
GO:0046078	Biological Process	dUMP metabolic process	0	1	1	1
GO:0046079	Biological Process	dUMP catabolic process	0	1	1	1
GO:0046081	Biological Process	dUTP catabolic process	0	1	1	1
GO:0046086	Biological Process	adenosine biosynthetic process	0	1	1	1
GO:0046100	Biological Process	hypoxanthine metabolic process	0	1	1	1
GO:0046111	Biological Process	xanthine biosynthetic process	0	1	1	1
GO:0046121	Biological Process	deoxyribonucleoside catabolic process	0	1	1	1
GO:0046122	Biological Process	purine deoxyribonucleoside metabolic process	0	1	1	1
GO:0046130	Biological Process	purine ribonucleoside catabolic process	0	1	1	1
GO:0046164	Biological Process	alcohol catabolic process	0	1	1	1
GO:0046204	Biological Process	nor-spermidine metabolic process	0	1	1	1
GO:0046210	Biological Process	nitric oxide catabolic process	0	1	1	1
GO:0046226	Biological Process	coumarin catabolic process	0	1	1	1
GO:0046272	Biological Process	stilbene catabolic process	0	1	1	1
GO:0046293	Biological Process	formaldehyde biosynthetic process	0	1	1	1
GO:0046295	Biological Process	glycolate biosynthetic process	0	1	1	1
GO:0046296	Biological Process	glycolate catabolic process	0	1	1	1
GO:0046314	Biological Process	phosphocreatine biosynthetic process	0	1	1	1
GO:0046316	Molecular Function	gluconokinase activity	0	1	1	1
GO:0046327	Biological Process	glycerol biosynthetic process from pyruvate	0	1	1	1
GO:0046341	Biological Process	CDP-diacylglycerol metabolic process	0	1	1	1
GO:0046360	Biological Process	2-oxobutyrate biosynthetic process	0	1	1	1
GO:0046368	Biological Process	GDP-L-fucose metabolic process	0	1	1	1
GO:0046380	Biological Process	N-acetylneuraminate biosynthetic process	0	1	1	1
GO:0046398	Biological Process	UDP-glucuronate metabolic process	0	1	1	1
GO:0046434	Biological Process	organophosphate catabolic process	0	1	1	1
GO:0046490	Biological Process	isopentenyl diphosphate metabolic process	0	1	1	1
GO:0046491	Biological Process	L-methylmalonyl-CoA metabolic process	0	1	1	1
GO:0046520	Biological Process	sphingoid biosynthetic process	0	1	1	1
GO:0046523	Molecular Function	S-methyl-5-thioribose-1-phosphate isomerase activity	0	1	1	1
GO:0046525	Molecular Function	xylosylprotein 4-beta-galactosyltransferase activity	0	1	1	1
GO:0046526	Molecular Function	D-xylulose reductase activity	0	1	1	1
GO:0046539	Molecular Function	histamine N-methyltransferase activity	0	1	1	1
GO:0046554	Molecular Function	malate dehydrogenase (NADP+) activity	0	1	1	1
GO:0046570	Molecular Function	methylthioribulose 1-phosphate dehydratase activity	0	1	1	1
GO:0046577	Molecular Function	long-chain-alcohol oxidase activity	0	1	1	1
GO:0046587	Biological Process	positive regulation of calcium-dependent cell-cell adhesion	0	1	1	1
GO:0046633	Biological Process	alpha-beta T cell proliferation	0	1	1	1
GO:0046636	Biological Process	negative regulation of alpha-beta T cell activation	0	1	1	1
GO:0046711	Biological Process	GDP biosynthetic process	0	1	1	1
GO:0046712	Biological Process	GDP catabolic process	0	1	1	1
GO:0046713	Biological Process	borate transport	0	1	1	1
GO:0046715	Molecular Function	active borate transmembrane transporter activity	0	1	1	1
GO:0046745	Biological Process	viral capsid secondary envelopment	0	1	1	1
GO:0046782	Biological Process	regulation of viral transcription	0	1	1	1
GO:0046786	Biological Process	viral replication complex formation and maintenance	0	1	1	1
GO:0046817	Molecular Function	chemokine receptor antagonist activity	0	1	1	1
GO:0046838	Biological Process	phosphorylated carbohydrate dephosphorylation	0	1	1	1
GO:0046839	Biological Process	phospholipid dephosphorylation	0	1	1	1
GO:0046880	Biological Process	regulation of follicle-stimulating hormone secretion	0	1	1	1
GO:0046898	Biological Process	response to cycloheximide	0	1	1	1
GO:0046901	Biological Process	tetrahydrofolylpolyglutamate biosynthetic process	0	1	1	1
GO:0046911	Molecular Function	metal chelating activity	0	1	1	1
GO:0046950	Biological Process	cellular ketone body metabolic process	0	1	1	1
GO:0046958	Biological Process	nonassociative learning	0	1	1	1
GO:0046960	Biological Process	sensitization	0	1	1	1
GO:0046963	Biological Process	3'-phosphoadenosine 5'-phosphosulfate transport	0	1	1	1
GO:0046968	Biological Process	peptide antigen transport	0	1	1	1
GO:0046970	Molecular Function	NAD-dependent histone deacetylase activity (H4-K16 specific)	0	1	1	1
GO:0046986	Biological Process	negative regulation of hemoglobin biosynthetic process	0	1	1	1
GO:0047012	Molecular Function	sterol-4-alpha-carboxylate 3-dehydrogenase (decarboxylating) activity	0	1	1	1
GO:0047015	Molecular Function	3-hydroxy-2-methylbutyryl-CoA dehydrogenase activity	0	1	1	1
GO:0047016	Molecular Function	cholest-5-ene-3-beta,7-alpha-diol 3-beta-dehydrogenase activity	0	1	1	1
GO:0047017	Molecular Function	prostaglandin-F synthase activity	0	1	1	1
GO:0047020	Molecular Function	15-hydroxyprostaglandin-D dehydrogenase (NADP+) activity	0	1	1	1
GO:0047021	Molecular Function	15-hydroxyprostaglandin dehydrogenase (NADP+) activity	0	1	1	1
GO:0047042	Molecular Function	androsterone dehydrogenase (B-specific) activity	0	1	1	1
GO:0047058	Molecular Function	vitamin-K-epoxide reductase (warfarin-insensitive) activity	0	1	1	1
GO:0047066	Molecular Function	phospholipid-hydroperoxide glutathione peroxidase activity	0	1	1	1
GO:0047105	Molecular Function	4-trimethylammoniobutyraldehyde dehydrogenase activity	0	1	1	1
GO:0047117	Molecular Function	enoyl-[acyl-carrier-protein] reductase (NADPH, A-specific) activity	0	1	1	1
GO:0047127	Molecular Function	thiomorpholine-carboxylate dehydrogenase activity	0	1	1	1
GO:0047130	Molecular Function	saccharopine dehydrogenase (NADP+, L-lysine-forming) activity	0	1	1	1
GO:0047131	Molecular Function	saccharopine dehydrogenase (NAD+, L-glutamate-forming) activity	0	1	1	1
GO:0047159	Molecular Function	1-alkenylglycerophosphocholine O-acyltransferase activity	0	1	1	1
GO:0047166	Molecular Function	1-alkenylglycerophosphoethanolamine O-acyltransferase activity	0	1	1	1
GO:0047173	Molecular Function	phosphatidylcholine-retinol O-acyltransferase activity	0	1	1	1
GO:0047191	Molecular Function	1-alkylglycerophosphocholine O-acyltransferase activity	0	1	1	1
GO:0047198	Molecular Function	cysteine-S-conjugate N-acetyltransferase activity	0	1	1	1
GO:0047220	Molecular Function	galactosylxylosylprotein 3-beta-galactosyltransferase activity	0	1	1	1
GO:0047224	Molecular Function	acetylgalactosaminyl-O-glycosyl-glycoprotein beta-1,3-N-acetylglucosaminyltransferase activity	0	1	1	1
GO:0047225	Molecular Function	acetylgalactosaminyl-O-glycosyl-glycoprotein beta-1,6-N-acetylglucosaminyltransferase activity	0	1	1	1
GO:0047256	Molecular Function	lactosylceramide 1,3-N-acetyl-beta-D-glucosaminyltransferase activity	0	1	1	1
GO:0047263	Molecular Function	N-acylsphingosine galactosyltransferase activity	0	1	1	1
GO:0047273	Molecular Function	galactosylgalactosylglucosylceramide beta-D-acetylgalactosaminyltransferase activity	0	1	1	1
GO:0047277	Molecular Function	globoside alpha-N-acetylgalactosaminyltransferase activity	0	1	1	1
GO:0047280	Molecular Function	nicotinamide phosphoribosyltransferase activity	0	1	1	1
GO:0047290	Molecular Function	(alpha-N-acetylneuraminyl-2,3-beta-galactosyl-1,3)-N-acetyl-galactosaminide 6-alpha-sialyltransferase activity	0	1	1	1
GO:0047291	Molecular Function	lactosylceramide alpha-2,3-sialyltransferase activity	0	1	1	1
GO:0047293	Molecular Function	4-hydroxybenzoate nonaprenyltransferase activity	0	1	1	1
GO:0047298	Molecular Function	(S)-3-amino-2-methylpropionate transaminase activity	0	1	1	1
GO:0047305	Molecular Function	(R)-3-amino-2-methylpropionate-pyruvate transaminase activity	0	1	1	1
GO:0047323	Molecular Function	[3-methyl-2-oxobutanoate dehydrogenase (acetyl-transferring)] kinase activity	0	1	1	1
GO:0047325	Molecular Function	inositol tetrakisphosphate 1-kinase activity	0	1	1	1
GO:0047341	Molecular Function	fucose-1-phosphate guanylyltransferase activity	0	1	1	1
GO:0047369	Molecular Function	succinate-hydroxymethylglutarate CoA-transferase activity	0	1	1	1
GO:0047390	Molecular Function	glycerophosphocholine cholinephosphodiesterase activity	0	1	1	1
GO:0047394	Molecular Function	glycerophosphoinositol inositolphosphodiesterase activity	0	1	1	1
GO:0047395	Molecular Function	glycerophosphoinositol glycerophosphodiesterase activity	0	1	1	1
GO:0047408	Molecular Function	alkenylglycerophosphocholine hydrolase activity	0	1	1	1
GO:0047409	Molecular Function	alkenylglycerophosphoethanolamine hydrolase activity	0	1	1	1
GO:0047442	Molecular Function	17-alpha-hydroxyprogesterone aldolase activity	0	1	1	1
GO:0047444	Molecular Function	N-acylneuraminate-9-phosphate synthase activity	0	1	1	1
GO:0047451	Molecular Function	3-hydroxyoctanoyl-[acyl-carrier-protein] dehydratase activity	0	1	1	1
GO:0047464	Molecular Function	heparosan-N-sulfate-glucuronate 5-epimerase activity	0	1	1	1
GO:0047536	Molecular Function	2-aminoadipate transaminase activity	0	1	1	1
GO:0047545	Molecular Function	2-hydroxyglutarate dehydrogenase activity	0	1	1	1
GO:0047560	Molecular Function	3-dehydrosphinganine reductase activity	0	1	1	1
GO:0047598	Molecular Function	7-dehydrocholesterol reductase activity	0	1	1	1
GO:0047620	Molecular Function	acylglycerol kinase activity	0	1	1	1
GO:0047621	Molecular Function	acylpyruvate hydrolase activity	0	1	1	1
GO:0047676	Molecular Function	arachidonate-CoA ligase activity	0	1	1	1
GO:0047693	Molecular Function	ATP diphosphatase activity	0	1	1	1
GO:0047704	Molecular Function	bile-salt sulfotransferase activity	0	1	1	1
GO:0047714	Molecular Function	galactolipase activity	0	1	1	1
GO:0047726	Molecular Function	iron-cytochrome-c reductase activity	0	1	1	1
GO:0047730	Molecular Function	carnosine synthase activity	0	1	1	1
GO:0047734	Molecular Function	CDP-glycerol diphosphatase activity	0	1	1	1
GO:0047747	Molecular Function	cholate-CoA ligase activity	0	1	1	1
GO:0047800	Molecular Function	cysteamine dioxygenase activity	0	1	1	1
GO:0047801	Molecular Function	L-cysteine:2-oxoglutarate aminotransferase activity	0	1	1	1
GO:0047837	Molecular Function	D-xylose 1-dehydrogenase (NADP+) activity	0	1	1	1
GO:0047840	Molecular Function	dCTP diphosphatase activity	0	1	1	1
GO:0047844	Molecular Function	deoxycytidine deaminase activity	0	1	1	1
GO:0047856	Molecular Function	dihydrocoumarin hydrolase activity	0	1	1	1
GO:0047865	Molecular Function	dimethylglycine dehydrogenase activity	0	1	1	1
GO:0047874	Molecular Function	dolichyldiphosphatase activity	0	1	1	1
GO:0047888	Molecular Function	fatty acid peroxidase activity	1	1	0	0	Cygb
GO:0047915	Molecular Function	ganglioside galactosyltransferase activity	0	1	1	1
GO:0047933	Molecular Function	glucose-1,6-bisphosphate synthase activity	0	1	1	1
GO:0047936	Molecular Function	glucose 1-dehydrogenase [NAD(P)] activity	0	1	1	1
GO:0047939	Molecular Function	L-glucuronate reductase activity	0	1	1	1
GO:0047962	Molecular Function	glycine N-benzoyltransferase activity	0	1	1	1
GO:0047963	Molecular Function	glycine N-choloyltransferase activity	0	1	1	1
GO:0047988	Molecular Function	hydroxyacid-oxoacid transhydrogenase activity	0	1	1	1
GO:0047992	Molecular Function	hydroxylysine kinase activity	0	1	1	1
GO:0048006	Biological Process	antigen processing and presentation, endogenous lipid antigen via MHC class Ib	0	1	1	1
GO:0048034	Biological Process	heme O biosynthetic process	0	1	1	1
GO:0048040	Molecular Function	UDP-glucuronate decarboxylase activity	0	1	1	1
GO:0048058	Biological Process	compound eye corneal lens development	0	1	1	1
GO:0048073	Biological Process	regulation of eye pigmentation	0	1	1	1
GO:0048074	Biological Process	negative regulation of eye pigmentation	0	1	1	1
GO:0048137	Biological Process	spermatocyte division	0	1	1	1
GO:0048160	Biological Process	primary follicle stage	0	1	1	1
GO:0048174	Biological Process	negative regulation of short-term neuronal synaptic plasticity	0	1	1	1
GO:0048178	Biological Process	negative regulation of hepatocyte growth factor biosynthetic process	0	1	1	1
GO:0048209	Biological Process	regulation of vesicle targeting, to, from or within Golgi	0	1	1	1
GO:0048211	Biological Process	Golgi vesicle docking	0	1	1	1
GO:0048239	Biological Process	negative regulation of DNA recombination at telomere	0	1	1	1
GO:0048241	Biological Process	epinephrine transport	0	1	1	1
GO:0048244	Molecular Function	phytanoyl-CoA dioxygenase activity	0	1	1	1
GO:0048264	Biological Process	determination of ventral identity	0	1	1	1
GO:0048270	Molecular Function	methionine adenosyltransferase regulator activity	0	1	1	1
GO:0048290	Biological Process	isotype switching to IgA isotypes	0	1	1	1
GO:0048291	Biological Process	isotype switching to IgG isotypes	0	1	1	1
GO:0048297	Biological Process	negative regulation of isotype switching to IgA isotypes	0	1	1	1
GO:0048319	Biological Process	axial mesoderm morphogenesis	0	1	1	1
GO:0048327	Biological Process	axial mesodermal cell fate specification	0	1	1	1
GO:0048337	Biological Process	positive regulation of mesodermal cell fate specification	0	1	1	1
GO:0048343	Biological Process	paraxial mesodermal cell fate commitment	0	1	1	1
GO:0048352	Biological Process	paraxial mesoderm structural organization	0	1	1	1
GO:0048389	Biological Process	intermediate mesoderm development	0	1	1	1
GO:0048392	Biological Process	intermediate mesodermal cell differentiation	0	1	1	1
GO:0048560	Biological Process	establishment of anatomical structure orientation	0	1	1	1
GO:0048611	Biological Process	embryonic ectodermal digestive tract development	0	1	1	1
GO:0048621	Biological Process	post-embryonic digestive tract morphogenesis	0	1	1	1
GO:0048631	Biological Process	regulation of skeletal muscle tissue growth	0	1	1	1
GO:0048640	Biological Process	negative regulation of developmental growth	0	1	1	1
GO:0048677	Biological Process	axon extension involved in regeneration	0	1	1	1
GO:0048691	Biological Process	positive regulation of axon extension involved in regeneration	0	1	1	1
GO:0048692	Biological Process	negative regulation of axon extension involved in regeneration	0	1	1	1
GO:0048698	Biological Process	negative regulation of collateral sprouting in absence of injury	0	1	1	1
GO:0048749	Biological Process	compound eye development	0	1	1	1
GO:0048757	Biological Process	pigment granule maturation	0	1	1	1
GO:0048789	Biological Process	cytoskeletal matrix organization at active zone	0	1	1	1
GO:0048790	Biological Process	maintenance of presynaptic active zone structure	0	1	1	1
GO:0048792	Biological Process	spontaneous exocytosis of neurotransmitter	0	1	1	1
GO:0048855	Biological Process	adenohypophysis morphogenesis	0	1	1	1
GO:0048857	Biological Process	neural nucleus development	0	1	1	1
GO:0048894	Biological Process	efferent axon development in a lateral line nerve	0	1	1	1
GO:0050031	Molecular Function	L-pipecolate oxidase activity	0	1	1	1
GO:0050038	Molecular Function	L-xylulose reductase (NADP+) activity	0	1	1	1
GO:0050046	Molecular Function	lathosterol oxidase activity	0	1	1	1
GO:0050080	Molecular Function	malonyl-CoA decarboxylase activity	0	1	1	1
GO:0050104	Molecular Function	L-gulonate 3-dehydrogenase activity	0	1	1	1
GO:0050113	Molecular Function	inositol oxygenase activity	0	1	1	1
GO:0050115	Molecular Function	myosin-light-chain-phosphatase activity	0	1	1	1
GO:0050121	Molecular Function	N-acylglucosamine 2-epimerase activity	0	1	1	1
GO:0050124	Molecular Function	N-acylneuraminate-9-phosphatase activity	0	1	1	1
GO:0050129	Molecular Function	N-formylglutamate deformylase activity	0	1	1	1
GO:0050144	Molecular Function	nucleoside deoxyribosyltransferase activity	0	1	1	1
GO:0050152	Molecular Function	omega-amidase activity	0	1	1	1
GO:0050197	Molecular Function	phytanate-CoA ligase activity	0	1	1	1
GO:0050201	Molecular Function	fucokinase activity	0	1	1	1
GO:0050221	Molecular Function	prostaglandin-E2 9-reductase activity	0	1	1	1
GO:0050277	Molecular Function	sedoheptulokinase activity	0	1	1	1
GO:0050290	Molecular Function	sphingomyelin phosphodiesterase D activity	0	1	1	1
GO:0050313	Molecular Function	sulfur dioxygenase activity	0	1	1	1
GO:0050333	Molecular Function	thiamin-triphosphatase activity	0	1	1	1
GO:0050346	Molecular Function	trans-L-3-hydroxyproline dehydratase activity	0	1	1	1
GO:0050353	Molecular Function	trimethyllysine dioxygenase activity	0	1	1	1
GO:0050355	Molecular Function	triphosphatase activity	0	1	1	1
GO:0050379	Molecular Function	UDP-glucuronate 5'-epimerase activity	0	1	1	1
GO:0050421	Molecular Function	nitrite reductase (NO-forming) activity	0	1	1	1
GO:0050429	Molecular Function	calcium-dependent phospholipase C activity	0	1	1	1
GO:0050444	Molecular Function	aquacobalamin reductase (NADPH) activity	0	1	1	1
GO:0050459	Molecular Function	ethanolamine-phosphate phospho-lyase activity	0	1	1	1
GO:0050479	Molecular Function	glyceryl-ether monooxygenase activity	0	1	1	1
GO:0050480	Molecular Function	imidazolonepropionase activity	0	1	1	1
GO:0050512	Molecular Function	lactosylceramide 4-alpha-galactosyltransferase activity	0	1	1	1
GO:0050528	Molecular Function	acyloxyacyl hydrolase activity	0	1	1	1
GO:0050543	Molecular Function	icosatetraenoic acid binding	0	1	1	1
GO:0050560	Molecular Function	aspartate-tRNA(Asn) ligase activity	0	1	1	1
GO:0050561	Molecular Function	glutamate-tRNA(Gln) ligase activity	0	1	1	1
GO:0050571	Molecular Function	1,5-anhydro-D-fructose reductase activity	0	1	1	1
GO:0050577	Molecular Function	GDP-L-fucose synthase activity	0	1	1	1
GO:0050614	Molecular Function	delta24-sterol reductase activity	0	1	1	1
GO:0050632	Molecular Function	propionyl-CoA C2-trimethyltridecanoyltransferase activity	0	1	1	1
GO:0050655	Biological Process	dermatan sulfate proteoglycan metabolic process	0	1	1	1
GO:0050668	Biological Process	positive regulation of homocysteine metabolic process	0	1	1	1
GO:0050674	Biological Process	urothelial cell proliferation	0	1	1	1
GO:0050677	Biological Process	positive regulation of urothelial cell proliferation	0	1	1	1
GO:0050683	Molecular Function	AF-1 domain binding	0	1	1	1
GO:0050701	Biological Process	interleukin-1 secretion	0	1	1	1
GO:0050703	Biological Process	interleukin-1 alpha secretion	0	1	1	1
GO:0050720	Biological Process	interleukin-1 beta biosynthetic process	0	1	1	1
GO:0050725	Biological Process	positive regulation of interleukin-1 beta biosynthetic process	0	1	1	1
GO:0050726	Biological Process	positive regulation of interleukin-1 alpha biosynthetic process	0	1	1	1
GO:0050747	Biological Process	positive regulation of lipoprotein metabolic process	0	1	1	1
GO:0050760	Biological Process	negative regulation of thymidylate synthase biosynthetic process	0	1	1	1
GO:0050787	Biological Process	detoxification of mercury ion	0	1	1	1
GO:0050812	Biological Process	regulation of acyl-CoA biosynthetic process	0	1	1	1
GO:0050823	Biological Process	peptide antigen stabilization	0	1	1	1
GO:0050857	Biological Process	positive regulation of antigen receptor-mediated signaling pathway	0	1	1	1
GO:0050865	Biological Process	regulation of cell activation	0	1	1	1
GO:0050894	Biological Process	determination of affect	0	1	1	1
[truncated: 16,243 more rows]
[truncated: 18 more columns]

## Sheet: GO Biological Processes
Figure S4. Full list of GO processes enriched in DE genes up-regulated in Set B and down-regulated in Set A with p <0.05 (representative GO processes are indicated in Table 2). The enrichment p-value for each functional class has been calculated using the Fisher’s Exact test. GO term, category and description columns contain the identifier, the sub-ontology the term belongs to and the name of the…
GO term	GO category	GO description	number of DE genes	size list	pvalue	DE Genes
GO:0048821	Biological Process	erythrocyte development	2	23	0.001467	Hba-a2	Hba-a1
GO:0042572	Biological Process	retinol metabolic process	2	29	0.002332	Dgat2	Rbp1
GO:0045777	Biological Process	positive regulation of blood pressure	2	29	0.002332	Cartpt	Oxt
GO:0051056	Biological Process	regulation of small GTPase mediated signal transduction	3	140	0.005006	Sipa1l2	Net1	Rhod
GO:0009409	Biological Process	response to cold	2	45	0.005546	Trpa1	mt-Co2
GO:0051384	Biological Process	response to glucocorticoid	2	65	0.011294	Wnt7b	Oxt
GO:0014070	Biological Process	response to organic cyclic compound	2	70	0.013011	Oxt	Trpa1
GO:0010469	Biological Process	regulation of receptor activity	4	371	0.013145	Cartpt	Wnt7b	Oxt	Cxcl5
GO:0007268	Biological Process	chemical synaptic transmission	3	251	0.024102	Cartpt	Kcnc4	Gpr88
GO:0032099	Biological Process	negative regulation of appetite	1	10	0.024503	Cartpt
GO:0032308	Biological Process	positive regulation of prostaglandin secretion	1	10	0.024503	Oxt
GO:0032464	Biological Process	positive regulation of protein homooligomerization	1	10	0.024503	Hrk
GO:0051451	Biological Process	myoblast migration	1	10	0.024503	Net1
GO:0060710	Biological Process	chorio-allantoic fusion	1	10	0.024503	Wnt7b
GO:0072089	Biological Process	stem cell proliferation	1	10	0.024503	Wnt7b
GO:0007218	Biological Process	neuropeptide signaling pathway	2	103	0.026885	Cartpt	Gpr88
GO:0008343	Biological Process	adult feeding behavior	1	11	0.026921	Cartpt
GO:0019371	Biological Process	cyclooxygenase pathway	1	11	0.026921	Ptgds
GO:0032966	Biological Process	negative regulation of collagen biosynthetic process	1	11	0.026921	Cygb
GO:0045722	Biological Process	positive regulation of gluconeogenesis	1	11	0.026921	Dgat2
GO:0051310	Biological Process	metaphase plate congression	1	11	0.026921	Fam83d
GO:0060484	Biological Process	lung-associated mesenchyme development	1	11	0.026921	Wnt7b
GO:0061180	Biological Process	mammary gland epithelium development	1	11	0.026921	Wnt7b
GO:0006810	Biological Process	transport	9	1772	0.027273	Grik3	Ptgds	Cygb	Kcnc4	Trpa1	Asic4	Ramp3	Rbp1	mt-Co2
GO:0002446	Biological Process	neutrophil mediated immunity	1	12	0.029333	Cxcl5
GO:0007216	Biological Process	G-protein coupled glutamate receptor signaling pathway	1	12	0.029333	Grik3
GO:0019432	Biological Process	triglyceride biosynthetic process	1	12	0.029333	Dgat2
GO:0030431	Biological Process	sleep	1	12	0.029333	Oxt
GO:0031953	Biological Process	negative regulation of protein autophosphorylation	1	12	0.029333	Gfra2
GO:0032461	Biological Process	positive regulation of protein oligomerization	1	12	0.029333	Trabd2b
GO:0042592	Biological Process	homeostatic process	1	12	0.029333	Wnt7b
GO:0044237	Biological Process	cellular metabolic process	1	12	0.029333	Wnt7b
GO:0070307	Biological Process	lens fiber cell development	1	12	0.029333	Wnt7b
GO:0001701	Biological Process	in utero embryonic development	3	276	0.03075	Wnt7b	Hba-a2	Hba-a1
GO:0007625	Biological Process	grooming behavior	1	13	0.031739	Oxt
GO:0042756	Biological Process	drinking behavior	1	13	0.031739	Oxt
GO:0055089	Biological Process	fatty acid homeostasis	1	13	0.031739	Dgat2
GO:0090181	Biological Process	regulation of cholesterol metabolic process	1	13	0.031739	Dgat2
GO:0035563	Biological Process	positive regulation of chromatin binding	1	14	0.034139	Tunar
GO:0035815	Biological Process	positive regulation of renal sodium excretion	1	14	0.034139	Oxt
GO:0051967	Biological Process	negative regulation of synaptic transmission, glutamatergic	1	14	0.034139	Grik3
GO:1900181	Biological Process	negative regulation of protein localization to nucleus	1	14	0.034139	Dclk3
GO:0007186	Biological Process	G-protein coupled receptor signaling pathway	6	1020	0.038539	Net1	Cartpt	Oxt	Cxcl5	Ramp3	Gpr88
GO:0001516	Biological Process	prostaglandin biosynthetic process	1	16	0.038922	Ptgds
GO:0001921	Biological Process	positive regulation of receptor recycling	1	16	0.038922	Ramp3
GO:0007215	Biological Process	glutamate receptor signaling pathway	1	16	0.038922	Grik3
GO:0021846	Biological Process	cell proliferation in forebrain	1	16	0.038922	Wnt7b
GO:0030816	Biological Process	positive regulation of cAMP metabolic process	1	16	0.038922	Ramp3
GO:0042711	Biological Process	maternal behavior	1	16	0.038922	Oxt
GO:0010867	Biological Process	positive regulation of triglyceride biosynthetic process	1	17	0.041305	Dgat2
GO:0019395	Biological Process	fatty acid oxidation	1	17	0.041305	Cygb
GO:0042573	Biological Process	retinoic acid metabolic process	1	17	0.041305	Rbp1
GO:0045779	Biological Process	negative regulation of bone resorption	1	17	0.041305	Cartpt
GO:0006693	Biological Process	prostaglandin metabolic process	1	18	0.043682	Ptgds
GO:0032006	Biological Process	regulation of TOR signaling	1	18	0.043682	Fam83d
GO:0050966	Biological Process	detection of mechanical stimulus involved in sensory perception of pain	1	18	0.043682	Trpa1
GO:0051145	Biological Process	smooth muscle cell differentiation	1	18	0.043682	Wnt7b
GO:2000249	Biological Process	regulation of actin cytoskeleton reorganization	1	18	0.043682	Rhod
GO:0030705	Biological Process	cytoskeleton-dependent intracellular transport	1	19	0.046054	Tuba1c
GO:0033189	Biological Process	response to vitamin A	1	19	0.046054	Rbp1
GO:0051893	Biological Process	regulation of focal adhesion assembly	1	19	0.046054	Rhod
GO:0001678	Biological Process	cellular glucose homeostasis	1	20	0.048419	Cartpt
GO:0042176	Biological Process	regulation of protein catabolic process	1	20	0.048419	Fam83d
GO:0006123	Biological Process	mitochondrial electron transport, cytochrome c to oxygen	1	21	0.050779	mt-Co2
GO:0033141	Biological Process	positive regulation of peptidyl-serine phosphorylation of STAT protein	1	21	0.050779	Gfra2
GO:0046427	Biological Process	positive regulation of JAK-STAT cascade	1	21	0.050779	Cxcl5
GO:0048265	Biological Process	response to pain	1	21	0.050779	Trpa1
GO:0006816	Biological Process	calcium ion transport	2	147	0.051312	Trpa1	Ramp3
GO:0045778	Biological Process	positive regulation of ossification	1	22	0.053133	Oxt
GO:0032094	Biological Process	response to food	1	23	0.055482	Oxt
GO:0045671	Biological Process	negative regulation of osteoclast differentiation	1	23	0.055482	Cartpt
GO:0060425	Biological Process	lung morphogenesis	1	23	0.055482	Wnt7b
GO:0050768	Biological Process	negative regulation of neurogenesis	1	24	0.057824	Wnt7b
GO:0050999	Biological Process	regulation of nitric-oxide synthase activity	1	24	0.057824	Cygb
GO:0019915	Biological Process	lipid storage	1	25	0.060162	Dgat2
GO:0034383	Biological Process	low-density lipoprotein particle clearance	1	25	0.060162	Dgat2
GO:0035235	Biological Process	ionotropic glutamate receptor signaling pathway	1	25	0.060162	Grik3
GO:0045879	Biological Process	negative regulation of smoothened signaling pathway	1	25	0.060162	Wnt7b
GO:0006811	Biological Process	ion transport	4	600	0.060384	Grik3	Kcnc4	Trpa1	Asic4
GO:0001944	Biological Process	vasculature development	1	26	0.062493	Wnt7b
GO:0046928	Biological Process	regulation of neurotransmitter secretion	1	26	0.062493	Kcnc4
GO:0048041	Biological Process	focal adhesion assembly	1	26	0.062493	Rhod
GO:0001975	Biological Process	response to amphetamine	1	27	0.064819	Oxt
GO:0050806	Biological Process	positive regulation of synaptic transmission	1	28	0.067139	Oxt
GO:0090023	Biological Process	positive regulation of neutrophil chemotaxis	1	28	0.067139	Cxcl5
GO:0001816	Biological Process	cytokine production	1	29	0.069453	Cxcl5
GO:0055088	Biological Process	lipid homeostasis	1	29	0.069453	Rbp1
GO:0090200	Biological Process	positive regulation of release of cytochrome c from mitochondria	1	30	0.071762	Hrk
GO:0051602	Biological Process	response to electrical stimulus	1	31	0.074066	Oxt
GO:0030032	Biological Process	lamellipodium assembly	1	32	0.076363	Rhod
GO:0071479	Biological Process	cellular response to ionizing radiation	1	32	0.076363	Net1
GO:0098655	Biological Process	cation transmembrane transport	1	33	0.078656	Trpa1
GO:0019228	Biological Process	neuronal action potential	1	34	0.080942	Gpr88
GO:0035774	Biological Process	positive regulation of insulin secretion involved in cellular response to glucose stimulus	1	34	0.080942	Trpa1
GO:0042220	Biological Process	response to cocaine	1	34	0.080942	Oxt
GO:0048663	Biological Process	neuron fate commitment	1	34	0.080942	Tunar
GO:0070372	Biological Process	regulation of ERK1 and ERK2 cascade	1	34	0.080942	Fam83d
GO:0006270	Biological Process	DNA replication initiation	1	36	0.085499	Mcm6
GO:0007017	Biological Process	microtubule-based process	1	36	0.085499	Tuba1c
GO:0045776	Biological Process	negative regulation of blood pressure	1	36	0.085499	Oxt
GO:0045931	Biological Process	positive regulation of mitotic cell cycle	1	36	0.085499	Tunar
GO:0042755	Biological Process	eating behavior	1	37	0.087769	Oxt
GO:0071392	Biological Process	cellular response to estradiol stimulus	1	37	0.087769	Ramp3
GO:1900026	Biological Process	positive regulation of substrate adhesion-dependent cell spreading	1	37	0.087769	Net1
GO:0002027	Biological Process	regulation of heart rate	1	38	0.090033	Oxt
GO:0006414	Biological Process	translational elongation	1	38	0.090033	mt-Td
GO:0051017	Biological Process	actin filament bundle assembly	1	38	0.090033	Rhod
GO:0031623	Biological Process	receptor internalization	1	39	0.092292	Ramp3
GO:0032570	Biological Process	response to progesterone	1	39	0.092292	Oxt
GO:0016055	Biological Process	Wnt signaling pathway	2	209	0.094523	Wnt7b	Trabd2b
GO:0001837	Biological Process	epithelial to mesenchymal transition	1	40	0.094546	Fam83d
GO:0051209	Biological Process	release of sequestered calcium ion into cytosol	1	40	0.094546	Trpa1
GO:0051930	Biological Process	regulation of sensory perception of pain	1	41	0.096794	Oxt
GO:0007595	Biological Process	lactation	1	43	0.101274	mt-Co2
GO:0007257	Biological Process	activation of JUN kinase activity	1	44	0.103506	Wnt7b
GO:0034605	Biological Process	cellular response to heat	1	44	0.103506	Trpa1
GO:0048568	Biological Process	embryonic organ development	1	44	0.103506	Wnt7b
GO:0007631	Biological Process	feeding behavior	1	45	0.105732	Gpr88
GO:0050808	Biological Process	synapse organization	1	45	0.105732	Wnt7b
GO:0008277	Biological Process	regulation of G-protein coupled receptor protein signaling pathway	1	46	0.107953	Ramp3
GO:0014823	Biological Process	response to activity	1	46	0.107953	Oxt
GO:0031100	Biological Process	animal organ regeneration	1	48	0.112379	Cxcl5
GO:0000186	Biological Process	activation of MAPKK activity	1	49	0.114583	Cartpt
GO:1903078	Biological Process	positive regulation of protein localization to plasma membrane	1	49	0.114583	Ramp3
GO:0006605	Biological Process	protein targeting	1	50	0.116783	Rhod
GO:0045596	Biological Process	negative regulation of cell differentiation	1	52	0.121166	Tunar
GO:0051591	Biological Process	response to cAMP	1	53	0.123349	Oxt
GO:0032526	Biological Process	response to retinoic acid	1	55	0.127701	Oxt
GO:0007166	Biological Process	cell surface receptor signaling pathway	2	253	0.129679	Tspan18	Trpa1
GO:0035176	Biological Process	social behavior	1	56	0.129868	Oxt
GO:0032922	Biological Process	circadian regulation of gene expression	1	58	0.134188	Cartpt
GO:0060326	Biological Process	cell chemotaxis	1	58	0.134188	Cxcl5
GO:0010942	Biological Process	positive regulation of cell death	1	59	0.13634	Ramp3
GO:0045785	Biological Process	positive regulation of cell adhesion	1	59	0.13634	Rhod
GO:0050885	Biological Process	neuromuscular process controlling balance	1	59	0.13634	Gpr88
GO:0001523	Biological Process	retinoid metabolic process	1	60	0.138486	Rbp1
GO:0030178	Biological Process	negative regulation of Wnt signaling pathway	1	60	0.138486	Trabd2b
GO:0042542	Biological Process	response to hydrogen peroxide	1	60	0.138486	Trpa1
GO:0070098	Biological Process	chemokine-mediated signaling pathway	1	60	0.138486	Cxcl5
GO:0009267	Biological Process	cellular response to starvation	1	61	0.140628	Cartpt
GO:0007189	Biological Process	adenylate cyclase-activating G-protein coupled receptor signaling pathway	1	62	0.142764	Ramp3
GO:0007266	Biological Process	Rho protein signal transduction	1	62	0.142764	Rhod
GO:0042475	Biological Process	odontogenesis of dentin-containing tooth	1	62	0.142764	Wnt7b
GO:0098869	Biological Process	cellular oxidant detoxification	1	62	0.142764	Cygb
GO:0007267	Biological Process	cell-cell signaling	2	272	0.145696	Cartpt	Cxcl5
GO:0022900	Biological Process	electron transport chain	1	65	0.149142	mt-Co2
GO:0051965	Biological Process	positive regulation of synapse assembly	1	65	0.149142	Oxt
GO:0070301	Biological Process	cellular response to hydrogen peroxide	1	65	0.149142	Net1
GO:0010033	Biological Process	response to organic substance	1	67	0.153368	Trpa1
GO:0006633	Biological Process	fatty acid biosynthetic process	1	68	0.155473	Ptgds
GO:0043434	Biological Process	response to peptide hormone	1	68	0.155473	Oxt
GO:0045669	Biological Process	positive regulation of osteoblast differentiation	1	68	0.155473	Wnt7b
GO:0048812	Biological Process	neuron projection morphogenesis	1	69	0.157573	Wnt7b
GO:0050796	Biological Process	regulation of insulin secretion	1	69	0.157573	Cartpt
GO:0045165	Biological Process	cell fate commitment	1	70	0.159668	Wnt7b
GO:0042632	Biological Process	cholesterol homeostasis	1	72	0.163843	Dgat2
GO:0043525	Biological Process	positive regulation of neuron apoptotic process	1	72	0.163843	Hrk
GO:0016485	Biological Process	protein processing	1	74	0.167998	Rhbdl3
GO:0071300	Biological Process	cellular response to retinoic acid	1	75	0.170068	Wnt7b
GO:0018107	Biological Process	peptidyl-threonine phosphorylation	1	76	0.172132	Dclk3
GO:0019233	Biological Process	sensory perception of pain	1	77	0.174192	Trpa1
GO:0046330	Biological Process	positive regulation of JNK cascade	1	77	0.174192	Wnt7b
GO:1902600	Biological Process	hydrogen ion transmembrane transport	1	77	0.174192	mt-Co2
GO:0060079	Biological Process	excitatory postsynaptic potential	1	78	0.176247	Grik3
GO:0035023	Biological Process	regulation of Rho protein signal transduction	1	79	0.178297	Net1
GO:0043547	Biological Process	positive regulation of GTPase activity	2	311	0.179735	Sipa1l2	Net1
GO:0035725	Biological Process	sodium ion transmembrane transport	1	80	0.180341	Asic4
GO:0051259	Biological Process	protein oligomerization	1	81	0.182381	C1ql2
GO:0007565	Biological Process	female pregnancy	1	83	0.186446	Oxt
GO:0051289	Biological Process	protein homotetramerization	1	84	0.188471	Trpa1
GO:0033138	Biological Process	positive regulation of peptidyl-serine phosphorylation	1	85	0.190491	Ramp3
GO:0001558	Biological Process	regulation of cell growth	1	86	0.192506	Net1
GO:0006508	Biological Process	proteolysis	3	612	0.192766	Rhbdl3	Capn11	Trabd2b
GO:0007165	Biological Process	signal transduction	6	1586	0.195425	Net1	Cartpt	Oxt	Cxcl5	Trpa1	Gpr88
GO:0007613	Biological Process	memory	1	88	0.196521	Oxt
GO:0006952	Biological Process	defense response	1	92	0.204494	Cxcl5
GO:0060070	Biological Process	canonical Wnt signaling pathway	1	93	0.206475	Wnt7b
GO:0042391	Biological Process	regulation of membrane potential	1	96	0.212389	Grik3
GO:0032355	Biological Process	response to estradiol	1	97	0.214351	Oxt
GO:0051301	Biological Process	cell division	2	354	0.218529	Fam83d	Tuba1c
GO:0000082	Biological Process	G1/S transition of mitotic cell cycle	1	105	0.229875	Mcm6
GO:0055114	Biological Process	oxidation-reduction process	3	670	0.230229	Asphd2	Vat1l	mt-Co2
GO:0007517	Biological Process	muscle organ development	1	106	0.231794	Foxk1
GO:0007626	Biological Process	locomotory behavior	1	107	0.233709	Gpr88
GO:0030324	Biological Process	lung development	1	109	0.237524	Wnt7b
GO:0043065	Biological Process	positive regulation of apoptotic process	2	397	0.258032	Net1	Hrk
GO:0007169	Biological Process	transmembrane receptor protein tyrosine kinase signaling pathway	1	126	0.269214	Gfra2
GO:0071805	Biological Process	potassium ion transmembrane transport	1	126	0.269214	Kcnc4
GO:0006814	Biological Process	sodium ion transport	1	127	0.271037	Asic4
GO:0009653	Biological Process	anatomical structure morphogenesis	1	128	0.272856	Foxk1
GO:0072659	Biological Process	protein localization to plasma membrane	1	128	0.272856	Ramp3
GO:0010628	Biological Process	positive regulation of gene expression	2	418	0.277419	Wnt7b	Ramp3
GO:0070588	Biological Process	calcium ion transmembrane transport	1	131	0.278287	Trpa1
GO:0006935	Biological Process	chemotaxis	1	134	0.283677	Cxcl5
GO:0006813	Biological Process	potassium ion transport	1	136	0.287249	Kcnc4
GO:0006979	Biological Process	response to oxidative stress	1	139	0.292575	Cygb
GO:0010976	Biological Process	positive regulation of neuron projection development	1	142	0.297862	Cxcl5
GO:0051897	Biological Process	positive regulation of protein kinase B signaling	1	145	0.30311	Ramp3
GO:0030182	Biological Process	neuron differentiation	1	150	0.311771	Wnt7b
GO:0034765	Biological Process	regulation of ion transmembrane transport	1	150	0.311771	Kcnc4
GO:0006631	Biological Process	fatty acid metabolic process	1	151	0.313491	Ptgds
GO:0031175	Biological Process	neuron projection development	1	151	0.313491	Wnt7b
GO:0035556	Biological Process	intracellular signal transduction	2	460	0.316113	Net1	Dclk3
GO:0018105	Biological Process	peptidyl-serine phosphorylation	1	155	0.320328	Dclk3
GO:0050896	Biological Process	response to stimulus	1	155	0.320328	Trpa1
GO:0006629	Biological Process	lipid metabolic process	2	478	0.332591	Ptgds	Dgat2
GO:0006260	Biological Process	DNA replication	1	163	0.333802	Mcm6
GO:0007204	Biological Process	positive regulation of cytosolic calcium ion concentration	1	163	0.333802	Oxt
GO:0007010	Biological Process	cytoskeleton organization	1	169	0.343737	Tuba1c
GO:0055085	Biological Process	transmembrane transport	2	507	0.358919	Kcnc4	Trpa1
GO:0001666	Biological Process	response to hypoxia	1	185	0.369527	Cygb
GO:0034220	Biological Process	ion transmembrane transport	1	188	0.374251	Grik3
GO:0045892	Biological Process	negative regulation of transcription, DNA-templated	2	528	0.377772	Ramp3	Foxk1
GO:0032496	Biological Process	response to lipopolysaccharide	1	191	0.37894	Cxcl5
GO:0070374	Biological Process	positive regulation of ERK1 and ERK2 cascade	1	194	0.383596	Ramp3
GO:0030335	Biological Process	positive regulation of cell migration	1	195	0.38514	Rhod
GO:0065009	Biological Process	regulation of molecular function	1	195	0.38514	Gfra2
GO:0008284	Biological Process	positive regulation of cell proliferation	2	545	0.392878	Wnt7b	Cxcl5
GO:0007411	Biological Process	axon guidance	1	205	0.400375	Gfra2
GO:0016477	Biological Process	cell migration	1	225	0.429747	Fam83d
GO:0051260	Biological Process	protein homooligomerization	1	229	0.435451	Kcnc4
GO:0007049	Biological Process	cell cycle	2	598	0.438925	Mcm6	Fam83d
GO:0007264	Biological Process	small GTPase mediated signal transduction	1	239	0.449467	Rhod
GO:0016579	Biological Process	protein deubiquitination	1	241	0.452229	Foxk1
GO:0006886	Biological Process	intracellular protein transport	1	243	0.454977	Ramp3
GO:0042127	Biological Process	regulation of cell proliferation	1	248	0.46179	Cxcl5
GO:0001525	Biological Process	angiogenesis	1	249	0.463143	Wnt7b
GO:0042493	Biological Process	response to drug	1	249	0.463143	Trpa1
GO:0007507	Biological Process	heart development	1	257	0.473844	Oxt
GO:0000165	Biological Process	MAPK cascade	1	277	0.499694	Gfra2
GO:0042981	Biological Process	regulation of apoptotic process	1	301	0.52908	Hrk
GO:0006412	Biological Process	translation	1	315	0.545436	mt-Td
GO:0006955	Biological Process	immune response	1	324	0.555656	Cxcl5
GO:0006954	Biological Process	inflammatory response	1	372	0.606486	Cxcl5
GO:0008283	Biological Process	cell proliferation	1	390	0.624045	Fam83d
GO:0016567	Biological Process	protein ubiquitination	1	464	0.688528	Klhdc8a
GO:0007399	Biological Process	nervous system development	1	525	0.733445	Gfra2
GO:0006357	Biological Process	regulation of transcription from RNA polymerase II promoter	1	540	0.743482	Foxk1
GO:0007275	Biological Process	multicellular organism development	2	1104	0.767986	Wnt7b	Foxk1
GO:0015031	Biological Process	protein transport	1	596	0.777793	Ramp3
GO:0006468	Biological Process	protein phosphorylation	1	597	0.778363	Dclk3
GO:0016310	Biological Process	phosphorylation	1	605	0.782872	Dclk3
GO:0045893	Biological Process	positive regulation of transcription, DNA-templated	1	640	0.801567	Foxk1
GO:0006915	Biological Process	apoptotic process	1	669	0.815858	Hrk
GO:0030154	Biological Process	cell differentiation	1	872	0.891275	Foxk1
GO:0008150	Biological Process	biological_process	5	3232	0.922956	Sipa1l2	Asphd2	Tuba1c	Sowaha	1810041L15Rik
GO:0045944	Biological Process	positive regulation of transcription from RNA polymerase II promoter	1	1105	0.94109	Tunar
GO:0006351	Biological Process	transcription, DNA-templated	1	1904	0.993276	Foxk1
GO:0006355	Biological Process	regulation of transcription, DNA-templated	1	2012	0.995029	Foxk1
GO:0000012	Biological Process	single strand break repair	0	10	1
GO:0000338	Biological Process	protein deneddylation	0	10	1
GO:0000722	Biological Process	telomere maintenance via recombination	0	10	1
GO:0001763	Biological Process	morphogenesis of a branching structure	0	10	1
GO:0001832	Biological Process	blastocyst growth	0	10	1
GO:0001867	Biological Process	complement activation, lectin pathway	0	10	1
GO:0001913	Biological Process	T cell mediated cytotoxicity	0	10	1
GO:0001936	Biological Process	regulation of endothelial cell proliferation	0	10	1
GO:0001961	Biological Process	positive regulation of cytokine-mediated signaling pathway	0	10	1
GO:0002315	Biological Process	marginal zone B cell differentiation	0	10	1
GO:0002438	Biological Process	acute inflammatory response to antigenic stimulus	0	10	1
GO:0002639	Biological Process	positive regulation of immunoglobulin production	0	10	1
GO:0002827	Biological Process	positive regulation of T-helper 1 type immune response	0	10	1
GO:0003143	Biological Process	embryonic heart tube morphogenesis	0	10	1
GO:0003170	Biological Process	heart valve development	0	10	1
GO:0003208	Biological Process	cardiac ventricle morphogenesis	0	10	1
GO:0006000	Biological Process	fructose metabolic process	0	10	1
GO:0006241	Biological Process	CTP biosynthetic process	0	10	1
GO:0006264	Biological Process	mitochondrial DNA replication	0	10	1
GO:0006307	Biological Process	DNA dealkylation involved in DNA repair	0	10	1
GO:0006346	Biological Process	methylation-dependent chromatin silencing	0	10	1
GO:0006415	Biological Process	translational termination	0	10	1
GO:0006474	Biological Process	N-terminal protein amino acid acetylation	0	10	1
GO:0006515	Biological Process	protein quality control for misfolded or incompletely synthesized proteins	0	10	1
GO:0006517	Biological Process	protein deglycosylation	0	10	1
GO:0006559	Biological Process	L-phenylalanine catabolic process	0	10	1
GO:0006700	Biological Process	C21-steroid hormone biosynthetic process	0	10	1
GO:0006768	Biological Process	biotin metabolic process	0	10	1
GO:0006903	Biological Process	vesicle targeting	0	10	1
GO:0006930	Biological Process	substrate-dependent cell migration, cell extension	0	10	1
GO:0007084	Biological Process	mitotic nuclear envelope reassembly	0	10	1
GO:0007270	Biological Process	neuron-neuron synaptic transmission	0	10	1
GO:0007589	Biological Process	body fluid secretion	0	10	1
GO:0007603	Biological Process	phototransduction, visible light	0	10	1
GO:0007617	Biological Process	mating behavior	0	10	1
GO:0009072	Biological Process	aromatic amino acid family metabolic process	0	10	1
GO:0009649	Biological Process	entrainment of circadian clock	0	10	1
GO:0009950	Biological Process	dorsal/ventral axis specification	0	10	1
GO:0010172	Biological Process	embryonic body morphogenesis	0	10	1
GO:0010225	Biological Process	response to UV-C	0	10	1
GO:0010459	Biological Process	negative regulation of heart rate	0	10	1
GO:0010544	Biological Process	negative regulation of platelet activation	0	10	1
GO:0010656	Biological Process	negative regulation of muscle cell apoptotic process	0	10	1
GO:0010737	Biological Process	protein kinase A signaling	0	10	1
GO:0010762	Biological Process	regulation of fibroblast migration	0	10	1
GO:0010818	Biological Process	T cell chemotaxis	0	10	1
GO:0010838	Biological Process	positive regulation of keratinocyte proliferation	0	10	1
GO:0010917	Biological Process	negative regulation of mitochondrial membrane potential	0	10	1
GO:0010944	Biological Process	negative regulation of transcription by competitive promoter binding	0	10	1
GO:0010960	Biological Process	magnesium ion homeostasis	0	10	1
GO:0014044	Biological Process	Schwann cell development	0	10	1
GO:0014883	Biological Process	transition between fast and slow fiber	0	10	1
GO:0015867	Biological Process	ATP transport	0	10	1
GO:0015937	Biological Process	coenzyme A biosynthetic process	0	10	1
GO:0016051	Biological Process	carbohydrate biosynthetic process	0	10	1
GO:0016075	Biological Process	rRNA catabolic process	0	10	1
GO:0016081	Biological Process	synaptic vesicle docking	0	10	1
GO:0016559	Biological Process	peroxisome fission	0	10	1
GO:0019068	Biological Process	virion assembly	0	10	1
GO:0021612	Biological Process	facial nerve structural organization	0	10	1
GO:0022027	Biological Process	interkinetic nuclear migration	0	10	1
GO:0030071	Biological Process	regulation of mitotic metaphase/anaphase transition	0	10	1
GO:0030098	Biological Process	lymphocyte differentiation	0	10	1
GO:0030432	Biological Process	peristalsis	0	10	1
GO:0031017	Biological Process	exocrine pancreas development	0	10	1
GO:0031023	Biological Process	microtubule organizing center organization	0	10	1
GO:0031113	Biological Process	regulation of microtubule polymerization	0	10	1
GO:0031284	Biological Process	positive regulation of guanylate cyclase activity	0	10	1
GO:0031669	Biological Process	cellular response to nutrient levels	0	10	1
GO:0032000	Biological Process	positive regulation of fatty acid beta-oxidation	0	10	1
GO:0032330	Biological Process	regulation of chondrocyte differentiation	0	10	1
GO:0032463	Biological Process	negative regulation of protein homooligomerization	0	10	1
GO:0032486	Biological Process	Rap protein signal transduction	0	10	1
GO:0032495	Biological Process	response to muramyl dipeptide	0	10	1
GO:0032609	Biological Process	interferon-gamma production	0	10	1
GO:0032725	Biological Process	positive regulation of granulocyte macrophage colony-stimulating factor production	0	10	1
GO:0032786	Biological Process	positive regulation of DNA-templated transcription, elongation	0	10	1
GO:0032802	Biological Process	low-density lipoprotein particle receptor catabolic process	0	10	1
GO:0032816	Biological Process	positive regulation of natural killer cell activation	0	10	1
GO:0033081	Biological Process	regulation of T cell differentiation in thymus	0	10	1
GO:0033129	Biological Process	positive regulation of histone phosphorylation	0	10	1
GO:0033210	Biological Process	leptin-mediated signaling pathway	0	10	1
GO:0033555	Biological Process	multicellular organismal response to stress	0	10	1
GO:0033598	Biological Process	mammary gland epithelial cell proliferation	0	10	1
GO:0033619	Biological Process	membrane protein proteolysis	0	10	1
GO:0034115	Biological Process	negative regulation of heterotypic cell-cell adhesion	0	10	1
GO:0034145	Biological Process	positive regulation of toll-like receptor 4 signaling pathway	0	10	1
GO:0034371	Biological Process	chylomicron remodeling	0	10	1
GO:0034405	Biological Process	response to fluid shear stress	0	10	1
GO:0034498	Biological Process	early endosome to Golgi transport	0	10	1
GO:0034501	Biological Process	protein localization to kinetochore	0	10	1
GO:0034629	Biological Process	cellular protein complex localization	0	10	1
GO:0035646	Biological Process	endosome to melanosome transport	0	10	1
GO:0035871	Biological Process	protein K11-linked deubiquitination	0	10	1
GO:0035988	Biological Process	chondrocyte proliferation	0	10	1
GO:0036065	Biological Process	fucosylation	0	10	1
GO:0040019	Biological Process	positive regulation of embryonic development	0	10	1
GO:0042074	Biological Process	cell migration involved in gastrulation	0	10	1
GO:0042116	Biological Process	macrophage activation	0	10	1
GO:0042119	Biological Process	neutrophil activation	0	10	1
GO:0042129	Biological Process	regulation of T cell proliferation	0	10	1
GO:0042135	Biological Process	neurotransmitter catabolic process	0	10	1
GO:0042403	Biological Process	thyroid hormone metabolic process	0	10	1
GO:0042416	Biological Process	dopamine biosynthetic process	0	10	1
GO:0042428	Biological Process	serotonin metabolic process	0	10	1
GO:0042473	Biological Process	outer ear morphogenesis	0	10	1
GO:0042775	Biological Process	mitochondrial ATP synthesis coupled electron transport	0	10	1
GO:0043266	Biological Process	regulation of potassium ion transport	0	10	1
GO:0043405	Biological Process	regulation of MAP kinase activity	0	10	1
GO:0043462	Biological Process	regulation of ATPase activity	0	10	1
GO:0043951	Biological Process	negative regulation of cAMP-mediated signaling	0	10	1
GO:0044320	Biological Process	cellular response to leptin stimulus	0	10	1
GO:0044321	Biological Process	response to leptin	0	10	1
GO:0045080	Biological Process	positive regulation of chemokine biosynthetic process	0	10	1
GO:0045217	Biological Process	cell-cell junction maintenance	0	10	1
GO:0045741	Biological Process	positive regulation of epidermal growth factor-activated receptor activity	0	10	1
GO:0045823	Biological Process	positive regulation of heart contraction	0	10	1
GO:0045843	Biological Process	negative regulation of striated muscle tissue development	0	10	1
GO:0045926	Biological Process	negative regulation of growth	0	10	1
GO:0046632	Biological Process	alpha-beta T cell differentiation	0	10	1
GO:0046638	Biological Process	positive regulation of alpha-beta T cell differentiation	0	10	1
GO:0048245	Biological Process	eosinophil chemotaxis	0	10	1
GO:0048280	Biological Process	vesicle fusion with Golgi apparatus	0	10	1
GO:0048541	Biological Process	Peyer's patch development	0	10	1
GO:0048643	Biological Process	positive regulation of skeletal muscle tissue development	0	10	1
GO:0048660	Biological Process	regulation of smooth muscle cell proliferation	0	10	1
GO:0048671	Biological Process	negative regulation of collateral sprouting	0	10	1
GO:0048679	Biological Process	regulation of axon regeneration	0	10	1
GO:0048703	Biological Process	embryonic viscerocranium morphogenesis	0	10	1
GO:0048730	Biological Process	epidermis morphogenesis	0	10	1
GO:0048771	Biological Process	tissue remodeling	0	10	1
GO:0048843	Biological Process	negative regulation of axon extension involved in axon guidance	0	10	1
GO:0050707	Biological Process	regulation of cytokine secretion	0	10	1
GO:0050778	Biological Process	positive regulation of immune response	0	10	1
GO:0050807	Biological Process	regulation of synapse organization	0	10	1
GO:0050848	Biological Process	regulation of calcium-mediated signaling	0	10	1
GO:0050855	Biological Process	regulation of B cell receptor signaling pathway	0	10	1
GO:0050856	Biological Process	regulation of T cell receptor signaling pathway	0	10	1
GO:0050863	Biological Process	regulation of T cell activation	0	10	1
GO:0051001	Biological Process	negative regulation of nitric-oxide synthase activity	0	10	1
GO:0051006	Biological Process	positive regulation of lipoprotein lipase activity	0	10	1
GO:0051156	Biological Process	glucose 6-phosphate metabolic process	0	10	1
GO:0051168	Biological Process	nuclear export	0	10	1
GO:0051223	Biological Process	regulation of protein transport	0	10	1
GO:0051247	Biological Process	positive regulation of protein metabolic process	0	10	1
GO:0051533	Biological Process	positive regulation of NFAT protein import into nucleus	0	10	1
GO:0051561	Biological Process	positive regulation of mitochondrial calcium ion concentration	0	10	1
GO:0051593	Biological Process	response to folic acid	0	10	1
GO:0051646	Biological Process	mitochondrion localization	0	10	1
GO:0051901	Biological Process	positive regulation of mitochondrial depolarization	0	10	1
GO:0051918	Biological Process	negative regulation of fibrinolysis	0	10	1
GO:0051983	Biological Process	regulation of chromosome segregation	0	10	1
GO:0055001	Biological Process	muscle cell development	0	10	1
GO:0055123	Biological Process	digestive system development	0	10	1
GO:0060039	Biological Process	pericardium development	0	10	1
GO:0060052	Biological Process	neurofilament cytoskeleton organization	0	10	1
GO:0060119	Biological Process	inner ear receptor cell development	0	10	1
GO:0060124	Biological Process	positive regulation of growth hormone secretion	0	10	1
GO:0060158	Biological Process	phospholipase C-activating dopamine receptor signaling pathway	0	10	1
GO:0060174	Biological Process	limb bud formation	0	10	1
GO:0060287	Biological Process	epithelial cilium movement involved in determination of left/right asymmetry	0	10	1
GO:0060294	Biological Process	cilium movement involved in cell motility	0	10	1
GO:0060539	Biological Process	diaphragm development	0	10	1
GO:0060563	Biological Process	neuroepithelial cell differentiation	0	10	1
GO:0060586	Biological Process	multicellular organismal iron ion homeostasis	0	10	1
GO:0060670	Biological Process	branching involved in labyrinthine layer morphogenesis	0	10	1
GO:0060736	Biological Process	prostate gland growth	0	10	1
GO:0060982	Biological Process	coronary artery morphogenesis	0	10	1
GO:0061049	Biological Process	cell growth involved in cardiac muscle cell development	0	10	1
GO:0061072	Biological Process	iris morphogenesis	0	10	1
GO:0061088	Biological Process	regulation of sequestering of zinc ion	0	10	1
GO:0061179	Biological Process	negative regulation of insulin secretion involved in cellular response to glucose stimulus	0	10	1
GO:0061314	Biological Process	Notch signaling involved in heart development	0	10	1
GO:0061371	Biological Process	determination of heart left/right asymmetry	0	10	1
GO:0070072	Biological Process	vacuolar proton-transporting V-type ATPase complex assembly	0	10	1
GO:0070102	Biological Process	interleukin-6-mediated signaling pathway	0	10	1
GO:0070166	Biological Process	enamel mineralization	0	10	1
GO:0070198	Biological Process	protein localization to chromosome, telomeric region	0	10	1
GO:0070244	Biological Process	negative regulation of thymocyte apoptotic process	0	10	1
GO:0070269	Biological Process	pyroptosis	0	10	1
GO:0070286	Biological Process	axonemal dynein complex assembly	0	10	1
GO:0070493	Biological Process	thrombin-activated receptor signaling pathway	0	10	1
GO:0070886	Biological Process	positive regulation of calcineurin-NFAT signaling cascade	0	10	1
GO:0070914	Biological Process	UV-damage excision repair	0	10	1
GO:0070933	Biological Process	histone H4 deacetylation	0	10	1
GO:0071236	Biological Process	cellular response to antibiotic	0	10	1
GO:0071312	Biological Process	cellular response to alkaloid	0	10	1
GO:0071318	Biological Process	cellular response to ATP	0	10	1
GO:0071340	Biological Process	skeletal muscle acetylcholine-gated channel clustering	0	10	1
GO:0071435	Biological Process	potassium ion export	0	10	1
GO:0071468	Biological Process	cellular response to acidic pH	0	10	1
GO:0071481	Biological Process	cellular response to X-ray	0	10	1
GO:0071639	Biological Process	positive regulation of monocyte chemotactic protein-1 production	0	10	1
GO:0071688	Biological Process	striated muscle myosin thick filament assembly	0	10	1
GO:0071985	Biological Process	multivesicular body sorting pathway	0	10	1
GO:0075522	Biological Process	IRES-dependent viral translational initiation	0	10	1
GO:0090050	Biological Process	positive regulation of cell migration involved in sprouting angiogenesis	0	10	1
GO:0090073	Biological Process	positive regulation of protein homodimerization activity	0	10	1
GO:0090084	Biological Process	negative regulation of inclusion body assembly	0	10	1
GO:0090110	Biological Process	cargo loading into COPII-coated vesicle	0	10	1
GO:0090129	Biological Process	positive regulation of synapse maturation	0	10	1
GO:0090394	Biological Process	negative regulation of excitatory postsynaptic potential	0	10	1
GO:0090501	Biological Process	RNA phosphodiester bond hydrolysis	0	10	1
GO:1900016	Biological Process	negative regulation of cytokine production involved in inflammatory response	0	10	1
GO:1900029	Biological Process	positive regulation of ruffle assembly	0	10	1
GO:1900119	Biological Process	positive regulation of execution phase of apoptosis	0	10	1
GO:1901030	Biological Process	positive regulation of mitochondrial outer membrane permeabilization involved in apoptotic signaling pathway	0	10	1
GO:1901223	Biological Process	negative regulation of NIK/NF-kappaB signaling	0	10	1
GO:1901380	Biological Process	negative regulation of potassium ion transmembrane transport	0	10	1
GO:1901386	Biological Process	negative regulation of voltage-gated calcium channel activity	0	10	1
GO:1901522	Biological Process	positive regulation of transcription from RNA polymerase II promoter involved in cellular response to chemical stimulus	0	10	1
GO:1902004	Biological Process	positive regulation of amyloid-beta formation	0	10	1
GO:1902188	Biological Process	positive regulation of viral release from host cell	0	10	1
GO:1904948	Biological Process	midbrain dopaminergic neuron differentiation	0	10	1
GO:2000001	Biological Process	regulation of DNA damage checkpoint	0	10	1
GO:2000008	Biological Process	regulation of protein localization to cell surface	0	10	1
GO:2000252	Biological Process	negative regulation of feeding behavior	0	10	1
GO:2000272	Biological Process	negative regulation of receptor activity	0	10	1
GO:2000727	Biological Process	positive regulation of cardiac muscle cell differentiation	0	10	1
GO:2000774	Biological Process	positive regulation of cellular senescence	0	10	1
GO:2001020	Biological Process	regulation of response to DNA damage stimulus	0	10	1
GO:2001171	Biological Process	positive regulation of ATP biosynthetic process	0	10	1
GO:2001214	Biological Process	positive regulation of vasculogenesis	0	10	1
GO:2001256	Biological Process	regulation of store-operated calcium entry	0	10	1
GO:0014075	biological process	response to amine	0	10	1
GO:0046135	biological process	pyrimidine nucleoside catabolic process	0	10	1
GO:0097502	biological process	mannosylation	0	10	1
GO:0000042	Biological Process	protein targeting to Golgi	0	11	1
GO:0001542	Biological Process	ovulation from ovarian follicle	0	11	1
GO:0001881	Biological Process	receptor recycling	0	11	1
GO:0002003	Biological Process	angiotensin maturation	0	11	1
GO:0002098	Biological Process	tRNA wobble uridine modification	0	11	1
GO:0002262	Biological Process	myeloid cell homeostasis	0	11	1
GO:0003014	Biological Process	renal system process	0	11	1
GO:0003184	Biological Process	pulmonary valve morphogenesis	0	11	1
GO:0003254	Biological Process	regulation of membrane depolarization	0	11	1
GO:0003323	Biological Process	type B pancreatic cell development	0	11	1
GO:0006068	Biological Process	ethanol catabolic process	0	11	1
GO:0006081	Biological Process	cellular aldehyde metabolic process	0	11	1
GO:0006119	Biological Process	oxidative phosphorylation	0	11	1
GO:0006183	Biological Process	GTP biosynthetic process	0	11	1
GO:0006333	Biological Process	chromatin assembly or disassembly	0	11	1
GO:0006359	Biological Process	regulation of transcription from RNA polymerase III promoter	0	11	1
GO:0006473	Biological Process	protein acetylation	0	11	1
GO:0006497	Biological Process	protein lipidation	0	11	1
GO:0006596	Biological Process	polyamine biosynthetic process	0	11	1
GO:0006817	Biological Process	phosphate ion transport	0	11	1
GO:0006983	Biological Process	ER overload response	0	11	1
GO:0007016	Biological Process	cytoskeletal anchoring at plasma membrane	0	11	1
GO:0007143	Biological Process	female meiotic nuclear division	0	11	1
GO:0007167	Biological Process	enzyme linked receptor protein signaling pathway	0	11	1
GO:0007168	Biological Process	receptor guanylyl cyclase signaling pathway	0	11	1
GO:0007191	Biological Process	adenylate cyclase-activating dopamine receptor signaling pathway	0	11	1
GO:0007435	Biological Process	salivary gland morphogenesis	0	11	1
GO:0007567	Biological Process	parturition	0	11	1
GO:0008064	Biological Process	regulation of actin polymerization or depolymerization	0	11	1
GO:0009086	Biological Process	methionine biosynthetic process	0	11	1
GO:0009101	Biological Process	glycoprotein biosynthetic process	0	11	1
GO:0009313	Biological Process	oligosaccharide catabolic process	0	11	1
GO:0010038	Biological Process	response to metal ion	0	11	1
GO:0010470	Biological Process	regulation of gastrulation	0	11	1
GO:0010591	Biological Process	regulation of lamellipodium assembly	0	11	1
GO:0010700	Biological Process	negative regulation of norepinephrine secretion	0	11	1
GO:0010761	Biological Process	fibroblast migration	0	11	1
GO:0010820	Biological Process	positive regulation of T cell chemotaxis	0	11	1
GO:0010831	Biological Process	positive regulation of myotube differentiation	0	11	1
GO:0010918	Biological Process	positive regulation of mitochondrial membrane potential	0	11	1
GO:0010954	Biological Process	positive regulation of protein processing	0	11	1
GO:0010996	Biological Process	response to auditory stimulus	0	11	1
GO:0014049	Biological Process	positive regulation of glutamate secretion	0	11	1
GO:0014824	Biological Process	artery smooth muscle contraction	0	11	1
GO:0014894	Biological Process	response to denervation involved in regulation of muscle adaptation	0	11	1
GO:0015813	Biological Process	L-glutamate transport	0	11	1
GO:0016024	Biological Process	CDP-diacylglycerol biosynthetic process	0	11	1
GO:0016082	Biological Process	synaptic vesicle priming	0	11	1
GO:0016998	Biological Process	cell wall macromolecule catabolic process	0	11	1
GO:0017187	Biological Process	peptidyl-glutamic acid carboxylation	0	11	1
GO:0018298	Biological Process	protein-chromophore linkage	0	11	1
GO:0019079	Biological Process	viral genome replication	0	11	1
GO:0019532	Biological Process	oxalate transport	0	11	1
GO:0019953	Biological Process	sexual reproduction	0	11	1
GO:0021707	Biological Process	cerebellar granule cell differentiation	0	11	1
GO:0022038	Biological Process	corpus callosum development	0	11	1
GO:0022414	Biological Process	reproductive process	0	11	1
GO:0030007	Biological Process	cellular potassium ion homeostasis	0	11	1
GO:0030031	Biological Process	cell projection assembly	0	11	1
GO:0030259	Biological Process	lipid glycosylation	0	11	1
GO:0030277	Biological Process	maintenance of gastrointestinal epithelium	0	11	1
GO:0030510	Biological Process	regulation of BMP signaling pathway	0	11	1
GO:0030828	Biological Process	positive regulation of cGMP biosynthetic process	0	11	1
GO:0030857	Biological Process	negative regulation of epithelial cell differentiation	0	11	1
GO:0031110	Biological Process	regulation of microtubule polymerization or depolymerization	0	11	1
GO:0031274	Biological Process	positive regulation of pseudopodium assembly	0	11	1
GO:0031571	Biological Process	mitotic G1 DNA damage checkpoint	0	11	1
GO:0031581	Biological Process	hemidesmosome assembly	0	11	1
GO:0032060	Biological Process	bleb assembly	0	11	1
GO:0032206	Biological Process	positive regulation of telomere maintenance	0	11	1
GO:0032434	Biological Process	regulation of proteasomal ubiquitin-dependent protein catabolic process	0	11	1
GO:0032691	Biological Process	negative regulation of interleukin-1 beta production	0	11	1
GO:0032780	Biological Process	negative regulation of ATPase activity	0	11	1
GO:0032825	Biological Process	positive regulation of natural killer cell differentiation	0	11	1
GO:0032940	Biological Process	secretion by cell	0	11	1
GO:0032958	Biological Process	inositol phosphate biosynthetic process	0	11	1
GO:0033089	Biological Process	positive regulation of T cell differentiation in thymus	0	11	1
GO:0033147	Biological Process	negative regulation of intracellular estrogen receptor signaling pathway	0	11	1
GO:0033197	Biological Process	response to vitamin E	0	11	1
GO:0033234	Biological Process	negative regulation of protein sumoylation	0	11	1
GO:0033628	Biological Process	regulation of cell adhesion mediated by integrin	0	11	1
GO:0034067	Biological Process	protein localization to Golgi apparatus	0	11	1
GO:0034374	Biological Process	low-density lipoprotein particle remodeling	0	11	1
GO:0034378	Biological Process	chylomicron assembly	0	11	1
GO:0035067	Biological Process	negative regulation of histone acetylation	0	11	1
GO:0035195	Biological Process	gene silencing by miRNA	0	11	1
GO:0035414	Biological Process	negative regulation of catenin import into nucleus	0	11	1
GO:0035455	Biological Process	response to interferon-alpha	0	11	1
GO:0035865	Biological Process	cellular response to potassium ion	0	11	1
GO:0036159	Biological Process	inner dynein arm assembly	0	11	1
GO:0036499	Biological Process	PERK-mediated unfolded protein response	0	11	1
GO:0038063	Biological Process	collagen-activated tyrosine kinase receptor signaling pathway	0	11	1
GO:0042035	Biological Process	regulation of cytokine biosynthetic process	0	11	1
GO:0042118	Biological Process	endothelial cell activation	0	11	1
GO:0042347	Biological Process	negative regulation of NF-kappaB import into nucleus	0	11	1
GO:0042640	Biological Process	anagen	0	11	1
GO:0042982	Biological Process	amyloid precursor protein metabolic process	0	11	1
GO:0043030	Biological Process	regulation of macrophage activation	0	11	1
GO:0043068	Biological Process	positive regulation of programmed cell death	0	11	1
GO:0043097	Biological Process	pyrimidine nucleoside salvage	0	11	1
GO:0043248	Biological Process	proteasome assembly	0	11	1
GO:0043497	Biological Process	regulation of protein heterodimerization activity	0	11	1
GO:0043534	Biological Process	blood vessel endothelial cell migration	0	11	1
GO:0043589	Biological Process	skin morphogenesis	0	11	1
GO:0043653	Biological Process	mitochondrial fragmentation involved in apoptotic process	0	11	1
GO:0045059	Biological Process	positive thymic T cell selection	0	11	1
GO:0045124	Biological Process	regulation of bone resorption	0	11	1
GO:0045577	Biological Process	regulation of B cell differentiation	0	11	1
GO:0045591	Biological Process	positive regulation of regulatory T cell differentiation	0	11	1
GO:0045603	Biological Process	positive regulation of endothelial cell differentiation	0	11	1
GO:0045647	Biological Process	negative regulation of erythrocyte differentiation	0	11	1
GO:0045724	Biological Process	positive regulation of cilium assembly	0	11	1
GO:0045730	Biological Process	respiratory burst	0	11	1
GO:0045760	Biological Process	positive regulation of action potential	0	11	1
GO:0045822	Biological Process	negative regulation of heart contraction	0	11	1
GO:0045839	Biological Process	negative regulation of mitotic nuclear division	0	11	1
GO:0046475	Biological Process	glycerophospholipid catabolic process	0	11	1
GO:0046855	Biological Process	inositol phosphate dephosphorylation	0	11	1
GO:0048048	Biological Process	embryonic eye morphogenesis	0	11	1
GO:0048103	Biological Process	somatic stem cell division	0	11	1
GO:0048312	Biological Process	intracellular distribution of mitochondria	0	11	1
GO:0048387	Biological Process	negative regulation of retinoic acid receptor signaling pathway	0	11	1
GO:0048708	Biological Process	astrocyte differentiation	0	11	1
GO:0048762	Biological Process	mesenchymal cell differentiation	0	11	1
GO:0048935	Biological Process	peripheral nervous system neuron development	0	11	1
GO:0050774	Biological Process	negative regulation of dendrite morphogenesis	0	11	1
GO:0050798	Biological Process	activated T cell proliferation	0	11	1
GO:0050805	Biological Process	negative regulation of synaptic transmission	0	11	1
GO:0050911	Biological Process	detection of chemical stimulus involved in sensory perception of smell	0	11	1
GO:0051292	Biological Process	nuclear pore complex assembly	0	11	1
GO:0051926	Biological Process	negative regulation of calcium ion transport	0	11	1
GO:0055015	Biological Process	ventricular cardiac muscle cell development	0	11	1
GO:0060013	Biological Process	righting reflex	0	11	1
GO:0060100	Biological Process	positive regulation of phagocytosis, engulfment	0	11	1
GO:0060213	Biological Process	positive regulation of nuclear-transcribed mRNA poly(A) tail shortening	0	11	1
GO:0060253	Biological Process	negative regulation of glial cell proliferation	0	11	1
GO:0060285	Biological Process	cilium-dependent cell motility	0	11	1
GO:0060340	Biological Process	positive regulation of type I interferon-mediated signaling pathway	0	11	1
GO:0060711	Biological Process	labyrinthine layer development	0	11	1
GO:0060968	Biological Process	regulation of gene silencing	0	11	1
GO:0060972	Biological Process	left/right pattern formation	0	11	1
GO:0061303	Biological Process	cornea development in camera-type eye	0	11	1
GO:0070131	Biological Process	positive regulation of mitochondrial translation	0	11	1
GO:0070233	Biological Process	negative regulation of T cell apoptotic process	0	11	1
GO:0070365	Biological Process	hepatocyte differentiation	0	11	1
GO:0070613	Biological Process	regulation of protein processing	0	11	1
GO:0071223	Biological Process	cellular response to lipoteichoic acid	0	11	1
GO:0071711	Biological Process	basement membrane organization	0	11	1
GO:0072015	Biological Process	glomerular visceral epithelial cell development	0	11	1
GO:0072091	Biological Process	regulation of stem cell proliferation	0	11	1
GO:0080111	Biological Process	DNA demethylation	0	11	1
GO:0086009	Biological Process	membrane repolarization	0	11	1
GO:0086036	Biological Process	regulation of cardiac muscle cell membrane potential	0	11	1
GO:0090009	Biological Process	primitive streak formation	0	11	1
GO:0090136	Biological Process	epithelial cell-cell adhesion	0	11	1
GO:0090161	Biological Process	Golgi ribbon formation	0	11	1
GO:0090656	Biological Process	t-circle formation	0	11	1
GO:0097062	Biological Process	dendritic spine maintenance	0	11	1
GO:0097242	Biological Process	amyloid-beta clearance	0	11	1
GO:0097296	Biological Process	activation of cysteine-type endopeptidase activity involved in apoptotic signaling pathway	0	11	1
GO:0097484	Biological Process	dendrite extension	0	11	1
GO:0098779	Biological Process	positive regulation of mitophagy in response to mitochondrial depolarization	0	11	1
GO:0098911	Biological Process	regulation of ventricular cardiac muscle cell action potential	0	11	1
GO:1900744	Biological Process	regulation of p38MAPK cascade	0	11	1
GO:1902237	Biological Process	positive regulation of endoplasmic reticulum stress-induced intrinsic apoptotic signaling pathway	0	11	1
GO:1902857	Biological Process	positive regulation of non-motile cilium assembly	0	11	1
GO:1903351	Biological Process	cellular response to dopamine	0	11	1
GO:1903358	Biological Process	regulation of Golgi organization	0	11	1
GO:1903427	Biological Process	negative regulation of reactive oxygen species biosynthetic process	0	11	1
GO:1903428	Biological Process	positive regulation of reactive oxygen species biosynthetic process	0	11	1
GO:1903827	Biological Process	regulation of cellular protein localization	0	11	1
GO:1904357	Biological Process	negative regulation of telomere maintenance via telomere lengthening	0	11	1
GO:2000171	Biological Process	negative regulation of dendrite development	0	11	1
GO:2000786	Biological Process	positive regulation of autophagosome assembly	0	11	1
GO:2001022	Biological Process	positive regulation of response to DNA damage stimulus	0	11	1
GO:2001223	Biological Process	negative regulation of neuron migration	0	11	1
GO:0019363	Biological Process	pyridine nucleotide biosynthetic process	0	11	1
GO:0006853	biological process	carnitine shuttle	0	11	1
GO:0008334	biological process	histone mRNA metabolic process	0	11	1
GO:0042340	biological process	keratan sulfate catabolic process	0	11	1
GO:0042532	biological process	negative regulation of tyrosine phosphorylation of STAT protein	0	11	1
GO:0043101	biological process	purine-containing compound salvage	0	11	1
GO:0099133	biological process	ATP hydrolysis coupled anion transmembrane transport	0	11	1
GO:0106074	biological process	aminoacyl-tRNA metabolism involved in translational fidelity	0	11	1
GO:0000183	Biological Process	chromatin silencing at rDNA	0	12	1
GO:0001682	Biological Process	tRNA 5'-leader removal	0	12	1
GO:0001771	Biological Process	immunological synapse formation	0	12	1
GO:0001893	Biological Process	maternal placenta development	0	12	1
GO:0001945	Biological Process	lymph vessel development	0	12	1
GO:0002011	Biological Process	morphogenesis of an epithelial sheet	0	12	1
GO:0002031	Biological Process	G-protein coupled receptor internalization	0	12	1
GO:0002260	Biological Process	lymphocyte homeostasis	0	12	1
GO:0002675	Biological Process	positive regulation of acute inflammatory response	0	12	1
GO:0003016	Biological Process	respiratory system process	0	12	1
GO:0003376	Biological Process	sphingosine-1-phosphate signaling pathway	0	12	1
GO:0006312	Biological Process	mitotic recombination	0	12	1
GO:0006702	Biological Process	androgen biosynthetic process	0	12	1
GO:0006707	Biological Process	cholesterol catabolic process	0	12	1
GO:0006957	Biological Process	complement activation, alternative pathway	0	12	1
GO:0007064	Biological Process	mitotic sister chromatid cohesion	0	12	1
GO:0007096	Biological Process	regulation of exit from mitosis	0	12	1
GO:0007171	Biological Process	activation of transmembrane receptor protein tyrosine kinase activity	0	12	1
GO:0008347	Biological Process	glial cell migration	0	12	1
GO:0009312	Biological Process	oligosaccharide biosynthetic process	0	12	1
GO:0009607	Biological Process	response to biotic stimulus	0	12	1
GO:0009650	Biological Process	UV protection	0	12	1
GO:0010035	Biological Process	response to inorganic substance	0	12	1
GO:0010390	Biological Process	histone monoubiquitination	0	12	1
GO:0010447	Biological Process	response to acidic pH	0	12	1
GO:0010458	Biological Process	exit from mitosis	0	12	1
GO:0010467	Biological Process	gene expression	0	12	1
GO:0010529	Biological Process	negative regulation of transposition	0	12	1
GO:0010614	Biological Process	negative regulation of cardiac muscle hypertrophy	0	12	1
GO:0010884	Biological Process	positive regulation of lipid storage	0	12	1
GO:0015893	Biological Process	drug transport	0	12	1
GO:0016045	Biological Process	detection of bacterium	0	12	1
GO:0016180	Biological Process	snRNA processing	0	12	1
GO:0016322	Biological Process	neuron remodeling	0	12	1
GO:0016572	Biological Process	histone phosphorylation	0	12	1
GO:0016578	Biological Process	histone deubiquitination	0	12	1
GO:0017145	Biological Process	stem cell division	0	12	1
GO:0019725	Biological Process	cellular homeostasis	0	12	1
GO:0021675	Biological Process	nerve development	0	12	1
GO:0021879	Biological Process	forebrain neuron differentiation	0	12	1
GO:0021952	Biological Process	central nervous system projection neuron axonogenesis	0	12	1
GO:0021953	Biological Process	central nervous system neuron differentiation	0	12	1
GO:0030208	Biological Process	dermatan sulfate biosynthetic process	0	12	1
GO:0030212	Biological Process	hyaluronan metabolic process	0	12	1
GO:0030903	Biological Process	notochord development	0	12	1
GO:0031115	Biological Process	negative regulation of microtubule polymerization	0	12	1
GO:0031167	Biological Process	rRNA methylation	0	12	1
GO:0031638	Biological Process	zymogen activation	0	12	1
GO:0031639	Biological Process	plasminogen activation	0	12	1
GO:0031915	Biological Process	positive regulation of synaptic plasticity	0	12	1
GO:0032233	Biological Process	positive regulation of actin filament bundle assembly	0	12	1
GO:0032525	Biological Process	somite rostral/caudal axis specification	0	12	1
GO:0032688	Biological Process	negative regulation of interferon-beta production	0	12	1
GO:0032700	Biological Process	negative regulation of interleukin-17 production	0	12	1
GO:0032801	Biological Process	receptor catabolic process	0	12	1
GO:0032886	Biological Process	regulation of microtubule-based process	0	12	1
GO:0032897	Biological Process	negative regulation of viral transcription	0	12	1
GO:0033151	Biological Process	V(D)J recombination	0	12	1
GO:0033327	Biological Process	Leydig cell differentiation	0	12	1
GO:0033603	Biological Process	positive regulation of dopamine secretion	0	12	1
GO:0033673	Biological Process	negative regulation of kinase activity	0	12	1
GO:0033762	Biological Process	response to glucagon	0	12	1
GO:0033962	Biological Process	cytoplasmic mRNA processing body assembly	0	12	1
GO:0034063	Biological Process	stress granule assembly	0	12	1
GO:0034101	Biological Process	erythrocyte homeostasis	0	12	1
GO:0034116	Biological Process	positive regulation of heterotypic cell-cell adhesion	0	12	1
GO:0034244	Biological Process	negative regulation of transcription elongation from RNA polymerase II promoter	0	12	1
GO:0034380	Biological Process	high-density lipoprotein particle assembly	0	12	1
GO:0034453	Biological Process	microtubule anchoring	0	12	1
GO:0034497	Biological Process	protein localization to phagophore assembly site	0	12	1
GO:0035036	Biological Process	sperm-egg recognition	0	12	1
GO:0035196	Biological Process	production of miRNAs involved in gene silencing by miRNA	0	12	1
GO:0035269	Biological Process	protein O-linked mannosylation	0	12	1
GO:0035313	Biological Process	wound healing, spreading of epidermal cells	0	12	1
GO:0035413	Biological Process	positive regulation of catenin import into nucleus	0	12	1
GO:0035457	Biological Process	cellular response to interferon-alpha	0	12	1
GO:0035518	Biological Process	histone H2A monoubiquitination	0	12	1
GO:0035589	Biological Process	G-protein coupled purinergic nucleotide receptor signaling pathway	0	12	1
GO:0035721	Biological Process	intraciliary retrograde transport	0	12	1
GO:0035845	Biological Process	photoreceptor cell outer segment organization	0	12	1
GO:0035999	Biological Process	tetrahydrofolate interconversion	0	12	1
GO:0040007	Biological Process	growth	0	12	1
GO:0042088	Biological Process	T-helper 1 type immune response	0	12	1
GO:0042438	Biological Process	melanin biosynthetic process	0	12	1
GO:0042446	Biological Process	hormone biosynthetic process	0	12	1
GO:0042554	Biological Process	superoxide anion generation	0	12	1
GO:0042753	Biological Process	positive regulation of circadian rhythm	0	12	1
GO:0042770	Biological Process	signal transduction in response to DNA damage	0	12	1
GO:0043039	Biological Process	tRNA aminoacylation	0	12	1
GO:0043129	Biological Process	surfactant homeostasis	0	12	1
GO:0043249	Biological Process	erythrocyte maturation	0	12	1
GO:0043276	Biological Process	anoikis	0	12	1
GO:0043517	Biological Process	positive regulation of DNA damage response, signal transduction by p53 class mediator	0	12	1
GO:0043583	Biological Process	ear development	0	12	1
GO:0043922	Biological Process	negative regulation by host of viral transcription	0	12	1
GO:0044342	Biological Process	type B pancreatic cell proliferation	0	12	1
GO:0044782	Biological Process	cilium organization	0	12	1
GO:0045010	Biological Process	actin nucleation	0	12	1
GO:0045199	Biological Process	maintenance of epithelial cell apical/basal polarity	0	12	1
GO:0045576	Biological Process	mast cell activation	0	12	1
GO:0045637	Biological Process	regulation of myeloid cell differentiation	0	12	1
GO:0045717	Biological Process	negative regulation of fatty acid biosynthetic process	0	12	1
GO:0045721	Biological Process	negative regulation of gluconeogenesis	0	12	1
GO:0045744	Biological Process	negative regulation of G-protein coupled receptor protein signaling pathway	0	12	1
GO:0045792	Biological Process	negative regulation of cell size	0	12	1
GO:0045806	Biological Process	negative regulation of endocytosis	0	12	1
GO:0045820	Biological Process	negative regulation of glycolytic process	0	12	1
GO:0045945	Biological Process	positive regulation of transcription from RNA polymerase III promoter	0	12	1
GO:0046323	Biological Process	glucose import	0	12	1
GO:0046549	Biological Process	retinal cone cell development	0	12	1
GO:0046621	Biological Process	negative regulation of organ growth	0	12	1
GO:0046626	Biological Process	regulation of insulin receptor signaling pathway	0	12	1
GO:0046628	Biological Process	positive regulation of insulin receptor signaling pathway	0	12	1
GO:0046641	Biological Process	positive regulation of alpha-beta T cell proliferation	0	12	1
GO:0046834	Biological Process	lipid phosphorylation	0	12	1
GO:0047496	Biological Process	vesicle transport along microtubule	0	12	1
GO:0048012	Biological Process	hepatocyte growth factor receptor signaling pathway	0	12	1
GO:0048016	Biological Process	inositol phosphate-mediated signaling	0	12	1
GO:0048304	Biological Process	positive regulation of isotype switching to IgG isotypes	0	12	1
GO:0048333	Biological Process	mesodermal cell differentiation	0	12	1
GO:0048608	Biological Process	reproductive structure development	0	12	1
GO:0048681	Biological Process	negative regulation of axon regeneration	0	12	1
GO:0048711	Biological Process	positive regulation of astrocyte differentiation	0	12	1
GO:0048853	Biological Process	forebrain morphogenesis	0	12	1
GO:0050684	Biological Process	regulation of mRNA processing	0	12	1
GO:0050953	Biological Process	sensory perception of light stimulus	0	12	1
GO:0051024	Biological Process	positive regulation of immunoglobulin secretion	0	12	1
GO:0051272	Biological Process	positive regulation of cellular component movement	0	12	1
GO:0051569	Biological Process	regulation of histone H3-K4 methylation	0	12	1
GO:0051932	Biological Process	synaptic transmission, GABAergic	0	12	1
GO:0055003	Biological Process	cardiac myofibril assembly	0	12	1
GO:0055119	Biological Process	relaxation of cardiac muscle	0	12	1
GO:0060046	Biological Process	regulation of acrosome reaction	0	12	1
GO:0060055	Biological Process	angiogenesis involved in wound healing	0	12	1
GO:0060068	Biological Process	vagina development	0	12	1
GO:0060078	Biological Process	regulation of postsynaptic membrane potential	0	12	1
GO:0060218	Biological Process	hematopoietic stem cell differentiation	0	12	1
GO:0060272	Biological Process	embryonic skeletal joint morphogenesis	0	12	1
GO:0060306	Biological Process	regulation of membrane repolarization	0	12	1
GO:0060315	Biological Process	negative regulation of ryanodine-sensitive calcium-release channel activity	0	12	1
GO:0060394	Biological Process	negative regulation of pathway-restricted SMAD protein phosphorylation	0	12	1
GO:0060397	Biological Process	JAK-STAT cascade involved in growth hormone signaling pathway	0	12	1
GO:0060544	Biological Process	regulation of necroptotic process	0	12	1
GO:0060740	Biological Process	prostate gland epithelium morphogenesis	0	12	1
GO:0060765	Biological Process	regulation of androgen receptor signaling pathway	0	12	1
GO:0061099	Biological Process	negative regulation of protein tyrosine kinase activity	0	12	1
GO:0061158	Biological Process	3'-UTR-mediated mRNA destabilization	0	12	1
GO:0061564	Biological Process	axon development	0	12	1
GO:0070262	Biological Process	peptidyl-serine dephosphorylation	0	12	1
GO:0071294	Biological Process	cellular response to zinc ion	0	12	1
GO:0071305	Biological Process	cellular response to vitamin D	0	12	1
GO:0071548	Biological Process	response to dexamethasone	0	12	1
GO:0071712	Biological Process	ER-associated misfolded protein catabolic process	0	12	1
GO:0086012	Biological Process	membrane depolarization during cardiac muscle cell action potential	0	12	1
GO:0090051	Biological Process	negative regulation of cell migration involved in sprouting angiogenesis	0	12	1
GO:0090557	Biological Process	establishment of endothelial intestinal barrier	0	12	1
GO:0097011	Biological Process	cellular response to granulocyte macrophage colony-stimulating factor stimulus	0	12	1
GO:0097028	Biological Process	dendritic cell differentiation	0	12	1
GO:0097202	Biological Process	activation of cysteine-type endopeptidase activity	0	12	1
GO:0097320	Biological Process	plasma membrane tubulation	0	12	1
GO:0097746	Biological Process	regulation of blood vessel diameter	0	12	1
GO:0098742	Biological Process	cell-cell adhesion via plasma-membrane adhesion molecules	0	12	1
GO:1900025	Biological Process	negative regulation of substrate adhesion-dependent cell spreading	0	12	1
GO:1901653	Biological Process	cellular response to peptide	0	12	1
GO:1902176	Biological Process	negative regulation of oxidative stress-induced intrinsic apoptotic signaling pathway	0	12	1
GO:1902902	Biological Process	negative regulation of autophagosome assembly	0	12	1
GO:1903076	Biological Process	regulation of protein localization to plasma membrane	0	12	1
GO:1903364	Biological Process	positive regulation of cellular protein catabolic process	0	12	1
GO:1904385	Biological Process	cellular response to angiotensin	0	12	1
GO:1904668	Biological Process	positive regulation of ubiquitin protein ligase activity	0	12	1
GO:1904706	Biological Process	negative regulation of vascular smooth muscle cell proliferation	0	12	1
GO:1990001	Biological Process	inhibition of cysteine-type endopeptidase activity involved in apoptotic process	0	12	1
GO:1990126	Biological Process	retrograde transport, endosome to plasma membrane	0	12	1
GO:1990314	Biological Process	cellular response to insulin-like growth factor stimulus	0	12	1
GO:1990440	Biological Process	positive regulation of transcription from RNA polymerase II promoter in response to endoplasmic reticulum stress	0	12	1
GO:2000009	Biological Process	negative regulation of protein localization to cell surface	0	12	1
GO:2000117	Biological Process	negative regulation of cysteine-type endopeptidase activity	0	12	1
GO:2000177	Biological Process	regulation of neural precursor cell proliferation	0	12	1
GO:2000637	Biological Process	positive regulation of gene silencing by miRNA	0	12	1
GO:2000772	Biological Process	regulation of cellular senescence	0	12	1
GO:0006554	biological process	lysine catabolic process	0	12	1
GO:0008645	biological process	hexose transport	0	12	1
GO:0035635	biological process	entry of bacterium into host cell	0	12	1
GO:0036109	biological process	alpha-linolenic acid metabolic process	0	12	1
GO:0046710	biological process	GDP metabolic process	0	12	1
GO:0000050	Biological Process	urea cycle	0	13	1
GO:0000244	Biological Process	spliceosomal tri-snRNP complex assembly	0	13	1
GO:0000712	Biological Process	resolution of meiotic recombination intermediates	0	13	1
GO:0001886	Biological Process	endothelial cell morphogenesis	0	13	1
GO:0001946	Biological Process	lymphangiogenesis	0	13	1
GO:0001952	Biological Process	regulation of cell-matrix adhesion	0	13	1
GO:0002024	Biological Process	diet induced thermogenesis	0	13	1
GO:0002087	Biological Process	regulation of respiratory gaseous exchange by neurological system process	0	13	1
GO:0002237	Biological Process	response to molecule of bacterial origin	0	13	1
GO:0003197	Biological Process	endocardial cushion development	0	13	1
GO:0003198	Biological Process	epithelial to mesenchymal transition involved in endocardial cushion formation	0	13	1
GO:0003214	Biological Process	cardiac left ventricle morphogenesis	0	13	1
GO:0003215	Biological Process	cardiac right ventricle morphogenesis	0	13	1
GO:0003334	Biological Process	keratinocyte development	0	13	1
GO:0005513	Biological Process	detection of calcium ion	0	13	1
GO:0006098	Biological Process	pentose-phosphate shunt	0	13	1
GO:0006195	Biological Process	purine nucleotide catabolic process	0	13	1
GO:0006266	Biological Process	DNA ligation	0	13	1
GO:0006301	Biological Process	postreplication repair	0	13	1
GO:0006388	Biological Process	tRNA splicing, via endonucleolytic cleavage and ligation	0	13	1
GO:0006476	Biological Process	protein deacetylation	0	13	1
GO:0006590	Biological Process	thyroid hormone generation	0	13	1
GO:0006646	Biological Process	phosphatidylethanolamine biosynthetic process	0	13	1
GO:0006703	Biological Process	estrogen biosynthetic process	0	13	1
GO:0006734	Biological Process	NADH metabolic process	0	13	1
GO:0006744	Biological Process	ubiquinone biosynthetic process	0	13	1
GO:0006779	Biological Process	porphyrin-containing compound biosynthetic process	0	13	1
GO:0006884	Biological Process	cell volume homeostasis	0	13	1
GO:0007158	Biological Process	neuron cell-cell adhesion	0	13	1
GO:0007288	Biological Process	sperm axoneme assembly	0	13	1
GO:0008206	Biological Process	bile acid metabolic process	0	13	1
GO:0008210	Biological Process	estrogen metabolic process	0	13	1
GO:0009100	Biological Process	glycoprotein metabolic process	0	13	1
GO:0009435	Biological Process	NAD biosynthetic process	0	13	1
GO:0009651	Biological Process	response to salt stress	0	13	1
GO:0010248	Biological Process	establishment or maintenance of transmembrane electrochemical gradient	0	13	1
GO:0010510	Biological Process	regulation of acetyl-CoA biosynthetic process from pyruvate	0	13	1
GO:0010717	Biological Process	regulation of epithelial to mesenchymal transition	0	13	1
GO:0010745	Biological Process	negative regulation of macrophage derived foam cell differentiation	0	13	1
GO:0010839	Biological Process	negative regulation of keratinocyte proliferation	0	13	1
GO:0010952	Biological Process	positive regulation of peptidase activity	0	13	1
GO:0010955	Biological Process	negative regulation of protein processing	0	13	1
GO:0015693	Biological Process	magnesium ion transport	0	13	1
GO:0015804	Biological Process	neutral amino acid transport	0	13	1
GO:0015909	Biological Process	long-chain fatty acid transport	0	13	1
GO:0016056	Biological Process	rhodopsin mediated signaling pathway	0	13	1
GO:0016331	Biological Process	morphogenesis of embryonic epithelium	0	13	1
GO:0016446	Biological Process	somatic hypermutation of immunoglobulin genes	0	13	1
GO:0016574	Biological Process	histone ubiquitination	0	13	1
GO:0016973	Biological Process	poly(A)+ mRNA export from nucleus	0	13	1
GO:0019370	Biological Process	leukotriene biosynthetic process	0	13	1
GO:0019430	Biological Process	removal of superoxide radicals	0	13	1
GO:0019538	Biological Process	protein metabolic process	0	13	1
GO:0021670	Biological Process	lateral ventricle development	0	13	1
GO:0021702	Biological Process	cerebellar Purkinje cell differentiation	0	13	1
GO:0021756	Biological Process	striatum development	0	13	1
GO:0021795	Biological Process	cerebral cortex cell migration	0	13	1
GO:0021819	Biological Process	layer formation in cerebral cortex	0	13	1
GO:0021854	Biological Process	hypothalamus development	0	13	1
GO:0022010	Biological Process	central nervous system myelination	0	13	1
GO:0022407	Biological Process	regulation of cell-cell adhesion	0	13	1
GO:0030238	Biological Process	male sex determination	0	13	1
GO:0030850	Biological Process	prostate gland development	0	13	1
GO:0031629	Biological Process	synaptic vesicle fusion to presynaptic active zone membrane	0	13	1
GO:0032204	Biological Process	regulation of telomere maintenance	0	13	1
GO:0032228	Biological Process	regulation of synaptic transmission, GABAergic	0	13	1
GO:0032693	Biological Process	negative regulation of interleukin-10 production	0	13	1
GO:0032740	Biological Process	positive regulation of interleukin-17 production	0	13	1
GO:0033630	Biological Process	positive regulation of cell adhesion mediated by integrin	0	13	1
GO:0033690	Biological Process	positive regulation of osteoblast proliferation	0	13	1
GO:0033700	Biological Process	phospholipid efflux	0	13	1
GO:0034122	Biological Process	negative regulation of toll-like receptor signaling pathway	0	13	1
GO:0034379	Biological Process	very-low-density lipoprotein particle assembly	0	13	1
GO:0035723	Biological Process	interleukin-15-mediated signaling pathway	0	13	1
GO:0040011	Biological Process	locomotion	0	13	1
GO:0040037	Biological Process	negative regulation of fibroblast growth factor receptor signaling pathway	0	13	1
GO:0042535	Biological Process	positive regulation of tumor necrosis factor biosynthetic process	0	13	1
GO:0042551	Biological Process	neuron maturation	0	13	1
GO:0042574	Biological Process	retinal metabolic process	0	13	1
GO:0043116	Biological Process	negative regulation of vascular permeability	0	13	1
GO:0043117	Biological Process	positive regulation of vascular permeability	0	13	1
GO:0043568	Biological Process	positive regulation of insulin-like growth factor receptor signaling pathway	0	13	1
GO:0043616	Biological Process	keratinocyte proliferation	0	13	1
GO:0045078	Biological Process	positive regulation of interferon-gamma biosynthetic process	0	13	1
GO:0045116	Biological Process	protein neddylation	0	13	1
GO:0045176	Biological Process	apical protein localization	0	13	1
GO:0045651	Biological Process	positive regulation of macrophage differentiation	0	13	1
GO:0045745	Biological Process	positive regulation of G-protein coupled receptor protein signaling pathway	0	13	1
GO:0045762	Biological Process	positive regulation of adenylate cyclase activity	0	13	1
GO:0045824	Biological Process	negative regulation of innate immune response	0	13	1
GO:0045899	Biological Process	positive regulation of RNA polymerase II transcriptional preinitiation complex assembly	0	13	1
GO:0045943	Biological Process	positive regulation of transcription from RNA polymerase I promoter	0	13	1
GO:0045947	Biological Process	negative regulation of translational initiation	0	13	1
GO:0045995	Biological Process	regulation of embryonic development	0	13	1
GO:0046007	Biological Process	negative regulation of activated T cell proliferation	0	13	1
GO:0046039	Biological Process	GTP metabolic process	0	13	1
GO:0046470	Biological Process	phosphatidylcholine metabolic process	0	13	1
GO:0046548	Biological Process	retinal rod cell development	0	13	1
GO:0046622	Biological Process	positive regulation of organ growth	0	13	1
GO:0046889	Biological Process	positive regulation of lipid biosynthetic process	0	13	1
GO:0046902	Biological Process	regulation of mitochondrial membrane permeability	0	13	1
GO:0048024	Biological Process	regulation of mRNA splicing, via spliceosome	0	13	1
GO:0048096	Biological Process	chromatin-mediated maintenance of transcription	0	13	1
GO:0048484	Biological Process	enteric nervous system development	0	13	1
GO:0048599	Biological Process	oocyte development	0	13	1
GO:0048667	Biological Process	cell morphogenesis involved in neuron differentiation	0	13	1
GO:0050435	Biological Process	amyloid-beta metabolic process	0	13	1
GO:0050927	Biological Process	positive regulation of positive chemotaxis	0	13	1
GO:0051246	Biological Process	regulation of protein metabolic process	0	13	1
GO:0051258	Biological Process	protein polymerization	0	13	1
GO:0051560	Biological Process	mitochondrial calcium ion homeostasis	0	13	1
GO:0051764	Biological Process	actin crosslink formation	0	13	1
GO:0060080	Biological Process	inhibitory postsynaptic potential	0	13	1
GO:0060259	Biological Process	regulation of feeding behavior	0	13	1
GO:0060317	Biological Process	cardiac epithelial to mesenchymal transition	0	13	1
GO:0060334	Biological Process	regulation of interferon-gamma-mediated signaling pathway	0	13	1
GO:0060389	Biological Process	pathway-restricted SMAD protein phosphorylation	0	13	1
GO:0060411	Biological Process	cardiac septum morphogenesis	0	13	1
GO:0060413	Biological Process	atrial septum morphogenesis	0	13	1
GO:0060416	Biological Process	response to growth hormone	0	13	1
GO:0060487	Biological Process	lung epithelial cell differentiation	0	13	1
GO:0060674	Biological Process	placenta blood vessel development	0	13	1
GO:0061014	Biological Process	positive regulation of mRNA catabolic process	0	13	1
GO:0061051	Biological Process	positive regulation of cell growth involved in cardiac muscle cell development	0	13	1
GO:0070306	Biological Process	lens fiber cell differentiation	0	13	1
GO:0070528	Biological Process	protein kinase C signaling	0	13	1
GO:0070986	Biological Process	left/right axis specification	0	13	1
GO:0071280	Biological Process	cellular response to copper ion	0	13	1
GO:0071383	Biological Process	cellular response to steroid hormone stimulus	0	13	1
GO:0071625	Biological Process	vocalization behavior	0	13	1
GO:0086064	Biological Process	cell communication by electrical coupling involved in cardiac conduction	0	13	1
GO:0090141	Biological Process	positive regulation of mitochondrial fission	0	13	1
GO:0090179	Biological Process	planar cell polarity pathway involved in neural tube closure	0	13	1
GO:0090331	Biological Process	negative regulation of platelet aggregation	0	13	1
GO:0090399	Biological Process	replicative senescence	0	13	1
GO:0097120	Biological Process	receptor localization to synapse	0	13	1
GO:0097435	Biological Process	supramolecular fiber organization	0	13	1
GO:0098719	Biological Process	sodium ion import across plasma membrane	0	13	1
GO:1901222	Biological Process	regulation of NIK/NF-kappaB signaling	0	13	1
GO:1902166	Biological Process	negative regulation of intrinsic apoptotic signaling pathway in response to DNA damage by p53 class mediator	0	13	1
GO:1902358	Biological Process	sulfate transmembrane transport	0	13	1
GO:1902894	Biological Process	negative regulation of pri-miRNA transcription from RNA polymerase II promoter	0	13	1
GO:1903206	Biological Process	negative regulation of hydrogen peroxide-induced cell death	0	13	1
GO:1903506	Biological Process	regulation of nucleic acid-templated transcription	0	13	1
GO:1904262	Biological Process	negative regulation of TORC1 signaling	0	13	1
GO:1904322	Biological Process	cellular response to forskolin	0	13	1
GO:1904469	Biological Process	positive regulation of tumor necrosis factor secretion	0	13	1
GO:1904754	Biological Process	positive regulation of vascular associated smooth muscle cell migration	0	13	1
GO:1990403	Biological Process	embryonic brain development	0	13	1
GO:2000678	Biological Process	negative regulation of transcription regulatory region DNA binding	0	13	1
GO:2001259	Biological Process	positive regulation of cation channel activity	0	13	1
GO:0034356	biological process	NAD biosynthesis via nicotinamide riboside salvage pathway	0	13	1
GO:0000002	Biological Process	mitochondrial genome maintenance	0	14	1
GO:0000288	Biological Process	nuclear-transcribed mRNA catabolic process, deadenylation-dependent decay	0	14	1
GO:0000460	Biological Process	maturation of 5.8S rRNA	0	14	1
GO:0000470	Biological Process	maturation of LSU-rRNA	0	14	1
GO:0000729	Biological Process	DNA double-strand break processing	0	14	1
GO:0000920	Biological Process	cell separation after cytokinesis	0	14	1
GO:0001823	Biological Process	mesonephros development	0	14	1
GO:0001825	Biological Process	blastocyst formation	0	14	1
GO:0002021	Biological Process	response to dietary excess	0	14	1
GO:0002064	Biological Process	epithelial cell development	0	14	1
GO:0002089	Biological Process	lens morphogenesis in camera-type eye	0	14	1
GO:0002437	Biological Process	inflammatory response to antigenic stimulus	0	14	1
GO:0002523	Biological Process	leukocyte migration involved in inflammatory response	0	14	1
GO:0002690	Biological Process	positive regulation of leukocyte chemotaxis	0	14	1
GO:0003073	Biological Process	regulation of systemic arterial blood pressure	0	14	1
GO:0003085	Biological Process	negative regulation of systemic arterial blood pressure	0	14	1
GO:0003181	Biological Process	atrioventricular valve morphogenesis	0	14	1
GO:0003407	Biological Process	neural retina development	0	14	1
GO:0006044	Biological Process	N-acetylglucosamine metabolic process	0	14	1
GO:0006107	Biological Process	oxaloacetate metabolic process	0	14	1
GO:0006379	Biological Process	mRNA cleavage	0	14	1
GO:0006488	Biological Process	dolichol-linked oligosaccharide biosynthetic process	0	14	1
GO:0006518	Biological Process	peptide metabolic process	0	14	1
GO:0006536	Biological Process	glutamate metabolic process	0	14	1
GO:0006691	Biological Process	leukotriene metabolic process	0	14	1
GO:0006750	Biological Process	glutathione biosynthetic process	0	14	1
GO:0006828	Biological Process	manganese ion transport	0	14	1
GO:0007034	Biological Process	vacuolar transport	0	14	1
GO:0007035	Biological Process	vacuolar acidification	0	14	1
GO:0007076	Biological Process	mitotic chromosome condensation	0	14	1
GO:0007097	Biological Process	nuclear migration	0	14	1
GO:0007213	Biological Process	G-protein coupled acetylcholine receptor signaling pathway	0	14	1
GO:0007252	Biological Process	I-kappaB phosphorylation	0	14	1
GO:0007398	Biological Process	ectoderm development	0	14	1
GO:0007600	Biological Process	sensory perception	0	14	1
GO:0007614	Biological Process	short-term memory	0	14	1
GO:0008053	Biological Process	mitochondrial fusion	0	14	1
GO:0008154	Biological Process	actin polymerization or depolymerization	0	14	1
GO:0008209	Biological Process	androgen metabolic process	0	14	1
GO:0009247	Biological Process	glycolipid biosynthetic process	0	14	1
GO:0010498	Biological Process	proteasomal protein catabolic process	0	14	1
GO:0010586	Biological Process	miRNA metabolic process	0	14	1
GO:0010804	Biological Process	negative regulation of tumor necrosis factor-mediated signaling pathway	0	14	1
GO:0010821	Biological Process	regulation of mitochondrion organization	0	14	1
GO:0010875	Biological Process	positive regulation of cholesterol efflux	0	14	1
GO:0010941	Biological Process	regulation of cell death	0	14	1
GO:0014067	Biological Process	negative regulation of phosphatidylinositol 3-kinase signaling	0	14	1
GO:0015747	Biological Process	urate transport	0	14	1
GO:0016233	Biological Process	telomere capping	0	14	1
GO:0016242	Biological Process	negative regulation of macroautophagy	0	14	1
GO:0021527	Biological Process	spinal cord association neuron differentiation	0	14	1
GO:0021895	Biological Process	cerebral cortex neuron differentiation	0	14	1
GO:0030166	Biological Process	proteoglycan biosynthetic process	0	14	1
GO:0030207	Biological Process	chondroitin sulfate catabolic process	0	14	1
GO:0030239	Biological Process	myofibril assembly	0	14	1
GO:0030330	Biological Process	DNA damage response, signal transduction by p53 class mediator	0	14	1
GO:0030970	Biological Process	retrograde protein transport, ER to cytosol	0	14	1
GO:0031065	Biological Process	positive regulation of histone deacetylation	0	14	1
GO:0031076	Biological Process	embryonic camera-type eye development	0	14	1
GO:0031529	Biological Process	ruffle organization	0	14	1
GO:0032784	Biological Process	regulation of DNA-templated transcription, elongation	0	14	1
GO:0033148	Biological Process	positive regulation of intracellular estrogen receptor signaling pathway	0	14	1
GO:0033169	Biological Process	histone H3-K9 demethylation	0	14	1
GO:0033235	Biological Process	positive regulation of protein sumoylation	0	14	1
GO:0033540	Biological Process	fatty acid beta-oxidation using acyl-CoA oxidase	0	14	1
GO:0033674	Biological Process	positive regulation of kinase activity	0	14	1
GO:0034138	Biological Process	toll-like receptor 3 signaling pathway	0	14	1
GO:0035136	Biological Process	forelimb morphogenesis	0	14	1
GO:0035137	Biological Process	hindlimb morphogenesis	0	14	1
GO:0036503	Biological Process	ERAD pathway	0	14	1
GO:0042026	Biological Process	protein refolding	0	14	1
GO:0042136	Biological Process	neurotransmitter biosynthetic process	0	14	1
GO:0042994	Biological Process	cytoplasmic sequestering of transcription factor	0	14	1
GO:0043254	Biological Process	regulation of protein complex assembly	0	14	1
GO:0043267	Biological Process	negative regulation of potassium ion transport	0	14	1
GO:0043268	Biological Process	positive regulation of potassium ion transport	0	14	1
GO:0043281	Biological Process	regulation of cysteine-type endopeptidase activity involved in apoptotic process	0	14	1
GO:0043508	Biological Process	negative regulation of JUN kinase activity	0	14	1
GO:0043518	Biological Process	negative regulation of DNA damage response, signal transduction by p53 class mediator	0	14	1
GO:0045060	Biological Process	negative thymic T cell selection	0	14	1
GO:0045086	Biological Process	positive regulation of interleukin-2 biosynthetic process	0	14	1
GO:0045446	Biological Process	endothelial cell differentiation	0	14	1
GO:0045475	Biological Process	locomotor rhythm	0	14	1
GO:0045580	Biological Process	regulation of T cell differentiation	0	14	1
GO:0046888	Biological Process	negative regulation of hormone secretion	0	14	1
GO:0048009	Biological Process	insulin-like growth factor receptor signaling pathway	0	14	1
GO:0048715	Biological Process	negative regulation of oligodendrocyte differentiation	0	14	1
GO:0050673	Biological Process	epithelial cell proliferation	0	14	1
GO:0050709	Biological Process	negative regulation of protein secretion	0	14	1
GO:0050765	Biological Process	negative regulation of phagocytosis	0	14	1
GO:0050777	Biological Process	negative regulation of immune response	0	14	1
GO:0050862	Biological Process	positive regulation of T cell receptor signaling pathway	0	14	1
GO:0050884	Biological Process	neuromuscular process controlling posture	0	14	1
GO:0050921	Biological Process	positive regulation of chemotaxis	0	14	1
GO:0050930	Biological Process	induction of positive chemotaxis	0	14	1
GO:0051146	Biological Process	striated muscle cell differentiation	0	14	1
GO:0051279	Biological Process	regulation of release of sequestered calcium ion into cytosol	0	14	1
GO:0051457	Biological Process	maintenance of protein location in nucleus	0	14	1
GO:0051489	Biological Process	regulation of filopodium assembly	0	14	1
GO:0055013	Biological Process	cardiac muscle cell development	0	14	1
GO:0060042	Biological Process	retina morphogenesis in camera-type eye	0	14	1
GO:0060044	Biological Process	negative regulation of cardiac muscle cell proliferation	0	14	1
GO:0060081	Biological Process	membrane hyperpolarization	0	14	1
GO:0060088	Biological Process	auditory receptor cell stereocilium organization	0	14	1
GO:0060134	Biological Process	prepulse inhibition	0	14	1
GO:0060314	Biological Process	regulation of ryanodine-sensitive calcium-release channel activity	0	14	1
GO:0060391	Biological Process	positive regulation of SMAD protein import into nucleus	0	14	1
GO:0060444	Biological Process	branching involved in mammary gland duct morphogenesis	0	14	1
GO:0060546	Biological Process	negative regulation of necroptotic process	0	14	1
GO:0060766	Biological Process	negative regulation of androgen receptor signaling pathway	0	14	1
GO:0060993	Biological Process	kidney morphogenesis	0	14	1
GO:0061045	Biological Process	negative regulation of wound healing	0	14	1
GO:0070848	Biological Process	response to growth factor	0	14	1
GO:0070997	Biological Process	neuron death	0	14	1
GO:0071044	Biological Process	histone mRNA catabolic process	0	14	1
GO:0071257	Biological Process	cellular response to electrical stimulus	0	14	1
GO:0071372	Biological Process	cellular response to follicle-stimulating hormone stimulus	0	14	1
GO:0071397	Biological Process	cellular response to cholesterol	0	14	1
GO:0071498	Biological Process	cellular response to fluid shear stress	0	14	1
GO:0071880	Biological Process	adenylate cyclase-activating adrenergic receptor signaling pathway	0	14	1
GO:0089711	Biological Process	L-glutamate transmembrane transport	0	14	1
GO:0097067	Biological Process	cellular response to thyroid hormone stimulus	0	14	1
GO:0097284	Biological Process	hepatocyte apoptotic process	0	14	1
GO:1900153	Biological Process	positive regulation of nuclear-transcribed mRNA catabolic process, deadenylation-dependent decay	0	14	1
GO:1901185	Biological Process	negative regulation of ERBB signaling pathway	0	14	1
GO:2000146	Biological Process	negative regulation of cell motility	0	14	1
GO:2000178	Biological Process	negative regulation of neural precursor cell proliferation	0	14	1
GO:2000279	Biological Process	negative regulation of DNA biosynthetic process	0	14	1
GO:2000484	Biological Process	positive regulation of interleukin-8 secretion	0	14	1
GO:2000773	Biological Process	negative regulation of cellular senescence	0	14	1
GO:0001675	Biological Process	acrosome assembly	0	15	1
GO:0001759	Biological Process	organ induction	0	15	1
GO:0001818	Biological Process	negative regulation of cytokine production	0	15	1
GO:0006112	Biological Process	energy reserve metabolic process	0	15	1
GO:0006122	Biological Process	mitochondrial electron transport, ubiquinol to cytochrome c	0	15	1
GO:0006165	Biological Process	nucleoside diphosphate phosphorylation	0	15	1
GO:0006309	Biological Process	apoptotic DNA fragmentation	0	15	1
GO:0006825	Biological Process	copper ion transport	0	15	1
GO:0006826	Biological Process	iron ion transport	0	15	1
GO:0006878	Biological Process	cellular copper ion homeostasis	0	15	1
GO:0007041	Biological Process	lysosomal transport	0	15	1
GO:0007099	Biological Process	centriole replication	0	15	1
GO:0007175	Biological Process	negative regulation of epidermal growth factor-activated receptor activity	0	15	1
GO:0007342	Biological Process	fusion of sperm to egg plasma membrane involved in single fertilization	0	15	1
GO:0008272	Biological Process	sulfate transport	0	15	1
GO:0008299	Biological Process	isoprenoid biosynthetic process	0	15	1
GO:0008406	Biological Process	gonad development	0	15	1
GO:0008610	Biological Process	lipid biosynthetic process	0	15	1
GO:0009165	Biological Process	nucleotide biosynthetic process	0	15	1
GO:0009268	Biological Process	response to pH	0	15	1
GO:0010259	Biological Process	multicellular organism aging	0	15	1
GO:0010744	Biological Process	positive regulation of macrophage derived foam cell differentiation	0	15	1
GO:0015695	Biological Process	organic cation transport	0	15	1
GO:0016064	Biological Process	immunoglobulin mediated immune response	0	15	1
GO:0016226	Biological Process	iron-sulfur cluster assembly	0	15	1
GO:0021680	Biological Process	cerebellar Purkinje cell layer development	0	15	1
GO:0022011	Biological Process	myelination in peripheral nervous system	0	15	1
GO:0030194	Biological Process	positive regulation of blood coagulation	0	15	1
GO:0030322	Biological Process	stabilization of membrane potential	0	15	1
GO:0031000	Biological Process	response to caffeine	0	15	1
GO:0031573	Biological Process	intra-S DNA damage checkpoint	0	15	1
GO:0032012	Biological Process	regulation of ARF protein signal transduction	0	15	1
GO:0032026	Biological Process	response to magnesium ion	0	15	1
GO:0032469	Biological Process	endoplasmic reticulum calcium ion homeostasis	0	15	1
GO:0032516	Biological Process	positive regulation of phosphoprotein phosphatase activity	0	15	1
GO:0032695	Biological Process	negative regulation of interleukin-12 production	0	15	1
GO:0032727	Biological Process	positive regulation of interferon-alpha production	0	15	1
GO:0032743	Biological Process	positive regulation of interleukin-2 production	0	15	1
GO:0032930	Biological Process	positive regulation of superoxide anion generation	0	15	1
GO:0033539	Biological Process	fatty acid beta-oxidation using acyl-CoA dehydrogenase	0	15	1
GO:0033627	Biological Process	cell adhesion mediated by integrin	0	15	1
GO:0034162	Biological Process	toll-like receptor 9 signaling pathway	0	15	1
GO:0034314	Biological Process	Arp2/3 complex-mediated actin nucleation	0	15	1
GO:0034587	Biological Process	piRNA metabolic process	0	15	1
GO:0034975	Biological Process	protein folding in endoplasmic reticulum	0	15	1
GO:0035265	Biological Process	organ growth	0	15	1
GO:0035641	Biological Process	locomotory exploration behavior	0	15	1
GO:0035810	Biological Process	positive regulation of urine volume	0	15	1
GO:0036066	Biological Process	protein O-linked fucosylation	0	15	1
GO:0040015	Biological Process	negative regulation of multicellular organism growth	0	15	1
GO:0042267	Biological Process	natural killer cell mediated cytotoxicity	0	15	1
GO:0042417	Biological Process	dopamine metabolic process	0	15	1
GO:0043149	Biological Process	stress fiber assembly	0	15	1
GO:0043162	Biological Process	ubiquitin-dependent protein catabolic process via the multivesicular body sorting pathway	0	15	1
GO:0043303	Biological Process	mast cell degranulation	0	15	1
GO:0043306	Biological Process	positive regulation of mast cell degranulation	0	15	1
GO:0043586	Biological Process	tongue development	0	15	1
GO:0043968	Biological Process	histone H2A acetylation	0	15	1
GO:0043981	Biological Process	histone H4-K5 acetylation	0	15	1
GO:0043982	Biological Process	histone H4-K8 acetylation	0	15	1
GO:0044319	Biological Process	wound healing, spreading of cells	0	15	1
GO:0044804	Biological Process	autophagy of nucleus	0	15	1
GO:0045197	Biological Process	establishment or maintenance of epithelial cell apical/basal polarity	0	15	1
GO:0045589	Biological Process	regulation of regulatory T cell differentiation	0	15	1
GO:0045616	Biological Process	regulation of keratinocyte differentiation	0	15	1
GO:0045618	Biological Process	positive regulation of keratinocyte differentiation	0	15	1
GO:0045723	Biological Process	positive regulation of fatty acid biosynthetic process	0	15	1
GO:0045948	Biological Process	positive regulation of translational initiation	0	15	1
GO:0048149	Biological Process	behavioral response to ethanol	0	15	1
GO:0048513	Biological Process	animal organ development	0	15	1
GO:0050427	Biological Process	3'-phosphoadenosine 5'-phosphosulfate metabolic process	0	15	1
GO:0050982	Biological Process	detection of mechanical stimulus	0	15	1
GO:0051123	Biological Process	RNA polymerase II transcriptional preinitiation complex assembly	0	15	1
GO:0051895	Biological Process	negative regulation of focal adhesion assembly	0	15	1
GO:0051896	Biological Process	regulation of protein kinase B signaling	0	15	1
GO:0051974	Biological Process	negative regulation of telomerase activity	0	15	1
GO:0055008	Biological Process	cardiac muscle tissue morphogenesis	0	15	1
GO:0055093	Biological Process	response to hyperoxia	0	15	1
GO:0060252	Biological Process	positive regulation of glial cell proliferation	0	15	1
GO:0060322	Biological Process	head development	0	15	1
GO:0060347	Biological Process	heart trabecula formation	0	15	1
GO:0060445	Biological Process	branching involved in salivary gland morphogenesis	0	15	1
GO:0060644	Biological Process	mammary gland epithelial cell differentiation	0	15	1
GO:0060979	Biological Process	vasculogenesis involved in coronary vascular morphogenesis	0	15	1
GO:0061001	Biological Process	regulation of dendritic spine morphogenesis	0	15	1
GO:0061029	Biological Process	eyelid development in camera-type eye	0	15	1
GO:0071361	Biological Process	cellular response to ethanol	0	15	1
GO:0071803	Biological Process	positive regulation of podosome assembly	0	15	1
GO:0071872	Biological Process	cellular response to epinephrine stimulus	0	15	1
GO:0086005	Biological Process	ventricular cardiac muscle cell action potential	0	15	1
GO:1901652	Biological Process	response to peptide	0	15	1
GO:1902041	Biological Process	regulation of extrinsic apoptotic signaling pathway via death domain receptors	0	15	1
GO:1904874	Biological Process	positive regulation of telomerase RNA localization to Cajal body	0	15	1
GO:2000010	Biological Process	positive regulation of protein localization to cell surface	0	15	1
GO:2000114	Biological Process	regulation of establishment of cell polarity	0	15	1
GO:2000505	Biological Process	regulation of energy homeostasis	0	15	1
GO:2000810	Biological Process	regulation of bicellular tight junction assembly	0	15	1
GO:2001224	Biological Process	positive regulation of neuron migration	0	15	1
GO:2001275	Biological Process	positive regulation of glucose import in response to insulin stimulus	0	15	1
GO:0034656	biological process	nucleobase-containing small molecule catabolic process	0	15	1
GO:0035338	biological process	long-chain fatty-acyl-CoA biosynthetic process	0	15	1
GO:0000038	Biological Process	very long-chain fatty acid metabolic process	0	16	1
GO:0001522	Biological Process	pseudouridine synthesis	0	16	1
GO:0001655	Biological Process	urogenital system development	0	16	1
GO:0001833	Biological Process	inner cell mass cell proliferation	0	16	1
GO:0001935	Biological Process	endothelial cell proliferation	0	16	1
GO:0001963	Biological Process	synaptic transmission, dopaminergic	0	16	1
GO:0002377	Biological Process	immunoglobulin production	0	16	1
GO:0002526	Biological Process	acute inflammatory response	0	16	1
GO:0006198	Biological Process	cAMP catabolic process	0	16	1
GO:0006622	Biological Process	protein targeting to lysosome	0	16	1
GO:0006790	Biological Process	sulfur compound metabolic process	0	16	1
GO:0006809	Biological Process	nitric oxide biosynthetic process	0	16	1
GO:0006883	Biological Process	cellular sodium ion homeostasis	0	16	1
GO:0006895	Biological Process	Golgi to endosome transport	0	16	1
GO:0006996	Biological Process	organelle organization	0	16	1
GO:0007019	Biological Process	microtubule depolymerization	0	16	1
GO:0007043	Biological Process	cell-cell junction assembly	0	16	1
GO:0007220	Biological Process	Notch receptor processing	0	16	1
GO:0007610	Biological Process	behavior	0	16	1
GO:0008593	Biological Process	regulation of Notch signaling pathway	0	16	1
GO:0009168	Biological Process	purine ribonucleoside monophosphate biosynthetic process	0	16	1
GO:0010666	Biological Process	positive regulation of cardiac muscle cell apoptotic process	0	16	1
GO:0010738	Biological Process	regulation of protein kinase A signaling	0	16	1
GO:0010812	Biological Process	negative regulation of cell-substrate adhesion	0	16	1
GO:0010824	Biological Process	regulation of centrosome duplication	0	16	1
GO:0010832	Biological Process	negative regulation of myotube differentiation	0	16	1
GO:0014912	Biological Process	negative regulation of smooth muscle cell migration	0	16	1
GO:0015698	Biological Process	inorganic anion transport	0	16	1
GO:0016540	Biological Process	protein autoprocessing	0	16	1
GO:0019372	Biological Process	lipoxygenase pathway	0	16	1
GO:0019752	Biological Process	carboxylic acid metabolic process	0	16	1
GO:0021794	Biological Process	thalamus development	0	16	1
GO:0021799	Biological Process	cerebral cortex radially oriented cell migration	0	16	1
GO:0030150	Biological Process	protein import into mitochondrial matrix	0	16	1
GO:0030214	Biological Process	hyaluronan catabolic process	0	16	1
GO:0030490	Biological Process	maturation of SSU-rRNA	0	16	1
GO:0030502	Biological Process	negative regulation of bone mineralization	0	16	1
GO:0030516	Biological Process	regulation of axon extension	0	16	1
GO:0030518	Biological Process	intracellular steroid hormone receptor signaling pathway	0	16	1
GO:0030837	Biological Process	negative regulation of actin filament polymerization	0	16	1
GO:0031103	Biological Process	axon regeneration	0	16	1
GO:0031640	Biological Process	killing of cells of other organism	0	16	1
GO:0031643	Biological Process	positive regulation of myelination	0	16	1
GO:0031929	Biological Process	TOR signaling	0	16	1
GO:0032230	Biological Process	positive regulation of synaptic transmission, GABAergic	0	16	1
GO:0032270	Biological Process	positive regulation of cellular protein metabolic process	0	16	1
GO:0032703	Biological Process	negative regulation of interleukin-2 production	0	16	1
GO:0032924	Biological Process	activin receptor signaling pathway	0	16	1
GO:0033120	Biological Process	positive regulation of RNA splicing	0	16	1
GO:0033146	Biological Process	regulation of intracellular estrogen receptor signaling pathway	0	16	1
GO:0034199	Biological Process	activation of protein kinase A activity	0	16	1
GO:0034375	Biological Process	high-density lipoprotein particle remodeling	0	16	1
GO:0035729	Biological Process	cellular response to hepatocyte growth factor stimulus	0	16	1
GO:0035909	Biological Process	aorta morphogenesis	0	16	1
GO:0036158	Biological Process	outer dynein arm assembly	0	16	1
GO:0040029	Biological Process	regulation of gene expression, epigenetic	0	16	1
GO:0042445	Biological Process	hormone metabolic process	0	16	1
GO:0042491	Biological Process	auditory receptor cell differentiation	0	16	1
GO:0042633	Biological Process	hair cycle	0	16	1
GO:0043171	Biological Process	peptide catabolic process	0	16	1
GO:0043923	Biological Process	positive regulation by host of viral transcription	0	16	1
GO:0044030	Biological Process	regulation of DNA methylation	0	16	1
GO:0044257	Biological Process	cellular protein catabolic process	0	16	1
GO:0045019	Biological Process	negative regulation of nitric oxide biosynthetic process	0	16	1
GO:0045104	Biological Process	intermediate filament cytoskeleton organization	0	16	1
GO:0045190	Biological Process	isotype switching	0	16	1
GO:0045198	Biological Process	establishment of epithelial cell apical/basal polarity	0	16	1
GO:0045653	Biological Process	negative regulation of megakaryocyte differentiation	0	16	1
GO:0045667	Biological Process	regulation of osteoblast differentiation	0	16	1
GO:0045725	Biological Process	positive regulation of glycogen biosynthetic process	0	16	1
GO:0045793	Biological Process	positive regulation of cell size	0	16	1
GO:0046037	Biological Process	GMP metabolic process	0	16	1
GO:0046685	Biological Process	response to arsenic-containing substance	0	16	1
GO:0046887	Biological Process	positive regulation of hormone secretion	0	16	1
GO:0048193	Biological Process	Golgi vesicle transport	0	16	1
GO:0048246	Biological Process	macrophage chemotaxis	0	16	1
GO:0048490	Biological Process	anterograde synaptic vesicle transport	0	16	1
GO:0048699	Biological Process	generation of neurons	0	16	1
GO:0048745	Biological Process	smooth muscle tissue development	0	16	1
GO:0048747	Biological Process	muscle fiber development	0	16	1
GO:0050732	Biological Process	negative regulation of peptidyl-tyrosine phosphorylation	0	16	1
GO:0050872	Biological Process	white fat cell differentiation	0	16	1
GO:0050877	Biological Process	nervous system process	0	16	1
GO:0050965	Biological Process	detection of temperature stimulus involved in sensory perception of pain	0	16	1
GO:0050995	Biological Process	negative regulation of lipid catabolic process	0	16	1
GO:0051016	Biological Process	barbed-end actin filament capping	0	16	1
GO:0051044	Biological Process	positive regulation of membrane protein ectodomain proteolysis	0	16	1
GO:0051131	Biological Process	chaperone-mediated protein complex assembly	0	16	1
GO:0051412	Biological Process	response to corticosterone	0	16	1
GO:0051571	Biological Process	positive regulation of histone H3-K4 methylation	0	16	1
GO:0060009	Biological Process	Sertoli cell development	0	16	1
GO:0060402	Biological Process	calcium ion transport into cytosol	0	16	1
GO:0060707	Biological Process	trophoblast giant cell differentiation	0	16	1
GO:0061028	Biological Process	establishment of endothelial barrier	0	16	1
GO:0061036	Biological Process	positive regulation of cartilage development	0	16	1
GO:0061053	Biological Process	somite development	0	16	1
GO:0070935	Biological Process	3'-UTR-mediated mRNA stabilization	0	16	1
GO:0071285	Biological Process	cellular response to lithium ion	0	16	1
GO:0071360	Biological Process	cellular response to exogenous dsRNA	0	16	1
GO:0071391	Biological Process	cellular response to estrogen stimulus	0	16	1
GO:0071404	Biological Process	cellular response to low-density lipoprotein particle stimulus	0	16	1
GO:0071850	Biological Process	mitotic cell cycle arrest	0	16	1
GO:0080182	Biological Process	histone H3-K4 trimethylation	0	16	1
GO:0086002	Biological Process	cardiac muscle cell action potential involved in contraction	0	16	1
GO:0086004	Biological Process	regulation of cardiac muscle cell contraction	0	16	1
GO:0090162	Biological Process	establishment of epithelial cell polarity	0	16	1
GO:0090303	Biological Process	positive regulation of wound healing	0	16	1
GO:1900017	Biological Process	positive regulation of cytokine production involved in inflammatory response	0	16	1
GO:1901381	Biological Process	positive regulation of potassium ion transmembrane transport	0	16	1
GO:1902043	Biological Process	positive regulation of extrinsic apoptotic signaling pathway via death domain receptors	0	16	1
GO:1902187	Biological Process	negative regulation of viral release from host cell	0	16	1
GO:1902230	Biological Process	negative regulation of intrinsic apoptotic signaling pathway in response to DNA damage	0	16	1
GO:1903543	Biological Process	positive regulation of exosomal secretion	0	16	1
GO:1903830	Biological Process	magnesium ion transmembrane transport	0	16	1
GO:2000036	Biological Process	regulation of stem cell population maintenance	0	16	1
GO:2000059	Biological Process	negative regulation of protein ubiquitination involved in ubiquitin-dependent protein catabolic process	0	16	1
GO:2000147	Biological Process	positive regulation of cell motility	0	16	1
GO:2000648	Biological Process	positive regulation of stem cell proliferation	0	16	1
GO:2000737	Biological Process	negative regulation of stem cell differentiation	0	16	1
GO:2000785	Biological Process	regulation of autophagosome assembly	0	16	1
GO:2000811	Biological Process	negative regulation of anoikis	0	16	1
GO:2001222	Biological Process	regulation of neuron migration	0	16	1
GO:2001241	Biological Process	positive regulation of extrinsic apoptotic signaling pathway in absence of ligand	0	16	1
GO:0016254	biological process	preassembly of GPI anchor in ER membrane	0	16	1
GO:0032479	biological process	regulation of type I interferon production	0	16	1
GO:0036149	biological process	phosphatidylinositol acyl-chain remodeling	0	16	1
GO:0000956	Biological Process	nuclear-transcribed mRNA catabolic process	0	17	1
GO:0001706	Biological Process	endoderm formation	0	17	1
GO:0001736	Biological Process	establishment of planar polarity	0	17	1
GO:0001775	Biological Process	cell activation	0	17	1
GO:0001817	Biological Process	regulation of cytokine production	0	17	1
GO:0001841	Biological Process	neural tube formation	0	17	1
GO:0001967	Biological Process	suckling behavior	0	17	1
GO:0002042	Biological Process	cell migration involved in sprouting angiogenesis	0	17	1
GO:0002407	Biological Process	dendritic cell chemotaxis	0	17	1
GO:0003203	Biological Process	endocardial cushion morphogenesis	0	17	1
GO:0003222	Biological Process	ventricular trabecula myocardium morphogenesis	0	17	1
GO:0006171	Biological Process	cAMP biosynthetic process	0	17	1
GO:0006376	Biological Process	mRNA splice site selection	0	17	1
GO:0006491	Biological Process	N-glycan processing	0	17	1
GO:0006940	Biological Process	regulation of smooth muscle contraction	0	17	1
GO:0006978	Biological Process	DNA damage response, signal transduction by p53 class mediator resulting in transcription of p21 class mediator	0	17	1
GO:0007009	Biological Process	plasma membrane organization	0	17	1
GO:0007292	Biological Process	female gamete generation	0	17	1
GO:0009190	Biological Process	cyclic nucleotide biosynthetic process	0	17	1
GO:0009451	Biological Process	RNA modification	0	17	1
GO:0010288	Biological Process	response to lead ion	0	17	1
GO:0010569	Biological Process	regulation of double-strand break repair via homologous recombination	0	17	1
GO:0010801	Biological Process	negative regulation of peptidyl-threonine phosphorylation	0	17	1
GO:0010881	Biological Process	regulation of cardiac muscle contraction by regulation of the release of sequestered calcium ion	0	17	1
GO:0014002	Biological Process	astrocyte development	0	17	1
GO:0014850	Biological Process	response to muscle activity	0	17	1
GO:0014902	Biological Process	myotube differentiation	0	17	1
GO:0015718	Biological Process	monocarboxylic acid transport	0	17	1
GO:0017156	Biological Process	calcium ion regulated exocytosis	0	17	1
GO:0019674	Biological Process	NAD metabolic process	0	17	1
GO:0022408	Biological Process	negative regulation of cell-cell adhesion	0	17	1
GO:0030195	Biological Process	negative regulation of blood coagulation	0	17	1
GO:0030261	Biological Process	chromosome condensation	0	17	1
GO:0032793	Biological Process	positive regulation of CREB transcription factor activity	0	17	1
GO:0033617	Biological Process	mitochondrial respiratory chain complex IV assembly	0	17	1
GO:0034142	Biological Process	toll-like receptor 4 signaling pathway	0	17	1
GO:0035082	Biological Process	axoneme assembly	0	17	1
GO:0035418	Biological Process	protein localization to synapse	0	17	1
GO:0035640	Biological Process	exploration behavior	0	17	1
GO:0035855	Biological Process	megakaryocyte development	0	17	1
GO:0035970	Biological Process	peptidyl-threonine dephosphorylation	0	17	1
GO:0039702	Biological Process	viral budding via host ESCRT complex	0	17	1
GO:0042692	Biological Process	muscle cell differentiation	0	17	1
GO:0042744	Biological Process	hydrogen peroxide catabolic process	0	17	1
GO:0042953	Biological Process	lipoprotein transport	0	17	1
GO:0042993	Biological Process	positive regulation of transcription factor import into nucleus	0	17	1
GO:0043069	Biological Process	negative regulation of programmed cell death	0	17	1
GO:0043537	Biological Process	negative regulation of blood vessel endothelial cell migration	0	17	1
GO:0043691	Biological Process	reverse cholesterol transport	0	17	1
GO:0044255	Biological Process	cellular lipid metabolic process	0	17	1
GO:0045088	Biological Process	regulation of innate immune response	0	17	1
GO:0046325	Biological Process	negative regulation of glucose import	0	17	1
GO:0046849	Biological Process	bone remodeling	0	17	1
GO:0048011	Biological Process	neurotrophin TRK receptor signaling pathway	0	17	1
GO:0048066	Biological Process	developmental pigmentation	0	17	1
GO:0048172	Biological Process	regulation of short-term neuronal synaptic plasticity	0	17	1
GO:0048384	Biological Process	retinoic acid receptor signaling pathway	0	17	1
GO:0048566	Biological Process	embryonic digestive tract development	0	17	1
GO:0048596	Biological Process	embryonic camera-type eye morphogenesis	0	17	1
GO:0048665	Biological Process	neuron fate specification	0	17	1
GO:0048712	Biological Process	negative regulation of astrocyte differentiation	0	17	1
GO:0050710	Biological Process	negative regulation of cytokine secretion	0	17	1
GO:0050773	Biological Process	regulation of dendrite development	0	17	1
GO:0050868	Biological Process	negative regulation of T cell activation	0	17	1
GO:0050901	Biological Process	leukocyte tethering or rolling	0	17	1
GO:0050910	Biological Process	detection of mechanical stimulus involved in sensory perception of sound	0	17	1
GO:0051000	Biological Process	positive regulation of nitric-oxide synthase activity	0	17	1
GO:0060038	Biological Process	cardiac muscle cell proliferation	0	17	1
GO:0060047	Biological Process	heart contraction	0	17	1
GO:0060236	Biological Process	regulation of mitotic spindle organization	0	17	1
GO:0060292	Biological Process	long term synaptic depression	0	17	1
GO:0060307	Biological Process	regulation of ventricular cardiac muscle cell membrane repolarization	0	17	1
GO:0061136	Biological Process	regulation of proteasomal protein catabolic process	0	17	1
GO:0061351	Biological Process	neural precursor cell proliferation	0	17	1
GO:0070498	Biological Process	interleukin-1-mediated signaling pathway	0	17	1
GO:0071425	Biological Process	hematopoietic stem cell proliferation	0	17	1
GO:1901379	Biological Process	regulation of potassium ion transmembrane transport	0	17	1
GO:1901800	Biological Process	positive regulation of proteasomal protein catabolic process	0	17	1
GO:1903204	Biological Process	negative regulation of oxidative stress-induced neuron death	0	17	1
GO:1904355	Biological Process	positive regulation of telomere capping	0	17	1
GO:1904380	Biological Process	endoplasmic reticulum mannose trimming	0	17	1
GO:1904707	Biological Process	positive regulation of vascular smooth muscle cell proliferation	0	17	1
GO:2000045	Biological Process	regulation of G1/S transition of mitotic cell cycle	0	17	1
GO:2000060	Biological Process	positive regulation of protein ubiquitination involved in ubiquitin-dependent protein catabolic process	0	17	1
GO:2000310	Biological Process	regulation of NMDA receptor activity	0	17	1
GO:2000353	Biological Process	positive regulation of endothelial cell apoptotic process	0	17	1
GO:2000406	Biological Process	positive regulation of T cell migration	0	17	1
GO:2000679	Biological Process	positive regulation of transcription regulatory region DNA binding	0	17	1
GO:0000028	Biological Process	ribosomal small subunit assembly	0	18	1
GO:0001779	Biological Process	natural killer cell differentiation	0	18	1
GO:0001953	Biological Process	negative regulation of cell-matrix adhesion	0	18	1
GO:0002063	Biological Process	chondrocyte development	0	18	1
GO:0003351	Biological Process	epithelial cilium movement	0	18	1
GO:0005980	Biological Process	glycogen catabolic process	0	18	1
GO:0006275	Biological Process	regulation of DNA replication	0	18	1
GO:0006337	Biological Process	nucleosome disassembly	0	18	1
GO:0006458	Biological Process	'de novo' protein folding	0	18	1
GO:0006833	Biological Process	water transport	0	18	1
GO:0006893	Biological Process	Golgi to plasma membrane transport	0	18	1
GO:0007020	Biological Process	microtubule nucleation	0	18	1
GO:0007212	Biological Process	dopamine receptor signaling pathway	0	18	1
GO:0007340	Biological Process	acrosome reaction	0	18	1
GO:0007512	Biological Process	adult heart development	0	18	1
GO:0007597	Biological Process	blood coagulation, intrinsic pathway	0	18	1
GO:0008037	Biological Process	cell recognition	0	18	1
GO:0009062	Biological Process	fatty acid catabolic process	0	18	1
GO:0009303	Biological Process	rRNA transcription	0	18	1
GO:0009395	Biological Process	phospholipid catabolic process	0	18	1
GO:0009888	Biological Process	tissue development	0	18	1
GO:0010633	Biological Process	negative regulation of epithelial cell migration	0	18	1
GO:0010763	Biological Process	positive regulation of fibroblast migration	0	18	1
GO:0014898	Biological Process	cardiac muscle hypertrophy in response to stress	0	18	1
GO:0015908	Biological Process	fatty acid transport	0	18	1
GO:0016486	Biological Process	peptide hormone processing	0	18	1
GO:0017144	Biological Process	drug metabolic process	0	18	1
GO:0021542	Biological Process	dentate gyrus development	0	18	1
GO:0021954	Biological Process	central nervous system neuron development	0	18	1
GO:0030224	Biological Process	monocyte differentiation	0	18	1
GO:0030278	Biological Process	regulation of ossification	0	18	1
GO:0030866	Biological Process	cortical actin cytoskeleton organization	0	18	1
GO:0031293	Biological Process	membrane protein intracellular domain proteolysis	0	18	1
GO:0031396	Biological Process	regulation of protein ubiquitination	0	18	1
GO:0031572	Biological Process	G2 DNA damage checkpoint	0	18	1
GO:0031589	Biological Process	cell-substrate adhesion	0	18	1
GO:0033160	Biological Process	positive regulation of protein import into nucleus, translocation	0	18	1
GO:0034329	Biological Process	cell junction assembly	0	18	1
GO:0035435	Biological Process	phosphate ion transmembrane transport	0	18	1
GO:0035994	Biological Process	response to muscle stretch	0	18	1
GO:0042274	Biological Process	ribosomal small subunit biogenesis	0	18	1
GO:0043122	Biological Process	regulation of I-kappaB kinase/NF-kappaB signaling	0	18	1
GO:0043950	Biological Process	positive regulation of cAMP-mediated signaling	0	18	1
GO:0044849	Biological Process	estrous cycle	0	18	1
GO:0045056	Biological Process	transcytosis	0	18	1
GO:0045579	Biological Process	positive regulation of B cell differentiation	0	18	1
GO:0045598	Biological Process	regulation of fat cell differentiation	0	18	1
GO:0045956	Biological Process	positive regulation of calcium ion-dependent exocytosis	0	18	1
GO:0046655	Biological Process	folic acid metabolic process	0	18	1
GO:0046688	Biological Process	response to copper ion	0	18	1
GO:0048268	Biological Process	clathrin coat assembly	0	18	1
GO:0048485	Biological Process	sympathetic nervous system development	0	18	1
GO:0048489	Biological Process	synaptic vesicle transport	0	18	1
GO:0050678	Biological Process	regulation of epithelial cell proliferation	0	18	1
GO:0050708	Biological Process	regulation of protein secretion	0	18	1
GO:0050870	Biological Process	positive regulation of T cell activation	0	18	1
GO:0050880	Biological Process	regulation of blood vessel size	0	18	1
GO:0051492	Biological Process	regulation of stress fiber assembly	0	18	1
GO:0051642	Biological Process	centrosome localization	0	18	1
GO:0060037	Biological Process	pharyngeal system development	0	18	1
GO:0060996	Biological Process	dendritic spine development	0	18	1
GO:0070208	Biological Process	protein heterotrimerization	0	18	1
GO:0070542	Biological Process	response to fatty acid	0	18	1
GO:0071380	Biological Process	cellular response to prostaglandin E stimulus	0	18	1
GO:0071577	Biological Process	zinc II ion transmembrane transport	0	18	1
GO:0071732	Biological Process	cellular response to nitric oxide	0	18	1
GO:0072520	Biological Process	seminiferous tubule development	0	18	1
GO:0072657	Biological Process	protein localization to membrane	0	18	1
GO:0090026	Biological Process	positive regulation of monocyte chemotaxis	0	18	1
GO:0097009	Biological Process	energy homeostasis	0	18	1
GO:1900006	Biological Process	positive regulation of dendrite development	0	18	1
GO:1901673	Biological Process	regulation of mitotic spindle assembly	0	18	1
GO:1901741	Biological Process	positive regulation of myoblast fusion	0	18	1
GO:1902236	Biological Process	negative regulation of endoplasmic reticulum stress-induced intrinsic apoptotic signaling pathway	0	18	1
GO:1903077	Biological Process	negative regulation of protein localization to plasma membrane	0	18	1
GO:2000311	Biological Process	regulation of AMPA receptor activity	0	18	1
GO:2000573	Biological Process	positive regulation of DNA biosynthetic process	0	18	1
GO:2000649	Biological Process	regulation of sodium ion transmembrane transporter activity	0	18	1
GO:0036148	biological process	phosphatidylglycerol acyl-chain remodeling	0	18	1
GO:0070987	biological process	error-free translesion synthesis	0	18	1
GO:0000185	Biological Process	activation of MAPKKK activity	0	19	1
GO:0000380	Biological Process	alternative mRNA splicing, via spliceosome	0	19	1
GO:0001556	Biological Process	oocyte maturation	0	19	1
GO:0002323	Biological Process	natural killer cell activation involved in immune response	0	19	1
GO:0006164	Biological Process	purine nucleotide biosynthetic process	0	19	1
GO:0006349	Biological Process	regulation of gene expression by genetic imprinting	0	19	1
GO:0006465	Biological Process	signal peptide processing	0	19	1
GO:0006882	Biological Process	cellular zinc ion homeostasis	0	19	1
GO:0006892	Biological Process	post-Golgi vesicle-mediated transport	0	19	1
GO:0007276	Biological Process	gamete generation	0	19	1
GO:0008631	Biological Process	intrinsic apoptotic signaling pathway in response to oxidative stress	0	19	1
GO:0009083	Biological Process	branched-chain amino acid catabolic process	0	19	1
GO:0009116	Biological Process	nucleoside metabolic process	0	19	1
GO:0009235	Biological Process	cobalamin metabolic process	0	19	1
GO:0010524	Biological Process	positive regulation of calcium ion transport into cytosol	0	19	1
GO:0010596	Biological Process	negative regulation of endothelial cell migration	0	19	1
GO:0010759	Biological Process	positive regulation of macrophage chemotaxis	0	19	1
GO:0014059	Biological Process	regulation of dopamine secretion	0	19	1
GO:0015012	Biological Process	heparan sulfate proteoglycan biosynthetic process	0	19	1
GO:0021591	Biological Process	ventricular system development	0	19	1
GO:0021904	Biological Process	dorsal/ventral neural tube patterning	0	19	1
GO:0030048	Biological Process	actin filament-based movement	0	19	1
GO:0030220	Biological Process	platelet formation	0	19	1
GO:0030595	Biological Process	leukocyte chemotaxis	0	19	1
GO:0030818	Biological Process	negative regulation of cAMP biosynthetic process	0	19	1
GO:0030889	Biological Process	negative regulation of B cell proliferation	0	19	1
GO:0031333	Biological Process	negative regulation of protein complex assembly	0	19	1
GO:0032211	Biological Process	negative regulation of telomere maintenance via telomerase	0	19	1
GO:0032331	Biological Process	negative regulation of chondrocyte differentiation	0	19	1
GO:0032418	Biological Process	lysosome localization	0	19	1
GO:0032968	Biological Process	positive regulation of transcription elongation from RNA polymerase II promoter	0	19	1
GO:0033280	Biological Process	response to vitamin D	0	19	1
GO:0034389	Biological Process	lipid particle organization	0	19	1
GO:0035584	Biological Process	calcium-mediated signaling using intracellular calcium source	0	19	1
GO:0042276	Biological Process	error-prone translesion synthesis	0	19	1
GO:0042310	Biological Process	vasoconstriction	0	19	1
GO:0043032	Biological Process	positive regulation of macrophage activation	0	19	1
GO:0043153	Biological Process	entrainment of circadian clock by photoperiod	0	19	1
GO:0043277	Biological Process	apoptotic cell clearance	0	19	1
GO:0043403	Biological Process	skeletal muscle tissue regeneration	0	19	1
GO:0043984	Biological Process	histone H4-K16 acetylation	0	19	1
GO:0044130	Biological Process	negative regulation of growth of symbiont in host	0	19	1
GO:0045055	Biological Process	regulated exocytosis	0	19	1
GO:0046716	Biological Process	muscle cell cellular homeostasis	0	19	1
GO:0050860	Biological Process	negative regulation of T cell receptor signaling pathway	0	19	1
GO:0051568	Biological Process	histone H3-K4 methylation	0	19	1
GO:0051770	Biological Process	positive regulation of nitric-oxide synthase biosynthetic process	0	19	1
GO:0060065	Biological Process	uterus development	0	19	1
GO:0060749	Biological Process	mammary gland alveolus development	0	19	1
GO:0060997	Biological Process	dendritic spine morphogenesis	0	19	1
GO:0070266	Biological Process	necroptotic process	0	19	1
GO:0070932	Biological Process	histone H3 deacetylation	0	19	1
GO:0072358	Biological Process	cardiovascular system development	0	19	1
GO:0090201	Biological Process	negative regulation of release of cytochrome c from mitochondria	0	19	1
GO:0090280	Biological Process	positive regulation of calcium ion import	0	19	1
GO:0097503	Biological Process	sialylation	0	19	1
GO:1904659	Biological Process	glucose transmembrane transport	0	19	1
GO:0000266	Biological Process	mitochondrial fission	0	20	1
GO:0000302	Biological Process	response to reactive oxygen species	0	20	1
GO:0001916	Biological Process	positive regulation of T cell mediated cytotoxicity	0	20	1
GO:0002076	Biological Process	osteoblast development	0	20	1
GO:0002227	Biological Process	innate immune response in mucosa	0	20	1
GO:0006103	Biological Process	2-oxoglutarate metabolic process	0	20	1
GO:0006541	Biological Process	glutamine metabolic process	0	20	1
GO:0006672	Biological Process	ceramide metabolic process	0	20	1
GO:0006796	Biological Process	phosphate-containing compound metabolic process	0	20	1
GO:0006801	Biological Process	superoxide metabolic process	0	20	1
GO:0006807	Biological Process	nitrogen compound metabolic process	0	20	1
GO:0006851	Biological Process	mitochondrial calcium ion transmembrane transport	0	20	1
GO:0006970	Biological Process	response to osmotic stress	0	20	1
GO:0007263	Biological Process	nitric oxide mediated signal transduction	0	20	1
GO:0007405	Biological Process	neuroblast proliferation	0	20	1
GO:0007548	Biological Process	sex differentiation	0	20	1
GO:0010039	Biological Process	response to iron ion	0	20	1
GO:0010971	Biological Process	positive regulation of G2/M transition of mitotic cell cycle	0	20	1
GO:0014066	Biological Process	regulation of phosphatidylinositol 3-kinase signaling	0	20	1
GO:0015986	Biological Process	ATP synthesis coupled proton transport	0	20	1
GO:0016601	Biological Process	Rac protein signal transduction	0	20	1
GO:0030033	Biological Process	microvillus assembly	0	20	1
GO:0030101	Biological Process	natural killer cell activation	0	20	1
GO:0030225	Biological Process	macrophage differentiation	0	20	1
GO:0030318	Biological Process	melanocyte differentiation	0	20	1
GO:0030488	Biological Process	tRNA methylation	0	20	1
GO:0030520	Biological Process	intracellular estrogen receptor signaling pathway	0	20	1
GO:0030949	Biological Process	positive regulation of vascular endothelial growth factor receptor signaling pathway	0	20	1
GO:0031032	Biological Process	actomyosin structure organization	0	20	1
GO:0031290	Biological Process	retinal ganglion cell axon guidance	0	20	1
GO:0032502	Biological Process	developmental process	0	20	1
GO:0032753	Biological Process	positive regulation of interleukin-4 production	0	20	1
GO:0032874	Biological Process	positive regulation of stress-activated MAPK cascade	0	20	1
GO:0033198	Biological Process	response to ATP	0	20	1
GO:0034113	Biological Process	heterotypic cell-cell adhesion	0	20	1
GO:0034968	Biological Process	histone lysine methylation	0	20	1
GO:0035024	Biological Process	negative regulation of Rho protein signal transduction	0	20	1
GO:0042325	Biological Process	regulation of phosphorylation	0	20	1
GO:0042776	Biological Process	mitochondrial ATP synthesis coupled proton transport	0	20	1
GO:0043046	Biological Process	DNA methylation involved in gamete generation	0	20	1
GO:0043651	Biological Process	linoleic acid metabolic process	0	20	1
GO:0045109	Biological Process	intermediate filament organization	0	20	1
GO:0045670	Biological Process	regulation of osteoclast differentiation	0	20	1
GO:0046328	Biological Process	regulation of JNK cascade	0	20	1
GO:0046827	Biological Process	positive regulation of protein export from nucleus	0	20	1
GO:0048278	Biological Process	vesicle docking	0	20	1
GO:0048546	Biological Process	digestive tract morphogenesis	0	20	1
GO:0048557	Biological Process	embryonic digestive tract morphogenesis	0	20	1
GO:0048598	Biological Process	embryonic morphogenesis	0	20	1
GO:0048714	Biological Process	positive regulation of oligodendrocyte differentiation	0	20	1
GO:0048856	Biological Process	anatomical structure development	0	20	1
GO:0050892	Biological Process	intestinal absorption	0	20	1
GO:0050908	Biological Process	detection of light stimulus involved in visual perception	0	20	1
GO:0051085	Biological Process	chaperone mediated protein folding requiring cofactor	0	20	1
GO:0051481	Biological Process	negative regulation of cytosolic calcium ion concentration	0	20	1
GO:0051604	Biological Process	protein maturation	0	20	1
GO:0060216	Biological Process	definitive hemopoiesis	0	20	1
GO:0060324	Biological Process	face development	0	20	1
GO:0071354	Biological Process	cellular response to interleukin-6	0	20	1
GO:0071375	Biological Process	cellular response to peptide hormone stimulus	0	20	1
GO:2000179	Biological Process	positive regulation of neural precursor cell proliferation	0	20	1
GO:0001508	Biological Process	action potential	0	21	1
GO:0001708	Biological Process	cell fate specification	0	21	1
GO:0001774	Biological Process	microglial cell activation	0	21	1
GO:0001829	Biological Process	trophectodermal cell differentiation	0	21	1
GO:0001964	Biological Process	startle response	0	21	1
GO:0002218	Biological Process	activation of innate immune response	0	21	1
GO:0003279	Biological Process	cardiac septum development	0	21	1
GO:0006295	Biological Process	nucleotide-excision repair, DNA incision, 3'-to lesion	0	21	1
GO:0006607	Biological Process	NLS-bearing protein import into nucleus	0	21	1
GO:0007051	Biological Process	spindle organization	0	21	1
GO:0007095	Biological Process	mitotic G2 DNA damage checkpoint	0	21	1
GO:0008156	Biological Process	negative regulation of DNA replication	0	21	1
GO:0008340	Biological Process	determination of adult lifespan	0	21	1
GO:0010001	Biological Process	glial cell differentiation	0	21	1
GO:0010592	Biological Process	positive regulation of lamellipodium assembly	0	21	1
GO:0010880	Biological Process	regulation of release of sequestered calcium ion into cytosol by sarcoplasmic reticulum	0	21	1
GO:0010906	Biological Process	regulation of glucose metabolic process	0	21	1
GO:0019373	Biological Process	epoxygenase P450 pathway	0	21	1
GO:0022409	Biological Process	positive regulation of cell-cell adhesion	0	21	1
GO:0022904	Biological Process	respiratory electron transport chain	0	21	1
GO:0030162	Biological Process	regulation of proteolysis	0	21	1
GO:0030539	Biological Process	male genitalia development	0	21	1
GO:0031334	Biological Process	positive regulation of protein complex assembly	0	21	1
GO:0032438	Biological Process	melanosome organization	0	21	1
GO:0033365	Biological Process	protein localization to organelle	0	21	1
GO:0035066	Biological Process	positive regulation of histone acetylation	0	21	1
GO:0035162	Biological Process	embryonic hemopoiesis	0	21	1
GO:0042157	Biological Process	lipoprotein metabolic process	0	21	1
GO:0042307	Biological Process	positive regulation of protein import into nucleus	0	21	1
GO:0042730	Biological Process	fibrinolysis	0	21	1
GO:0043011	Biological Process	myeloid dendritic cell differentiation	0	21	1
GO:0045445	Biological Process	myoblast differentiation	0	21	1
GO:0045821	Biological Process	positive regulation of glycolytic process	0	21	1
GO:0046847	Biological Process	filopodium assembly	0	21	1
GO:0048026	Biological Process	positive regulation of mRNA splicing, via spliceosome	0	21	1
GO:0048240	Biological Process	sperm capacitation	0	21	1
GO:0048255	Biological Process	mRNA stabilization	0	21	1
GO:0048266	Biological Process	behavioral response to pain	0	21	1
GO:0050730	Biological Process	regulation of peptidyl-tyrosine phosphorylation	0	21	1
GO:0050832	Biological Process	defense response to fungus	0	21	1
GO:0051170	Biological Process	nuclear import	0	21	1
GO:0051443	Biological Process	positive regulation of ubiquitin-protein transferase activity	0	21	1
GO:0051493	Biological Process	regulation of cytoskeleton organization	0	21	1
GO:0051693	Biological Process	actin filament capping	0	21	1
GO:0060384	Biological Process	innervation	0	21	1
GO:0061178	Biological Process	regulation of insulin secretion involved in cellular response to glucose stimulus	0	21	1
GO:0061512	Biological Process	protein localization to cilium	0	21	1
GO:0070536	Biological Process	protein K63-linked deubiquitination	0	21	1
GO:0071398	Biological Process	cellular response to fatty acid	0	21	1
GO:0071539	Biological Process	protein localization to centrosome	0	21	1
GO:1900273	Biological Process	positive regulation of long-term synaptic potentiation	0	21	1
GO:1900745	Biological Process	positive regulation of p38MAPK cascade	0	21	1
GO:1901214	Biological Process	regulation of neuron death	0	21	1
GO:1903861	Biological Process	positive regulation of dendrite extension	0	21	1
GO:0006293	biological process	nucleotide-excision repair, preincision complex stabilization	0	21	1
GO:0036150	biological process	phosphatidylserine acyl-chain remodeling	0	21	1
GO:1901687	biological process	glutathione derivative biosynthetic process	0	21	1
GO:0000132	Biological Process	establishment of mitotic spindle orientation	0	22	1
GO:0000717	Biological Process	nucleotide-excision repair, DNA duplex unwinding	0	22	1
GO:0001502	Biological Process	cartilage condensation	0	22	1
GO:0001676	Biological Process	long-chain fatty acid metabolic process	0	22	1
GO:0002286	Biological Process	T cell activation involved in immune response	0	22	1
GO:0006401	Biological Process	RNA catabolic process	0	22	1
GO:0006509	Biological Process	membrane protein ectodomain proteolysis	0	22	1
GO:0006783	Biological Process	heme biosynthetic process	0	22	1
GO:0006939	Biological Process	smooth muscle contraction	0	22	1
GO:0006998	Biological Process	nuclear envelope organization	0	22	1
GO:0007031	Biological Process	peroxisome organization	0	22	1
GO:0007250	Biological Process	activation of NF-kappaB-inducing kinase activity	0	22	1
GO:0007413	Biological Process	axonal fasciculation	0	22	1
GO:0009948	Biological Process	anterior/posterior axis specification	0	22	1
GO:0010243	Biological Process	response to organonitrogen compound	0	22	1
GO:0016125	Biological Process	sterol metabolic process	0	22	1
GO:0018345	Biological Process	protein palmitoylation	0	22	1
GO:0019226	Biological Process	transmission of nerve impulse	0	22	1
GO:0030193	Biological Process	regulation of blood coagulation	0	22	1
GO:0031641	Biological Process	regulation of myelination	0	22	1
GO:0031668	Biological Process	cellular response to extracellular stimulus	0	22	1
GO:0032332	Biological Process	positive regulation of chondrocyte differentiation	0	22	1
GO:0032402	Biological Process	melanosome transport	0	22	1
GO:0035307	Biological Process	positive regulation of protein dephosphorylation	0	22	1
GO:0035567	Biological Process	non-canonical Wnt signaling pathway	0	22	1
GO:0035902	Biological Process	response to immobilization stress	0	22	1
GO:0042246	Biological Process	tissue regeneration	0	22	1
GO:0042326	Biological Process	negative regulation of phosphorylation	0	22	1
GO:0042462	Biological Process	eye photoreceptor cell development	0	22	1
GO:0042789	Biological Process	mRNA transcription from RNA polymerase II promoter	0	22	1
GO:0043623	Biological Process	cellular protein complex assembly	0	22	1
GO:0045022	Biological Process	early endosome to late endosome transport	0	22	1
GO:0045582	Biological Process	positive regulation of T cell differentiation	0	22	1
GO:0045638	Biological Process	negative regulation of myeloid cell differentiation	0	22	1
GO:0045780	Biological Process	positive regulation of bone resorption	0	22	1
GO:0045954	Biological Process	positive regulation of natural killer cell mediated cytotoxicity	0	22	1
GO:0046597	Biological Process	negative regulation of viral entry into host cell	0	22	1
GO:0048148	Biological Process	behavioral response to cocaine	0	22	1
GO:0048247	Biological Process	lymphocyte chemotaxis	0	22	1
GO:0048646	Biological Process	anatomical structure formation involved in morphogenesis	0	22	1
GO:0048814	Biological Process	regulation of dendrite morphogenesis	0	22	1
GO:0048854	Biological Process	brain morphogenesis	0	22	1
GO:0050771	Biological Process	negative regulation of axonogenesis	0	22	1
GO:0055117	Biological Process	regulation of cardiac muscle contraction	0	22	1
GO:0061003	Biological Process	positive regulation of dendritic spine morphogenesis	0	22	1
GO:0071108	Biological Process	protein K48-linked deubiquitination	0	22	1
GO:0071901	Biological Process	negative regulation of protein serine/threonine kinase activity	0	22	1
GO:0072583	Biological Process	clathrin-dependent endocytosis	0	22	1
GO:0090190	Biological Process	positive regulation of branching involved in ureteric bud morphogenesis	0	22	1
GO:2000251	Biological Process	positive regulation of actin cytoskeleton reorganization	0	22	1
GO:1904886	biological process	beta-catenin destruction complex disassembly	0	22	1
GO:0000083	Biological Process	regulation of transcription involved in G1/S transition of mitotic cell cycle	0	23	1
GO:0000715	Biological Process	nucleotide-excision repair, DNA damage recognition	0	23	1
GO:0001659	Biological Process	temperature homeostasis	0	23	1
GO:0001702	Biological Process	gastrulation with mouth forming second	0	23	1
GO:0001709	Biological Process	cell fate determination	0	23	1
GO:0001894	Biological Process	tissue homeostasis	0	23	1
GO:0002026	Biological Process	regulation of the force of heart contraction	0	23	1
GO:0002028	Biological Process	regulation of sodium ion transport	0	23	1
GO:0002687	Biological Process	positive regulation of leukocyte migration	0	23	1
GO:0003382	Biological Process	epithelial cell morphogenesis	0	23	1
GO:0006090	Biological Process	pyruvate metabolic process	0	23	1
GO:0006336	Biological Process	DNA replication-independent nucleosome assembly	0	23	1
GO:0007004	Biological Process	telomere maintenance via telomerase	0	23	1
GO:0007130	Biological Process	synaptonemal complex assembly	0	23	1
GO:0007520	Biological Process	myoblast fusion	0	23	1
GO:0010608	Biological Process	posttranscriptional regulation of gene expression	0	23	1
GO:0014032	Biological Process	neural crest cell development	0	23	1
GO:0015711	Biological Process	organic anion transport	0	23	1
GO:0017015	Biological Process	regulation of transforming growth factor beta receptor signaling pathway	0	23	1
GO:0021522	Biological Process	spinal cord motor neuron differentiation	0	23	1
GO:0023019	Biological Process	signal transduction involved in regulation of gene expression	0	23	1
GO:0030500	Biological Process	regulation of bone mineralization	0	23	1
GO:0030517	Biological Process	negative regulation of axon extension	0	23	1
GO:0031954	Biological Process	positive regulation of protein autophosphorylation	0	23	1
GO:0032435	Biological Process	negative regulation of proteasomal ubiquitin-dependent protein catabolic process	0	23	1
GO:0032722	Biological Process	positive regulation of chemokine production	0	23	1
GO:0035050	Biological Process	embryonic heart tube development	0	23	1
GO:0035924	Biological Process	cellular response to vascular endothelial growth factor stimulus	0	23	1
GO:0042346	Biological Process	positive regulation of NF-kappaB import into nucleus	0	23	1
GO:0043044	Biological Process	ATP-dependent chromatin remodeling	0	23	1
GO:0043409	Biological Process	negative regulation of MAPK cascade	0	23	1
GO:0045332	Biological Process	phospholipid translocation	0	23	1
GO:0045862	Biological Process	positive regulation of proteolysis	0	23	1
GO:0046579	Biological Process	positive regulation of Ras protein signal transduction	0	23	1
GO:0046835	Biological Process	carbohydrate phosphorylation	0	23	1
GO:0046856	Biological Process	phosphatidylinositol dephosphorylation	0	23	1
GO:0046907	Biological Process	intracellular transport	0	23	1
GO:0048545	Biological Process	response to steroid hormone	0	23	1
GO:0048593	Biological Process	camera-type eye morphogenesis	0	23	1
GO:0048741	Biological Process	skeletal muscle fiber development	0	23	1
GO:0050871	Biological Process	positive regulation of B cell activation	0	23	1
GO:0051298	Biological Process	centrosome duplication	0	23	1
GO:0060338	Biological Process	regulation of type I interferon-mediated signaling pathway	0	23	1
GO:0060441	Biological Process	epithelial tube branching involved in lung morphogenesis	0	23	1
GO:0061436	Biological Process	establishment of skin barrier	0	23	1
GO:0070509	Biological Process	calcium ion import	0	23	1
GO:0070584	Biological Process	mitochondrion morphogenesis	0	23	1
GO:0090398	Biological Process	cellular senescence	0	23	1
GO:0098586	Biological Process	cellular response to virus	0	23	1
GO:0034641	biological process	cellular nitrogen compound metabolic process	0	23	1
GO:0051439	biological process	regulation of ubiquitin-protein ligase activity involved in mitotic cell cycle	0	23	1
GO:0000070	Biological Process	mitotic sister chromatid segregation	0	24	1
GO:0001836	Biological Process	release of cytochrome c from mitochondria	0	24	1
GO:0006297	Biological Process	nucleotide-excision repair, DNA gap filling	0	24	1
GO:0006352	Biological Process	DNA-templated transcription, initiation	0	24	1
GO:0006855	Biological Process	drug transmembrane transport	0	24	1
GO:0007094	Biological Process	mitotic spindle assembly checkpoint	0	24	1
GO:0007141	Biological Process	male meiosis I	0	24	1
GO:0007178	Biological Process	transmembrane receptor protein serine/threonine kinase signaling pathway	0	24	1
GO:0009987	Biological Process	cellular process	0	24	1
GO:0010107	Biological Process	potassium ion import	0	24	1
GO:0010165	Biological Process	response to X-ray	0	24	1
GO:0010460	Biological Process	positive regulation of heart rate	0	24	1
GO:0010613	Biological Process	positive regulation of cardiac muscle hypertrophy	0	24	1
GO:0010842	Biological Process	retina layer formation	0	24	1
GO:0016079	Biological Process	synaptic vesicle exocytosis	0	24	1
GO:0016571	Biological Process	histone methylation	0	24	1
GO:0019229	Biological Process	regulation of vasoconstriction	0	24	1
GO:0019369	Biological Process	arachidonic acid metabolic process	0	24	1
GO:0021772	Biological Process	olfactory bulb development	0	24	1
GO:0022400	Biological Process	regulation of rhodopsin mediated signaling pathway	0	24	1
GO:0030279	Biological Process	negative regulation of ossification	0	24	1
GO:0030833	Biological Process	regulation of actin filament polymerization	0	24	1
GO:0030902	Biological Process	hindbrain development	0	24	1
GO:0032201	Biological Process	telomere maintenance via semi-conservative replication	0	24	1
GO:0033137	Biological Process	negative regulation of peptidyl-serine phosphorylation	0	24	1
GO:0034394	Biological Process	protein localization to cell surface	0	24	1
GO:0035458	Biological Process	cellular response to interferon-beta	0	24	1
GO:0036120	Biological Process	cellular response to platelet-derived growth factor stimulus	0	24	1
GO:0036342	Biological Process	post-anal tail morphogenesis	0	24	1
GO:0042474	Biological Process	middle ear morphogenesis	0	24	1
GO:0044458	Biological Process	motile cilium assembly	0	24	1
GO:0045453	Biological Process	bone resorption	0	24	1
GO:0045663	Biological Process	positive regulation of myoblast differentiation	0	24	1
GO:0045814	Biological Process	negative regulation of gene expression, epigenetic	0	24	1
GO:0045987	Biological Process	positive regulation of smooth muscle contraction	0	24	1
GO:0048260	Biological Process	positive regulation of receptor-mediated endocytosis	0	24	1
GO:0048844	Biological Process	artery morphogenesis	0	24	1
GO:0051497	Biological Process	negative regulation of stress fiber assembly	0	24	1
GO:0051968	Biological Process	positive regulation of synaptic transmission, glutamatergic	0	24	1
GO:0060122	Biological Process	inner ear receptor stereocilium organization	0	24	1
GO:0060135	Biological Process	maternal process involved in female pregnancy	0	24	1
GO:0071157	Biological Process	negative regulation of cell cycle arrest	0	24	1
GO:0071385	Biological Process	cellular response to glucocorticoid stimulus	0	24	1
GO:1902895	Biological Process	positive regulation of pri-miRNA transcription from RNA polymerase II promoter	0	24	1
GO:2000778	Biological Process	positive regulation of interleukin-6 secretion	0	24	1
GO:0036152	biological process	phosphatidylethanolamine acyl-chain remodeling	0	24	1
GO:0070423	biological process	nucleotide-binding oligomerization domain containing signaling pathway	0	24	1
GO:0000732	Biological Process	strand displacement	0	25	1
GO:0002009	Biological Process	morphogenesis of an epithelium	0	25	1
GO:0002052	Biological Process	positive regulation of neuroblast proliferation	0	25	1
GO:0003009	Biological Process	skeletal muscle contraction	0	25	1
GO:0006261	Biological Process	DNA-dependent DNA replication	0	25	1
GO:0006402	Biological Process	mRNA catabolic process	0	25	1
GO:0006471	Biological Process	protein ADP-ribosylation	0	25	1
GO:0006885	Biological Process	regulation of pH	0	25	1
GO:0006891	Biological Process	intra-Golgi vesicle-mediated transport	0	25	1
GO:0007026	Biological Process	negative regulation of microtubule depolymerization	0	25	1
GO:0007422	Biological Process	peripheral nervous system development	0	25	1
GO:0008589	Biological Process	regulation of smoothened signaling pathway	0	25	1
GO:0010765	Biological Process	positive regulation of sodium ion transport	0	25	1
GO:0015721	Biological Process	bile acid and bile salt transport	0	25	1
GO:0016338	Biological Process	calcium-independent cell-cell adhesion via plasma membrane cell-adhesion molecules	0	25	1
GO:0019433	Biological Process	triglyceride catabolic process	0	25	1
GO:0019731	Biological Process	antibacterial humoral response	0	25	1
GO:0030206	Biological Process	chondroitin sulfate biosynthetic process	0	25	1
GO:0030301	Biological Process	cholesterol transport	0	25	1
GO:0032456	Biological Process	endocytic recycling	0	25	1
GO:0032733	Biological Process	positive regulation of interleukin-10 production	0	25	1
GO:0034080	Biological Process	CENP-A containing nucleosome assembly	0	25	1
GO:0042311	Biological Process	vasodilation	0	25	1
GO:0043252	Biological Process	sodium-independent organic anion transport	0	25	1
GO:0045333	Biological Process	cellular respiration	0	25	1
GO:0045736	Biological Process	negative regulation of cyclin-dependent protein serine/threonine kinase activity	0	25	1
GO:0045737	Biological Process	positive regulation of cyclin-dependent protein serine/threonine kinase activity	0	25	1
GO:0046329	Biological Process	negative regulation of JNK cascade	0	25	1
GO:0046488	Biological Process	phosphatidylinositol metabolic process	0	25	1
GO:0048488	Biological Process	synaptic vesicle endocytosis	0	25	1
GO:0048870	Biological Process	cell motility	0	25	1
GO:0051149	Biological Process	positive regulation of muscle cell differentiation	0	25	1
GO:0051403	Biological Process	stress-activated MAPK cascade	0	25	1
GO:0051894	Biological Process	positive regulation of focal adhesion assembly	0	25	1
GO:0060045	Biological Process	positive regulation of cardiac muscle cell proliferation	0	25	1
GO:0061621	Biological Process	canonical glycolysis	0	25	1
GO:0071526	Biological Process	semaphorin-plexin signaling pathway	0	25	1
GO:0072001	Biological Process	renal system development	0	25	1
GO:0090316	Biological Process	positive regulation of intracellular protein transport	0	25	1
GO:0097150	Biological Process	neuronal stem cell population maintenance	0	25	1
GO:1990138	Biological Process	neuron projection extension	0	25	1
GO:0000027	Biological Process	ribosomal large subunit assembly	0	26	1
GO:0001954	Biological Process	positive regulation of cell-matrix adhesion	0	26	1
GO:0002230	Biological Process	positive regulation of defense response to virus by host	0	26	1
GO:0002756	Biological Process	MyD88-independent toll-like receptor signaling pathway	0	26	1
GO:0005978	Biological Process	glycogen biosynthetic process	0	26	1
GO:0006027	Biological Process	glycosaminoglycan catabolic process	0	26	1
GO:0006298	Biological Process	mismatch repair	0	26	1
GO:0006820	Biological Process	anion transport	0	26	1
GO:0006829	Biological Process	zinc II ion transport	0	26	1
GO:0006910	Biological Process	phagocytosis, recognition	0	26	1
GO:0006937	Biological Process	regulation of muscle contraction	0	26	1
GO:0008089	Biological Process	anterograde axonal transport	0	26	1
GO:0009311	Biological Process	oligosaccharide metabolic process	0	26	1
GO:0009954	Biological Process	proximal/distal pattern formation	0	26	1
GO:0010719	Biological Process	negative regulation of epithelial to mesenchymal transition	0	26	1
GO:0016126	Biological Process	sterol biosynthetic process	0	26	1
GO:0022604	Biological Process	regulation of cell morphogenesis	0	26	1
GO:0030111	Biological Process	regulation of Wnt signaling pathway	0	26	1
GO:0030325	Biological Process	adrenal gland development	0	26	1
GO:0030878	Biological Process	thyroid gland development	0	26	1
GO:0031116	Biological Process	positive regulation of microtubule polymerization	0	26	1
GO:0031297	Biological Process	replication fork processing	0	26	1
GO:0033344	Biological Process	cholesterol efflux	0	26	1
GO:0035904	Biological Process	aorta development	0	26	1
GO:0036258	Biological Process	multivesicular body assembly	0	26	1
GO:0043001	Biological Process	Golgi to plasma membrane protein transport	0	26	1
GO:0045216	Biological Process	cell-cell junction organization	0	26	1
GO:0045742	Biological Process	positive regulation of epidermal growth factor receptor signaling pathway	0	26	1
GO:0046513	Biological Process	ceramide biosynthetic process	0	26	1
GO:0046580	Biological Process	negative regulation of Ras protein signal transduction	0	26	1
GO:0046697	Biological Process	decidualization	0	26	1
GO:0048025	Biological Process	negative regulation of mRNA splicing, via spliceosome	0	26	1
GO:0050434	Biological Process	positive regulation of viral transcription	0	26	1
GO:0050482	Biological Process	arachidonic acid secretion	0	26	1
GO:0050850	Biological Process	positive regulation of calcium-mediated signaling	0	26	1
GO:0051090	Biological Process	regulation of DNA binding transcription factor activity	0	26	1
GO:0060716	Biological Process	labyrinthine layer blood vessel development	0	26	1
GO:0060828	Biological Process	regulation of canonical Wnt signaling pathway	0	26	1
GO:0070328	Biological Process	triglyceride homeostasis	0	26	1
GO:0071276	Biological Process	cellular response to cadmium ion	0	26	1
GO:0071353	Biological Process	cellular response to interleukin-4	0	26	1
GO:2000377	Biological Process	regulation of reactive oxygen species metabolic process	0	26	1
GO:2001243	Biological Process	negative regulation of intrinsic apoptotic signaling pathway	0	26	1
GO:0038111	biological process	interleukin-7-mediated signaling pathway	0	26	1
GO:0050690	biological process	regulation of defense response to virus by virus	0	26	1
GO:0000375	Biological Process	RNA splicing, via transesterification reactions	0	27	1
GO:0001895	Biological Process	retina homeostasis	0	27	1
GO:0002040	Biological Process	sprouting angiogenesis	0	27	1
GO:0002092	Biological Process	positive regulation of receptor internalization	0	27	1
GO:0006182	Biological Process	cGMP biosynthetic process	0	27	1
GO:0006306	Biological Process	DNA methylation	0	27	1
GO:0006997	Biological Process	nucleus organization	0	27	1
GO:0007088	Biological Process	regulation of mitotic nuclear division	0	27	1
GO:0007194	Biological Process	negative regulation of adenylate cyclase activity	0	27	1
GO:0007202	Biological Process	activation of phospholipase C activity	0	27	1
GO:0008045	Biological Process	motor neuron axon guidance	0	27	1
GO:0008361	Biological Process	regulation of cell size	0	27	1
GO:0008585	Biological Process	female gonad development	0	27	1
GO:0009416	Biological Process	response to light stimulus	0	27	1
GO:0010575	Biological Process	positive regulation of vascular endothelial growth factor production	0	27	1
GO:0012501	Biological Process	programmed cell death	0	27	1
GO:0015758	Biological Process	glucose transport	0	27	1
GO:0016050	Biological Process	vesicle organization	0	27	1
GO:0016239	Biological Process	positive regulation of macroautophagy	0	27	1
GO:0018146	Biological Process	keratan sulfate biosynthetic process	0	27	1
GO:0019835	Biological Process	cytolysis	0	27	1
GO:0030001	Biological Process	metal ion transport	0	27	1
GO:0030041	Biological Process	actin filament polymerization	0	27	1
GO:0030511	Biological Process	positive regulation of transforming growth factor beta receptor signaling pathway	0	27	1
GO:0032465	Biological Process	regulation of cytokinesis	0	27	1
GO:0032735	Biological Process	positive regulation of interleukin-12 production	0	27	1
GO:0034612	Biological Process	response to tumor necrosis factor	0	27	1
GO:0035025	Biological Process	positive regulation of Rho protein signal transduction	0	27	1
GO:0035108	Biological Process	limb morphogenesis	0	27	1
GO:0036151	Biological Process	phosphatidylcholine acyl-chain remodeling	0	27	1
GO:0042098	Biological Process	T cell proliferation	0	27	1
GO:0042104	Biological Process	positive regulation of activated T cell proliferation	0	27	1
GO:0043393	Biological Process	regulation of protein binding	0	27	1
GO:0045070	Biological Process	positive regulation of viral genome replication	0	27	1
GO:0045089	Biological Process	positive regulation of innate immune response	0	27	1
GO:0045662	Biological Process	negative regulation of myoblast differentiation	0	27	1
GO:0045672	Biological Process	positive regulation of osteoclast differentiation	0	27	1
GO:0048168	Biological Process	regulation of neuronal synaptic plasticity	0	27	1
GO:0050770	Biological Process	regulation of axonogenesis	0	27	1
GO:0050905	Biological Process	neuromuscular process	0	27	1
GO:0051899	Biological Process	membrane depolarization	0	27	1
GO:0055010	Biological Process	ventricular cardiac muscle tissue morphogenesis	0	27	1
GO:0070507	Biological Process	regulation of microtubule cytoskeleton organization	0	27	1
GO:0071158	Biological Process	positive regulation of cell cycle arrest	0	27	1
GO:0090103	Biological Process	cochlea morphogenesis	0	27	1
GO:0090383	Biological Process	phagosome acidification	0	27	1
GO:0097352	Biological Process	autophagosome maturation	0	27	1
GO:1900087	Biological Process	positive regulation of G1/S transition of mitotic cell cycle	0	27	1
GO:1900740	Biological Process	positive regulation of protein insertion into mitochondrial membrane involved in apoptotic signaling pathway	0	27	1
GO:1904646	Biological Process	cellular response to amyloid-beta	0	27	1
GO:2000378	Biological Process	negative regulation of reactive oxygen species metabolic process	0	27	1
GO:0000188	Biological Process	inactivation of MAPK activity	0	28	1
GO:0000245	Biological Process	spliceosomal complex assembly	0	28	1
GO:0000387	Biological Process	spliceosomal snRNP assembly	0	28	1
GO:0001580	Biological Process	detection of chemical stimulus involved in sensory perception of bitter taste	0	28	1
GO:0001782	Biological Process	B cell homeostasis	0	28	1
GO:0001892	Biological Process	embryonic placenta development	0	28	1
GO:0002181	Biological Process	cytoplasmic translation	0	28	1
GO:0003091	Biological Process	renal water homeostasis	0	28	1
GO:0003148	Biological Process	outflow tract septum morphogenesis	0	28	1
GO:0006400	Biological Process	tRNA modification	0	28	1
GO:0006699	Biological Process	bile acid biosynthetic process	0	28	1
GO:0006941	Biological Process	striated muscle contraction	0	28	1
GO:0007029	Biological Process	endoplasmic reticulum organization	0	28	1
GO:0007140	Biological Process	male meiotic nuclear division	0	28	1
GO:0007214	Biological Process	gamma-aminobutyric acid signaling pathway	0	28	1
[truncated: 880 more rows]

## Sheet: GO Cellular Components
GO term	GO category	GO description	number of DE genes	size list	pvalue	FDR q-value	DE Genes
GO:0072562	Cellular Component	blood microparticle	4	123	0.000239	0.161624	Hbb-bs	Hba-a2	Hba-a1	Hbb-bt
GO:0022627	Cellular Component	cytosolic small ribosomal subunit	2	45	0.005546	1	Hba-a2	Hba-a1
GO:0005811	Cellular Component	lipid droplet	2	78	0.015978	1	Dgat2	Rbp1
GO:0030141	Cellular Component	secretory granule	2	112	0.031373	1	Cartpt	Oxt
GO:0043195	Cellular Component	terminal bouton	2	117	0.033986	1	Grik3	Oxt
GO:0032421	Cellular Component	stereocilium bundle	1	14	0.034139	1	Trpa1
GO:0005751	Cellular Component	mitochondrial respiratory chain complex IV	1	16	0.038922	1	mt-Co2
GO:0032839	Cellular Component	dendrite cytoplasm	1	29	0.069453	1	Grik3
GO:0097431	Cellular Component	mitotic spindle pole	1	29	0.069453	1	Fam83d
GO:0030424	Cellular Component	axon	3	389	0.0714	1	Grik3	Kcnc4	Trpa1
GO:0098794	Cellular Component	postsynapse	1	47	0.110168	1	Kcnc4
GO:0005887	Cellular Component	integral component of plasma membrane	6	1346	0.112632	1	Grik3	Tspan18	Trpa1	Asic4	Ramp3	Trabd2b
GO:0016021	Cellular Component	integral component of membrane	15	4533	0.128944	1	Grik3	Rhbdl3	Tspan18	Kcnc4	Asphd2	Dgat2	Trpa1	Asic4	Ramp3	Hrk	1810041L15Rik	mt-Co2	Gpr88	Trabd2b	Tunar
GO:0005881	Cellular Component	cytoplasmic microtubule	1	57	0.132031	1	Tuba1c
GO:0030666	Cellular Component	endocytic vesicle membrane	1	57	0.132031	1	Wnt7b
GO:0070469	Cellular Component	respiratory chain	1	60	0.138486	1	mt-Co2
GO:0031594	Cellular Component	neuromuscular junction	1	67	0.153368	1	Kcnc4
GO:0031463	Cellular Component	Cul3-RING ubiquitin ligase complex	1	69	0.157573	1	Klhdc8a
GO:0005791	Cellular Component	rough endoplasmic reticulum	1	73	0.165923	1	Ptgds
GO:0005581	Cellular Component	collagen trimer	1	76	0.172132	1	C1ql2
GO:0019898	Cellular Component	extrinsic component of membrane	1	81	0.182381	1	Gfra2
GO:0043679	Cellular Component	axon terminus	1	82	0.184416	1	Kcnc4
GO:0005796	Cellular Component	Golgi lumen	1	89	0.198522	1	Wnt7b
GO:0008076	Cellular Component	voltage-gated potassium channel complex	1	93	0.206475	1	Kcnc4
GO:0044297	Cellular Component	cell body	1	97	0.214351	1	Rbp1
GO:0030176	Cellular Component	integral component of endoplasmic reticulum membrane	1	101	0.222151	1	Dgat2
GO:0001669	Cellular Component	acrosomal vesicle	1	107	0.233709	1	Capn11
GO:0016020	Cellular Component	membrane	19	6569	0.239696	1	Grik3	Ptgds	Rhbdl3	Gfra2	Tspan18	Kcnc4	Asphd2	Dgat2	Trpa1	Asic4	Ramp3	Rhod	Hrk	1810041L15Rik	mt-Co2	Gpr88	Hba-a2	Hba-a1	Trabd2b
GO:0000784	Cellular Component	nuclear chromosome, telomeric region	1	125	0.267386	1	Mcm6
GO:0031225	Cellular Component	anchored component of membrane	1	129	0.274671	1	Gfra2
GO:0005615	Cellular Component	extracellular space	5	1436	0.281403	1	Ptgds	Cartpt	Wnt7b	Oxt	Cxcl5
GO:0008021	Cellular Component	synaptic vesicle	1	141	0.296104	1	Kcnc4
GO:0043235	Cellular Component	receptor complex	1	141	0.296104	1	Ramp3
GO:0070062	Cellular Component	extracellular exosome	8	2644	0.328318	1	Ptgds	Wnt7b	Hbb-bs	mt-Co2	Hba-a2	Hba-a1	Trabd2b	Hbb-bt
GO:0030425	Cellular Component	dendrite	2	477	0.331678	1	Grik3	Kcnc4
GO:0043204	Cellular Component	perikaryon	1	167	0.340442	1	Grik3
GO:0015630	Cellular Component	microtubule cytoskeleton	1	169	0.343737	1	Tuba1c
GO:0005576	Cellular Component	extracellular region	6	1942	0.348527	1	Ptgds	Cartpt	Wnt7b	Oxt	Cxcl5	C1ql2
GO:0031982	Cellular Component	vesicle	1	181	0.363174	1	Tuba1c
GO:0043209	Cellular Component	myelin sheath	1	183	0.366358	1	Hba-a1
GO:0010008	Cellular Component	endosome membrane	1	185	0.369527	1	Rhod
GO:0043025	Cellular Component	neuronal cell body	2	551	0.398173	1	Cygb	Kcnc4
GO:0005622	Cellular Component	intracellular	3	964	0.430123	1	Gfra2	Ramp3	Capn11
GO:0045211	Cellular Component	postsynaptic membrane	1	238	0.448081	1	Grik3
GO:0005769	Cellular Component	early endosome	1	241	0.452229	1	Rhod
GO:0009986	Cellular Component	cell surface	2	618	0.455837	1	Wnt7b	Ramp3
GO:0031965	Cellular Component	nuclear membrane	1	247	0.460434	1	Ptgds
GO:0005788	Cellular Component	endoplasmic reticulum lumen	1	276	0.498432	1	Wnt7b
GO:0048471	Cellular Component	perinuclear region of cytoplasm	2	718	0.535975	1	Ptgds	Dgat2
GO:0030529	Cellular Component	intracellular ribonucleoprotein complex	1	324	0.555656	1	Tunar
GO:0005578	Cellular Component	proteinaceous extracellular matrix	1	333	0.565652	1	Wnt7b
GO:0005886	Cellular Component	plasma membrane	10	4062	0.567923	1	Grik3	Net1	Gfra2	Wnt7b	Kcnc4	Trpa1	Ramp3	Rhod	Gpr88	Trabd2b
GO:0005764	Cellular Component	lysosome	1	336	0.568934	1	Ramp3
GO:0016324	Cellular Component	apical plasma membrane	1	337	0.570023	1	Trpa1
GO:0005874	Cellular Component	microtubule	1	338	0.571109	1	Tuba1c
GO:0016607	Cellular Component	nuclear speck	1	361	0.595365	1	Cygb
GO:0005739	Cellular Component	mitochondrion	4	1669	0.60343	1	Dgat2	Hrk	mt-Td	mt-Co2
GO:0005789	Cellular Component	endoplasmic reticulum membrane	2	812	0.603922	1	Ptgds	Dgat2
GO:0043005	Cellular Component	neuron projection	1	430	0.660368	1	Cygb
GO:0005743	Cellular Component	mitochondrial inner membrane	1	485	0.704768	1	mt-Co2
GO:0045202	Cellular Component	synapse	1	502	0.717306	1	Grik3
GO:0005768	Cellular Component	endosome	1	561	0.756915	1	Rhod
GO:0005856	Cellular Component	cytoskeleton	2	1108	0.769769	1	Fam83d	Tuba1c
GO:0005737	Cellular Component	cytoplasm	13	6073	0.790536	1	Ptgds	Cygb	Net1	Wnt7b	Oxt	Fam83d	Dclk3	Tuba1c	Rbp1	Foxk1	Capn11	Gpr88	Tunar
GO:0031410	Cellular Component	cytoplasmic vesicle	1	652	0.807607	1	Capn11
GO:0030054	Cellular Component	cell junction	1	747	0.849491	1	Grik3
GO:0005783	Cellular Component	endoplasmic reticulum	2	1351	0.858289	1	Ptgds	Dgat2
GO:0043231	Cellular Component	intracellular membrane-bounded organelle	1	808	0.871538	1	Dgat2
GO:0005575	Cellular Component	cellular_component	4	2530	0.89062	1	Sipa1l2	Sowaha	1810041L15Rik	Gpr88
GO:0005794	Cellular Component	Golgi apparatus	1	1209	0.955315	1	Ptgds
GO:0005654	Cellular Component	nucleoplasm	3	2944	0.984035	1	Mcm6	Rbp1	Foxk1
GO:0005634	Cellular Component	nucleus	8	5686	0.987418	1	Ptgds	Net1	Mcm6	Dclk3	Tuba1c	Foxk1	Gpr88	Tunar
GO:0005829	Cellular Component	cytosol	4	4692	0.999009	1	Cygb	Net1	Rhod	Rbp1
GO:0000137	Cellular Component	Golgi cis cisterna	0	10	1	1
GO:0000164	Cellular Component	protein phosphatase type 1 complex	0	10	1	1
GO:0000177	Cellular Component	cytoplasmic exosome (RNase complex)	0	10	1	1
GO:0000791	Cellular Component	euchromatin	0	10	1	1
GO:0001520	Cellular Component	outer dense fiber	0	10	1	1
GO:0002177	Cellular Component	manchette	0	10	1	1
GO:0005687	Cellular Component	U4 snRNP	0	10	1	1
GO:0005883	Cellular Component	neurofilament	0	10	1	1
GO:0005885	Cellular Component	Arp2/3 protein complex	0	10	1	1
GO:0008385	Cellular Component	IkappaB kinase complex	0	10	1	1
GO:0016591	Cellular Component	DNA-directed RNA polymerase II, holoenzyme	0	10	1	1
GO:0031597	Cellular Component	cytosolic proteasome complex	0	10	1	1
GO:0031618	Cellular Component	nuclear pericentric heterochromatin	0	10	1	1
GO:0032045	Cellular Component	guanyl-nucleotide exchange factor complex	0	10	1	1
GO:0034702	Cellular Component	ion channel complex	0	10	1	1
GO:0035770	Cellular Component	ribonucleoprotein granule	0	10	1	1
GO:0036157	Cellular Component	outer dynein arm	0	10	1	1
GO:0042582	Cellular Component	azurophil granule	0	10	1	1
GO:0044613	Cellular Component	nuclear pore central transport channel	0	10	1	1
GO:0060091	Cellular Component	kinocilium	0	10	1	1
GO:0071437	Cellular Component	invadopodium	0	10	1	1
GO:0097449	Cellular Component	astrocyte projection	0	10	1	1
GO:0097470	Cellular Component	ribbon synapse	0	10	1	1
GO:0097539	Cellular Component	ciliary transition fiber	0	10	1	1
GO:0000276	Cellular Component	mitochondrial proton-transporting ATP synthase complex, coupling factor F(o)	0	11	1	1
GO:0001527	Cellular Component	microfibril	0	11	1	1
GO:0005890	Cellular Component	sodium:potassium-exchanging ATPase complex	0	11	1	1
GO:0008250	Cellular Component	oligosaccharyltransferase complex	0	11	1	1
GO:0016528	Cellular Component	sarcoplasm	0	11	1	1
GO:0016600	Cellular Component	flotillin complex	0	11	1	1
GO:0019774	Cellular Component	proteasome core complex, beta-subunit complex	0	11	1	1
GO:0030061	Cellular Component	mitochondrial crista	0	11	1	1
GO:0030877	Cellular Component	beta-catenin destruction complex	0	11	1	1
GO:0031462	Cellular Component	Cul2-RING ubiquitin ligase complex	0	11	1	1
GO:0031588	Cellular Component	nucleotide-activated protein kinase complex	0	11	1	1
GO:0032585	Cellular Component	multivesicular body membrane	0	11	1	1
GO:0033162	Cellular Component	melanosome membrane	0	11	1	1
GO:0035631	Cellular Component	CD40 receptor complex	0	11	1	1
GO:0036513	Cellular Component	Derlin-1 retrotranslocation complex	0	11	1	1
GO:0042405	Cellular Component	nuclear inclusion body	0	11	1	1
GO:0042588	Cellular Component	zymogen granule	0	11	1	1
GO:0042788	Cellular Component	polysomal ribosome	0	11	1	1
GO:0045179	Cellular Component	apical cortex	0	11	1	1
GO:0061700	Cellular Component	GATOR2 complex	0	11	1	1
GO:0071556	Cellular Component	integral component of lumenal side of endoplasmic reticulum membrane	0	11	1	1
GO:0097504	Cellular Component	Gemini of coiled bodies	0	11	1	1
GO:0098839	Cellular Component	postsynaptic density membrane	0	11	1	1
GO:0000176	Cellular Component	nuclear exosome (RNase complex)	0	12	1	1
GO:0000930	Cellular Component	gamma-tubulin complex	0	12	1	1
GO:0001931	Cellular Component	uropod	0	12	1	1
GO:0002199	Cellular Component	zona pellucida receptor complex	0	12	1	1
GO:0005652	Cellular Component	nuclear lamina	0	12	1	1
GO:0005732	Cellular Component	small nucleolar ribonucleoprotein complex	0	12	1	1
GO:0005750	Cellular Component	mitochondrial respiratory chain complex III	0	12	1	1
GO:0005832	Cellular Component	chaperonin-containing T-complex	0	12	1	1
GO:0008540	Cellular Component	proteasome regulatory particle, base subcomplex	0	12	1	1
GO:0017146	Cellular Component	NMDA selective glutamate receptor complex	0	12	1	1
GO:0030123	Cellular Component	AP-3 adaptor complex	0	12	1	1
GO:0030867	Cellular Component	rough endoplasmic reticulum membrane	0	12	1	1
GO:0030914	Cellular Component	STAGA complex	0	12	1	1
GO:0031464	Cellular Component	Cul4A-RING E3 ubiquitin ligase complex	0	12	1	1
GO:0031932	Cellular Component	TORC2 complex	0	12	1	1
GO:0032591	Cellular Component	dendritic spine membrane	0	12	1	1
GO:0032797	Cellular Component	SMN complex	0	12	1	1
GO:0033276	Cellular Component	transcription factor TFTC complex	0	12	1	1
GO:0034663	Cellular Component	endoplasmic reticulum chaperone complex	0	12	1	1
GO:0034709	Cellular Component	methylosome	0	12	1	1
GO:0035102	Cellular Component	PRC1 complex	0	12	1	1
GO:0042581	Cellular Component	specific granule	0	12	1	1
GO:0042612	Cellular Component	MHC class I protein complex	0	12	1	1
GO:0043083	Cellular Component	synaptic cleft	0	12	1	1
GO:0044233	Cellular Component	ER-mitochondrion membrane contact site	0	12	1	1
GO:0045263	Cellular Component	proton-transporting ATP synthase complex, coupling factor F(o)	0	12	1	1
GO:0070852	Cellular Component	cell body fiber	0	12	1	1
GO:0071564	Cellular Component	npBAF complex	0	12	1	1
GO:0031089	cellular component	platelet dense granule lumen	0	12	1	1
GO:0000346	Cellular Component	transcription export complex	0	13	1	1
GO:0000780	Cellular Component	condensed nuclear chromosome, centromeric region	0	13	1	1
GO:0001518	Cellular Component	voltage-gated sodium channel complex	0	13	1	1
GO:0005641	Cellular Component	nuclear envelope lumen	0	13	1	1
GO:0005675	Cellular Component	holo TFIIH complex	0	13	1	1
GO:0005746	Cellular Component	mitochondrial respiratory chain	0	13	1	1
GO:0005838	Cellular Component	proteasome regulatory particle	0	13	1	1
GO:0005845	Cellular Component	mRNA cap binding complex	0	13	1	1
GO:0005865	Cellular Component	striated muscle thin filament	0	13	1	1
GO:0005916	Cellular Component	fascia adherens	0	13	1	1
GO:0005942	Cellular Component	phosphatidylinositol 3-kinase complex	0	13	1	1
GO:0008328	Cellular Component	ionotropic glutamate receptor complex	0	13	1	1
GO:0015934	Cellular Component	large ribosomal subunit	0	13	1	1
GO:0017101	Cellular Component	aminoacyl-tRNA synthetase multienzyme complex	0	13	1	1
GO:0017119	Cellular Component	Golgi transport complex	0	13	1	1
GO:0030008	Cellular Component	TRAPP complex	0	13	1	1
GO:0030126	Cellular Component	COPI vesicle coat	0	13	1	1
GO:0030127	Cellular Component	COPII vesicle coat	0	13	1	1
GO:0030137	Cellular Component	COPI-coated vesicle	0	13	1	1
GO:0030686	Cellular Component	90S preribosome	0	13	1	1
GO:0031083	Cellular Component	BLOC-1 complex	0	13	1	1
GO:0031461	Cellular Component	cullin-RING ubiquitin ligase complex	0	13	1	1
GO:0031616	Cellular Component	spindle pole centrosome	0	13	1	1
GO:0031904	Cellular Component	endosome lumen	0	13	1	1
GO:0032039	Cellular Component	integrator complex	0	13	1	1
GO:0033391	Cellular Component	chromatoid body	0	13	1	1
GO:0034705	Cellular Component	potassium channel complex	0	13	1	1
GO:0035253	Cellular Component	ciliary rootlet	0	13	1	1
GO:0042627	Cellular Component	chylomicron	0	13	1	1
GO:0042641	Cellular Component	actomyosin	0	13	1	1
GO:0043229	Cellular Component	intracellular organelle	0	13	1	1
GO:0048188	Cellular Component	Set1C/COMPASS complex	0	13	1	1
GO:0071782	Cellular Component	endoplasmic reticulum tubular network	0	13	1	1
GO:1990023	Cellular Component	mitotic spindle midzone	0	13	1	1
GO:0071682	cellular component	endocytic vesicle lumen	0	13	1	1
GO:0000974	Cellular Component	Prp19 complex	0	14	1	1
GO:0005671	Cellular Component	Ada2/Gcn5/Ada3 transcription activator complex	0	14	1	1
GO:0005736	Cellular Component	DNA-directed RNA polymerase I complex	0	14	1	1
GO:0005847	Cellular Component	mRNA cleavage and polyadenylation specificity factor complex	0	14	1	1
GO:0016580	Cellular Component	Sin3 complex	0	14	1	1
GO:0030122	Cellular Component	AP-2 adaptor complex	0	14	1	1
GO:0030897	Cellular Component	HOPS complex	0	14	1	1
GO:0031011	Cellular Component	Ino80 complex	0	14	1	1
GO:0031045	Cellular Component	dense core granule	0	14	1	1
GO:0031224	Cellular Component	intrinsic component of membrane	0	14	1	1
GO:0031235	Cellular Component	intrinsic component of the cytoplasmic side of the plasma membrane	0	14	1	1
GO:0031253	Cellular Component	cell projection membrane	0	14	1	1
GO:0031985	Cellular Component	Golgi cisterna	0	14	1	1
GO:0033270	Cellular Component	paranode region of axon	0	14	1	1
GO:0034362	Cellular Component	low-density lipoprotein particle	0	14	1	1
GO:0035686	Cellular Component	sperm fibrous sheath	0	14	1	1
GO:0036020	Cellular Component	endolysosome membrane	0	14	1	1
GO:0036038	Cellular Component	MKS complex	0	14	1	1
GO:0042571	Cellular Component	immunoglobulin complex, circulating	0	14	1	1
GO:0042589	Cellular Component	zymogen granule membrane	0	14	1	1
GO:0042622	Cellular Component	photoreceptor outer segment membrane	0	14	1	1
GO:0043194	Cellular Component	axon initial segment	0	14	1	1
GO:0045120	Cellular Component	pronucleus	0	14	1	1
GO:0071565	Cellular Component	nBAF complex	0	14	1	1
GO:0097038	Cellular Component	perinuclear endoplasmic reticulum	0	14	1	1
GO:1990124	Cellular Component	messenger ribonucleoprotein complex	0	14	1	1
GO:1990909	Cellular Component	Wnt signalosome	0	14	1	1
GO:0097458	Cellular Component	neuron part	0	14	1	1
GO:0005639	Cellular Component	integral component of nuclear inner membrane	0	15	1	1
GO:0005662	Cellular Component	DNA replication factor A complex	0	15	1	1
GO:0005721	Cellular Component	pericentric heterochromatin	0	15	1	1
GO:0005798	Cellular Component	Golgi-associated vesicle	0	15	1	1
GO:0010369	Cellular Component	chromocenter	0	15	1	1
GO:0016471	Cellular Component	vacuolar proton-transporting V-type ATPase complex	0	15	1	1
GO:0016514	Cellular Component	SWI/SNF complex	0	15	1	1
GO:0022626	Cellular Component	cytosolic ribosome	0	15	1	1
GO:0030014	Cellular Component	CCR4-NOT complex	0	15	1	1
GO:0033268	Cellular Component	node of Ranvier	0	15	1	1
GO:0043186	Cellular Component	P granule	0	15	1	1
GO:0043220	Cellular Component	Schmidt-Lanterman incisure	0	15	1	1
GO:0043296	Cellular Component	apical junction complex	0	15	1	1
GO:0044291	Cellular Component	cell-cell contact zone	0	15	1	1
GO:0044798	Cellular Component	nuclear transcription factor complex	0	15	1	1
GO:0005852	Cellular Component	eukaryotic translation initiation factor 3 complex	0	16	1	1
GO:0016010	Cellular Component	dystrophin-associated glycoprotein complex	0	16	1	1
GO:0030140	Cellular Component	trans-Golgi network transport vesicle	0	16	1	1
GO:0032279	Cellular Component	asymmetric synapse	0	16	1	1
GO:0032426	Cellular Component	stereocilium tip	0	16	1	1
GO:0034045	Cellular Component	phagophore assembly site membrane	0	16	1	1
GO:0034719	Cellular Component	SMN-Sm protein complex	0	16	1	1
GO:0036477	Cellular Component	somatodendritic compartment	0	16	1	1
GO:0043196	Cellular Component	varicosity	0	16	1	1
GO:0071004	Cellular Component	U2-type prespliceosome	0	16	1	1
GO:0000800	Cellular Component	lateral element	0	17	1	1
GO:0005614	Cellular Component	interstitial matrix	0	17	1	1
GO:0005665	Cellular Component	DNA-directed RNA polymerase II, core complex	0	17	1	1
GO:0005779	Cellular Component	integral component of peroxisomal membrane	0	17	1	1
GO:0005892	Cellular Component	acetylcholine-gated channel complex	0	17	1	1
GO:0022624	Cellular Component	proteasome accessory complex	0	17	1	1
GO:0031091	Cellular Component	platelet alpha granule	0	17	1	1
GO:0031092	Cellular Component	platelet alpha granule membrane	0	17	1	1
GO:0031143	Cellular Component	pseudopodium	0	17	1	1
GO:0031362	Cellular Component	anchored component of external side of plasma membrane	0	17	1	1
GO:0032433	Cellular Component	filopodium tip	0	17	1	1
GO:0035098	Cellular Component	ESC/E(Z) complex	0	17	1	1
GO:1902711	Cellular Component	GABA-A receptor complex	0	17	1	1
GO:0000145	Cellular Component	exocyst	0	18	1	1
GO:0000178	Cellular Component	exosome (RNase complex)	0	18	1	1
GO:0005666	Cellular Component	DNA-directed RNA polymerase III complex	0	18	1	1
GO:0005774	Cellular Component	vacuolar membrane	0	18	1	1
GO:0016581	Cellular Component	NuRD complex	0	18	1	1
GO:0032982	Cellular Component	myosin filament	0	18	1	1
GO:0034361	Cellular Component	very-low-density lipoprotein particle	0	18	1	1
GO:0035267	Cellular Component	NuA4 histone acetyltransferase complex	0	18	1	1
GO:0042101	Cellular Component	T cell receptor complex	0	18	1	1
GO:0045178	Cellular Component	basal part of cell	0	18	1	1
GO:0000159	Cellular Component	protein phosphatase type 2A complex	0	19	1	1
GO:0001741	Cellular Component	XY body	0	19	1	1
GO:0005685	Cellular Component	U1 snRNP	0	19	1	1
GO:0005686	Cellular Component	U2 snRNP	0	19	1	1
GO:0030131	Cellular Component	clathrin adaptor complex	0	19	1	1
GO:0031527	Cellular Component	filopodium membrane	0	19	1	1
GO:0043292	Cellular Component	contractile fiber	0	19	1	1
GO:0000307	Cellular Component	cyclin-dependent protein kinase holoenzyme complex	0	20	1	1
GO:0005605	Cellular Component	basal lamina	0	20	1	1
GO:0005753	Cellular Component	mitochondrial proton-transporting ATP synthase complex	0	20	1	1
GO:0005922	Cellular Component	connexin complex	0	20	1	1
GO:0008074	Cellular Component	guanylate cyclase complex, soluble	0	20	1	1
GO:0016327	Cellular Component	apicolateral plasma membrane	0	20	1	1
GO:0030285	Cellular Component	integral component of synaptic vesicle membrane	0	20	1	1
GO:0030532	Cellular Component	small nuclear ribonucleoprotein complex	0	20	1	1
GO:0030660	Cellular Component	Golgi-associated vesicle membrane	0	20	1	1
GO:0030673	Cellular Component	axolemma	0	20	1	1
GO:0031258	Cellular Component	lamellipodium membrane	0	20	1	1
GO:0070382	Cellular Component	exocytic vesicle	0	20	1	1
GO:0097381	Cellular Component	photoreceptor disc membrane	0	20	1	1
GO:0000407	Cellular Component	phagophore assembly site	0	21	1	1
GO:0001673	Cellular Component	male germ cell nucleus	0	21	1	1
GO:0005682	Cellular Component	U5 snRNP	0	21	1	1
GO:0005697	Cellular Component	telomerase holoenzyme complex	0	21	1	1
GO:0034399	Cellular Component	nuclear periphery	0	21	1	1
GO:0034704	Cellular Component	calcium channel complex	0	21	1	1
GO:0035145	Cellular Component	exon-exon junction complex	0	21	1	1
GO:0035371	Cellular Component	microtubule plus-end	0	21	1	1
GO:0000242	Cellular Component	pericentriolar material	0	22	1	1
GO:0001891	Cellular Component	phagocytic cup	0	22	1	1
GO:0005657	Cellular Component	replication fork	0	22	1	1
GO:0005680	Cellular Component	anaphase-promoting complex	0	22	1	1
GO:0005740	Cellular Component	mitochondrial envelope	0	22	1	1
GO:0005797	Cellular Component	Golgi medial cisterna	0	22	1	1
GO:0005839	Cellular Component	proteasome core complex	0	22	1	1
GO:0016234	Cellular Component	inclusion body	0	22	1	1
GO:0030904	Cellular Component	retromer complex	0	22	1	1
GO:0030992	Cellular Component	intraciliary transport particle B	0	22	1	1
GO:0042629	Cellular Component	mast cell granule	0	22	1	1
GO:0043034	Cellular Component	costamere	0	22	1	1
GO:0044306	Cellular Component	neuron projection terminus	0	22	1	1
GO:0060077	Cellular Component	inhibitory synapse	0	22	1	1
GO:0097440	Cellular Component	apical dendrite	0	22	1	1
GO:0000421	Cellular Component	autophagosome membrane	0	23	1	1
GO:0031305	Cellular Component	integral component of mitochondrial inner membrane	0	23	1	1
GO:0031307	Cellular Component	integral component of mitochondrial outer membrane	0	23	1	1
GO:0031672	Cellular Component	A band	0	23	1	1
GO:0034364	Cellular Component	high-density lipoprotein particle	0	23	1	1
GO:0035327	Cellular Component	transcriptionally active chromatin	0	23	1	1
GO:0044853	Cellular Component	plasma membrane raft	0	23	1	1
GO:0051233	Cellular Component	spindle midzone	0	23	1	1
GO:0080008	Cellular Component	Cul4-RING E3 ubiquitin ligase complex	0	23	1	1
GO:0002080	Cellular Component	acrosomal membrane	0	24	1	1
GO:0005859	Cellular Component	muscle myosin complex	0	24	1	1
GO:0008023	Cellular Component	transcription elongation factor complex	0	24	1	1
GO:0030687	Cellular Component	preribosome, large subunit precursor	0	24	1	1
GO:0044322	Cellular Component	endoplasmic reticulum quality control compartment	0	24	1	1
GO:0070971	Cellular Component	endoplasmic reticulum exit site	0	24	1	1
GO:0000123	Cellular Component	histone acetyltransferase complex	0	25	1	1
GO:0005640	Cellular Component	nuclear outer membrane	0	25	1	1
GO:0030134	Cellular Component	COPII-coated ER to Golgi transport vesicle	0	25	1	1
GO:0031528	Cellular Component	microvillus membrane	0	25	1	1
GO:0035097	Cellular Component	histone methyltransferase complex	0	25	1	1
GO:0046540	Cellular Component	U4/U6 x U5 tri-snRNP complex	0	25	1	1
GO:0005689	Cellular Component	U12-type spliceosomal complex	0	26	1	1
GO:0005773	Cellular Component	vacuole	0	26	1	1
GO:0015935	Cellular Component	small ribosomal subunit	0	26	1	1
GO:0030057	Cellular Component	desmosome	0	26	1	1
GO:0031519	Cellular Component	PcG protein complex	0	26	1	1
GO:0031674	Cellular Component	I band	0	26	1	1
GO:0034451	Cellular Component	centriolar satellite	0	26	1	1
GO:0045334	Cellular Component	clathrin-coated endocytic vesicle	0	26	1	1
GO:0097225	Cellular Component	sperm midpiece	0	26	1	1
GO:0097228	Cellular Component	sperm principal piece	0	26	1	1
GO:0005868	Cellular Component	cytoplasmic dynein complex	0	27	1	1
GO:0030658	Cellular Component	transport vesicle membrane	0	27	1	1
GO:0071339	Cellular Component	MLL1 complex	0	27	1	1
GO:0090543	Cellular Component	Flemming body	0	27	1	1
GO:0097730	Cellular Component	non-motile cilium	0	27	1	1
GO:0000795	Cellular Component	synaptonemal complex	0	28	1	1
GO:0008305	Cellular Component	integrin complex	0	28	1	1
GO:0030117	Cellular Component	membrane coat	0	28	1	1
GO:0071011	Cellular Component	precatalytic spliceosome	0	28	1	1
GO:0030669	Cellular Component	clathrin-coated endocytic vesicle membrane	0	29	1	1
GO:0032590	Cellular Component	dendrite membrane	0	29	1	1
GO:0035869	Cellular Component	ciliary transition zone	0	29	1	1
GO:0005719	Cellular Component	nuclear euchromatin	0	30	1	1
GO:0005720	Cellular Component	nuclear heterochromatin	0	30	1	1
GO:0005763	Cellular Component	mitochondrial small ribosomal subunit	0	30	1	1
GO:0005891	Cellular Component	voltage-gated calcium channel complex	0	30	1	1
GO:0008180	Cellular Component	COP9 signalosome	0	30	1	1
GO:0032281	Cellular Component	AMPA glutamate receptor complex	0	30	1	1
GO:0005771	Cellular Component	multivesicular body	0	31	1	1
GO:0030863	Cellular Component	cortical cytoskeleton	0	31	1	1
GO:0031226	Cellular Component	intrinsic component of plasma membrane	0	31	1	1
GO:0031430	Cellular Component	M band	0	31	1	1
GO:0035861	Cellular Component	site of double-strand break	0	31	1	1
GO:0032040	Cellular Component	small-subunit processome	0	32	1	1
GO:0032809	Cellular Component	neuronal cell body membrane	0	32	1	1
GO:0002102	Cellular Component	podosome	0	33	1	1
GO:0005669	Cellular Component	transcription factor TFIID complex	0	33	1	1
GO:0005875	Cellular Component	microtubule associated complex	0	33	1	1
GO:0012506	Cellular Component	vesicle membrane	0	33	1	1
GO:0012507	Cellular Component	ER to Golgi transport vesicle membrane	0	33	1	1
GO:0030286	Cellular Component	dynein complex	0	33	1	1
GO:0033017	Cellular Component	sarcoplasmic reticulum membrane	0	33	1	1
GO:0044295	Cellular Component	axonal growth cone	0	33	1	1
GO:0046658	Cellular Component	anchored component of plasma membrane	0	33	1	1
GO:0048786	Cellular Component	presynaptic active zone	0	33	1	1
GO:0001772	Cellular Component	immunological synapse	0	34	1	1
GO:0005761	Cellular Component	mitochondrial ribosome	0	34	1	1
GO:0005790	Cellular Component	smooth endoplasmic reticulum	0	34	1	1
GO:0005921	Cellular Component	gap junction	0	34	1	1
GO:0097060	Cellular Component	synaptic membrane	0	34	1	1
GO:0097546	Cellular Component	ciliary base	0	34	1	1
GO:0005795	Cellular Component	Golgi stack	0	35	1	1
GO:0000118	Cellular Component	histone deacetylase complex	0	36	1	1
GO:0000788	Cellular Component	nuclear nucleosome	0	36	1	1
GO:0000792	Cellular Component	heterochromatin	0	36	1	1
GO:0000793	Cellular Component	condensed chromosome	0	36	1	1
GO:0016592	Cellular Component	mediator complex	0	36	1	1
GO:0019897	Cellular Component	extrinsic component of plasma membrane	0	36	1	1
GO:0032420	Cellular Component	stereocilium	0	36	1	1
GO:0005834	Cellular Component	heterotrimeric G-protein complex	0	38	1	1
GO:0030665	Cellular Component	clathrin-coated vesicle membrane	0	39	1	1
GO:0016235	Cellular Component	aggresome	0	40	1	1
GO:0031941	Cellular Component	filamentous actin	0	40	1	1
GO:0032391	Cellular Component	photoreceptor connecting cilium	0	40	1	1
GO:0005876	Cellular Component	spindle microtubule	0	41	1	1
GO:0036126	Cellular Component	sperm flagellum	0	41	1	1
GO:0060076	Cellular Component	excitatory synapse	0	41	1	1
GO:1904115	Cellular Component	axon cytoplasm	0	41	1	1
GO:0010494	Cellular Component	cytoplasmic stress granule	0	42	1	1
GO:0030016	Cellular Component	myofibril	0	42	1	1
GO:0005637	Cellular Component	nuclear inner membrane	0	43	1	1
GO:0005801	Cellular Component	cis-Golgi network	0	43	1	1
GO:0009925	Cellular Component	basal plasma membrane	0	43	1	1
GO:0042645	Cellular Component	mitochondrial nucleoid	0	44	1	1
GO:0000794	Cellular Component	condensed nuclear chromosome	0	45	1	1
GO:0005782	Cellular Component	peroxisomal matrix	0	45	1	1
GO:0030864	Cellular Component	cortical actin cytoskeleton	0	45	1	1
GO:0097542	Cellular Component	ciliary tip	0	45	1	1
GO:0101003	cellular component	ficolin-1-rich granule membrane	0	46	1	1
GO:0005747	Cellular Component	mitochondrial respiratory chain complex I	0	47	1	1
GO:0032993	Cellular Component	protein-DNA complex	0	48	1	1
GO:0060170	Cellular Component	ciliary membrane	0	48	1	1
GO:0043657	cellular component	host cell	0	48	1	1
GO:0001917	Cellular Component	photoreceptor inner segment	0	49	1	1
GO:0009898	Cellular Component	cytoplasmic side of plasma membrane	0	49	1	1
GO:0031090	Cellular Component	organelle membrane	0	49	1	1
GO:0034707	Cellular Component	chloride channel complex	0	49	1	1
GO:0031201	Cellular Component	SNARE complex	0	50	1	1
GO:0032154	Cellular Component	cleavage furrow	0	50	1	1
GO:1904724	cellular component	tertiary granule lumen	0	50	1	1
GO:0005844	Cellular Component	polysome	0	51	1	1
GO:0005871	Cellular Component	kinesin complex	0	51	1	1
GO:0016459	Cellular Component	myosin complex	0	51	1	1
GO:0019005	Cellular Component	SCF ubiquitin ligase complex	0	51	1	1
GO:0045111	Cellular Component	intermediate filament cytoskeleton	0	51	1	1
GO:0005762	Cellular Component	mitochondrial large ribosomal subunit	0	52	1	1
GO:0015030	Cellular Component	Cajal body	0	52	1	1
GO:0030017	Cellular Component	sarcomere	0	52	1	1
GO:0090575	Cellular Component	RNA polymerase II transcription factor complex	0	53	1	1
GO:1903561	Cellular Component	extracellular vesicle	0	53	1	1
GO:0035577	Cellular Component	azurophil granule membrane	0	54	1	1
GO:0031252	Cellular Component	cell leading edge	0	55	1	1
GO:0000228	Cellular Component	nuclear chromosome	0	56	1	1
GO:0001533	Cellular Component	cornified envelope	0	56	1	1
GO:0005778	Cellular Component	peroxisomal membrane	0	56	1	1
GO:0030173	Cellular Component	integral component of Golgi membrane	0	56	1	1
GO:0030670	Cellular Component	phagocytic vesicle membrane	0	56	1	1
GO:0035580	cellular component	specific granule lumen	0	56	1	1
GO:0000781	Cellular Component	chromosome, telomeric region	0	57	1	1
GO:0017053	Cellular Component	transcriptional repressor complex	0	57	1	1
GO:0030139	Cellular Component	endocytic vesicle	0	57	1	1
GO:0045171	Cellular Component	intercellular bridge	0	57	1	1
GO:0016529	Cellular Component	sarcoplasmic reticulum	0	58	1	1
GO:0030315	Cellular Component	T-tubule	0	58	1	1
GO:0014704	Cellular Component	intercalated disc	0	60	1	1
GO:0005912	Cellular Component	adherens junction	0	61	1	1
GO:0072686	Cellular Component	mitotic spindle	0	61	1	1
GO:0005776	Cellular Component	autophagosome	0	62	1	1
GO:0005905	Cellular Component	clathrin-coated pit	0	62	1	1
GO:0022625	Cellular Component	cytosolic large ribosomal subunit	0	62	1	1
GO:0030136	Cellular Component	clathrin-coated vesicle	0	62	1	1
GO:0033116	Cellular Component	endoplasmic reticulum-Golgi intermediate compartment membrane	0	62	1	1
GO:0036464	Cellular Component	cytoplasmic ribonucleoprotein granule	0	62	1	1
GO:0045095	Cellular Component	keratin filament	0	62	1	1
GO:0045335	Cellular Component	phagocytic vesicle	0	62	1	1
GO:0016328	Cellular Component	lateral plasma membrane	0	63	1	1
GO:0043198	Cellular Component	dendritic shaft	0	63	1	1
GO:0055038	Cellular Component	recycling endosome membrane	0	63	1	1
GO:0070821	Cellular Component	tertiary granule membrane	0	63	1	1
GO:0000502	Cellular Component	proteasome complex	0	64	1	1
GO:0005793	Cellular Component	endoplasmic reticulum-Golgi intermediate compartment	0	64	1	1
GO:0031093	cellular component	platelet alpha granule lumen	0	64	1	1
GO:0098793	Cellular Component	presynapse	0	65	1	1
GO:0071944	Cellular Component	cell periphery	0	66	1	1
GO:0032580	Cellular Component	Golgi cisterna membrane	0	67	1	1
GO:0030672	Cellular Component	synaptic vesicle membrane	0	68	1	1
GO:0001725	Cellular Component	stress fiber	0	69	1	1
GO:0005643	Cellular Component	nuclear pore	0	69	1	1
GO:0031526	Cellular Component	brush border membrane	0	70	1	1
GO:0032588	Cellular Component	trans-Golgi network membrane	0	71	1	1
GO:0001750	Cellular Component	photoreceptor outer segment	0	74	1	1
GO:0000777	Cellular Component	condensed chromosome kinetochore	0	75	1	1
GO:0035578	Cellular Component	azurophil granule lumen	0	75	1	1
GO:0005902	Cellular Component	microvillus	0	76	1	1
GO:0030175	Cellular Component	filopodium	0	76	1	1
GO:0005903	Cellular Component	brush border	0	77	1	1
GO:0031234	Cellular Component	extrinsic component of cytoplasmic side of plasma membrane	0	77	1	1
GO:0005884	Cellular Component	actin filament	0	79	1	1
GO:0000786	Cellular Component	nucleosome	0	80	1	1
GO:0005758	Cellular Component	mitochondrial intermembrane space	0	80	1	1
GO:0042734	Cellular Component	presynaptic membrane	0	80	1	1
GO:0005901	Cellular Component	caveola	0	84	1	1
GO:0005913	Cellular Component	cell-cell adherens junction	0	84	1	1
GO:0035579	Cellular Component	specific granule membrane	0	85	1	1
GO:0043202	Cellular Component	lysosomal lumen	0	86	1	1
GO:0032587	Cellular Component	ruffle membrane	0	87	1	1
GO:0030667	Cellular Component	secretory granule membrane	0	89	1	1
GO:0005930	Cellular Component	axoneme	0	90	1	1
GO:0031514	Cellular Component	motile cilium	0	90	1	1
GO:0000932	Cellular Component	P-body	0	91	1	1
GO:0030133	Cellular Component	transport vesicle	0	93	1	1
GO:0031902	Cellular Component	late endosome membrane	0	96	1	1
GO:0071013	Cellular Component	catalytic step 2 spliceosome	0	96	1	1
GO:0005604	Cellular Component	basement membrane	0	98	1	1
GO:0016605	Cellular Component	PML body	0	98	1	1
GO:0042470	Cellular Component	melanosome	0	99	1	1
GO:0034774	Cellular Component	secretory granule lumen	0	101	1	1
GO:0001726	Cellular Component	ruffle	0	104	1	1
GO:0031966	Cellular Component	mitochondrial membrane	0	105	1	1
GO:0012505	Cellular Component	endomembrane system	0	108	1	1
GO:0045177	Cellular Component	apical part of cell	0	108	1	1
GO:0005882	Cellular Component	intermediate filament	0	109	1	1
GO:0016363	Cellular Component	nuclear matrix	0	109	1	1
GO:0000776	Cellular Component	kinetochore	0	114	1	1
GO:0055037	Cellular Component	recycling endosome	0	114	1	1
GO:1904813	cellular component	ficolin-1-rich granule lumen	0	114	1	1
GO:0036064	Cellular Component	ciliary basal body	0	115	1	1
GO:0000151	Cellular Component	ubiquitin ligase complex	0	116	1	1
GO:0031901	Cellular Component	early endosome membrane	0	116	1	1
GO:0005814	Cellular Component	centriole	0	117	1	1
GO:0005923	Cellular Component	bicellular tight junction	0	117	1	1
GO:0000922	Cellular Component	spindle pole	0	118	1	1
GO:0005819	Cellular Component	spindle	0	119	1	1
GO:0005777	Cellular Component	peroxisome	0	126	1	1
GO:0001650	Cellular Component	fibrillar center	0	128	1	1
GO:0042383	Cellular Component	sarcolemma	0	128	1	1
GO:0030659	Cellular Component	cytoplasmic vesicle membrane	0	130	1	1
GO:0000785	Cellular Component	chromatin	0	132	1	1
GO:0030018	Cellular Component	Z disc	0	132	1	1
GO:0000775	Cellular Component	chromosome, centromeric region	0	134	1	1
GO:0005623	Cellular Component	cell	0	134	1	1
GO:0005770	Cellular Component	late endosome	0	134	1	1
GO:0030496	Cellular Component	midbody	0	140	1	1
GO:0005681	Cellular Component	spliceosomal complex	0	144	1	1
GO:0005938	Cellular Component	cell cortex	0	144	1	1
GO:0005815	Cellular Component	microtubule organizing center	0	164	1	1
GO:0005802	Cellular Component	trans-Golgi network	0	165	1	1
GO:0043197	Cellular Component	dendritic spine	0	165	1	1
GO:0030426	Cellular Component	growth cone	0	167	1	1
GO:0005741	Cellular Component	mitochondrial outer membrane	0	169	1	1
GO:0005840	Cellular Component	ribosome	0	174	1	1
GO:0030027	Cellular Component	lamellipodium	0	181	1	1
GO:0005911	Cellular Component	cell-cell junction	0	185	1	1
GO:0005635	Cellular Component	nuclear envelope	0	186	1	1
GO:0016323	Cellular Component	basolateral plasma membrane	0	216	1	1
GO:0000790	Cellular Component	nuclear chromatin	0	219	1	1
GO:0015629	Cellular Component	actin cytoskeleton	0	229	1	1
GO:0014069	Cellular Component	postsynaptic density	0	262	1	1
GO:0005667	Cellular Component	transcription factor complex	0	264	1	1
GO:0005765	Cellular Component	lysosomal membrane	0	269	1	1
GO:0005929	Cellular Component	cilium	0	276	1	1
GO:0045121	Cellular Component	membrane raft	0	283	1	1
GO:0009897	Cellular Component	external side of plasma membrane	0	285	1	1
GO:0016604	Cellular Component	nuclear body	0	286	1	1
GO:0005759	Cellular Component	mitochondrial matrix	0	333	1	1
GO:0005694	Cellular Component	chromosome	0	335	1	1
GO:0031012	Cellular Component	extracellular matrix	0	349	1	1
GO:0005925	Cellular Component	focal adhesion	0	388	1	1
GO:0005813	Cellular Component	centrosome	0	463	1	1
GO:0000139	Cellular Component	Golgi membrane	0	565	1	1
GO:0042995	Cellular Component	cell projection	0	720	1	1
GO:0043234	Cellular Component	protein complex	0	761	1	1
GO:0005730	Cellular Component	nucleolus	0	842	1	1

## Sheet: GO Molecular Functions
GO term	GO category	GO description	number of DE genes	size list	pvalue	FDR q-value	DE Genes
GO:0019825	Molecular Function	oxygen binding	5	28	0	6e-06	Cygb	Hbb-bs	Hba-a2	Hba-a1	Hbb-bt
GO:0004601	Molecular Function	peroxidase activity	5	32	0	1.2e-05	Cygb	Hbb-bs	Hba-a2	Hba-a1	Hbb-bt
GO:0005216	Molecular Function	ion channel activity	4	169	0.000796	0.518451	Grik3	Kcnc4	Trpa1	Asic4
GO:0005184	Molecular Function	neuropeptide hormone activity	2	30	0.002495	1	Cartpt	Oxt
GO:0020037	Molecular Function	heme binding	3	115	0.002882	1	Cygb	Hba-a2	Hba-a1
GO:0004872	Molecular Function	receptor activity	3	231	0.019417	1	Grik3	Gfra2	Ramp3
GO:0015278	Molecular Function	calcium-release channel activity	1	11	0.026921	1	Trpa1
GO:0016918	Molecular Function	retinal binding	1	12	0.029333	1	Rbp1
GO:0008066	Molecular Function	glutamate receptor activity	1	13	0.031739	1	Grik3
GO:0019841	Molecular Function	retinol binding	1	13	0.031739	1	Rbp1
GO:0036094	Molecular Function	small molecule binding	1	13	0.031739	1	Ptgds
GO:0015267	Molecular Function	channel activity	1	15	0.036534	1	Trpa1
GO:0004970	Molecular Function	ionotropic glutamate receptor activity	1	18	0.043682	1	Grik3
GO:0005234	Molecular Function	extracellularly glutamate-gated ion channel activity	1	18	0.043682	1	Grik3
GO:0017049	Molecular Function	GTP-Rho binding	1	18	0.043682	1	Net1
GO:0004198	Molecular Function	calcium-dependent cysteine-type endopeptidase activity	1	20	0.048419	1	Capn11
GO:0016747	Molecular Function	transferase activity, transferring acyl groups other than amino-acyl groups	1	22	0.053133	1	Dgat2
GO:0030533	Molecular Function	triplet codon-amino acid adaptor activity	1	22	0.053133	1	mt-Td
GO:0003678	Molecular Function	DNA helicase activity	1	25	0.060162	1	Mcm6
GO:0005504	Molecular Function	fatty acid binding	1	28	0.067139	1	Ptgds
GO:0004003	Molecular Function	ATP-dependent DNA helicase activity	1	29	0.069453	1	Mcm6
GO:0004129	Molecular Function	cytochrome-c oxidase activity	1	29	0.069453	1	mt-Co2
GO:0048018	Molecular Function	receptor ligand activity	1	29	0.069453	1	Wnt7b
GO:0005272	Molecular Function	sodium channel activity	1	31	0.074066	1	Asic4
GO:0017147	Molecular Function	Wnt-protein binding	1	31	0.074066	1	Trabd2b
GO:0015026	Molecular Function	coreceptor activity	1	33	0.078656	1	Ramp3
GO:0015276	Molecular Function	ligand-gated ion channel activity	1	34	0.080942	1	Grik3
GO:0008009	Molecular Function	chemokine activity	1	35	0.083223	1	Cxcl5
GO:0005109	Molecular Function	frizzled binding	1	38	0.090033	1	Wnt7b
GO:0005245	Molecular Function	voltage-gated calcium channel activity	1	43	0.101274	1	Trpa1
GO:0005215	Molecular Function	transporter activity	2	221	0.103805	1	Ptgds	Rbp1
GO:0008233	Molecular Function	peptidase activity	3	474	0.112261	1	Rhbdl3	Capn11	Trabd2b
GO:0019894	Molecular Function	kinesin binding	1	48	0.112379	1	Fam83d
GO:0003924	Molecular Function	GTPase activity	2	263	0.138055	1	Rhod	Tuba1c
GO:0005507	Molecular Function	copper ion binding	1	60	0.138486	1	mt-Co2
GO:0016491	Molecular Function	oxidoreductase activity	3	555	0.157772	1	Asphd2	Vat1l	mt-Co2
GO:0001664	Molecular Function	G-protein coupled receptor binding	1	70	0.159668	1	Grik3
GO:0008565	Molecular Function	protein transporter activity	1	71	0.161758	1	Ramp3
GO:0005249	Molecular Function	voltage-gated potassium channel activity	1	73	0.165923	1	Kcnc4
GO:0051213	Molecular Function	dioxygenase activity	1	75	0.170068	1	Asphd2
GO:0005089	Molecular Function	Rho guanyl-nucleotide exchange factor activity	1	76	0.172132	1	Net1
GO:0003774	Molecular Function	motor activity	1	79	0.178297	1	Gpr88
GO:0005267	Molecular Function	potassium channel activity	1	81	0.182381	1	Kcnc4
GO:0005179	Molecular Function	hormone activity	1	92	0.204494	1	Oxt
GO:0005525	Molecular Function	GTP binding	2	341	0.206699	1	Rhod	Tuba1c
GO:0005262	Molecular Function	calcium channel activity	1	95	0.210423	1	Trpa1
GO:0003697	Molecular Function	single-stranded DNA binding	1	99	0.218261	1	Mcm6
GO:0005200	Molecular Function	structural constituent of cytoskeleton	1	104	0.227951	1	Tuba1c
GO:0016853	Molecular Function	isomerase activity	1	106	0.231794	1	Ptgds
GO:0004222	Molecular Function	metalloendopeptidase activity	1	115	0.248859	1	Trabd2b
GO:0005088	Molecular Function	Ras guanyl-nucleotide exchange factor activity	1	115	0.248859	1	Gfra2
GO:0008234	Molecular Function	cysteine-type peptidase activity	1	119	0.256324	1	Capn11
GO:0005506	Molecular Function	iron ion binding	1	121	0.260029	1	Cygb
GO:0042802	Molecular Function	identical protein binding	4	1062	0.267898	1	Mcm6	Cxcl5	Trpa1	C1ql2
GO:0004386	Molecular Function	helicase activity	1	130	0.276481	1	Mcm6
GO:0005244	Molecular Function	voltage-gated ion channel activity	1	140	0.294341	1	Kcnc4
GO:0008237	Molecular Function	metallopeptidase activity	1	152	0.315206	1	Trabd2b
GO:0016746	Molecular Function	transferase activity, transferring acyl groups	1	158	0.325412	1	Dgat2
GO:0008236	Molecular Function	serine-type peptidase activity	1	161	0.330458	1	Rhbdl3
GO:0019901	Molecular Function	protein kinase binding	2	484	0.338062	1	Fam83d	Rhod
GO:0005085	Molecular Function	guanyl-nucleotide exchange factor activity	1	168	0.342091	1	Net1
GO:0005125	Molecular Function	cytokine activity	1	195	0.38514	1	Cxcl5
GO:0000981	Molecular Function	RNA polymerase II transcription factor activity, sequence-specific DNA binding	1	208	0.404873	1	Foxk1
GO:0004888	Molecular Function	transmembrane signaling receptor activity	1	211	0.409338	1	Gpr88
GO:0004252	Molecular Function	serine-type endopeptidase activity	1	212	0.41082	1	Rhbdl3
GO:0008017	Molecular Function	microtubule binding	1	215	0.415241	1	Fam83d
GO:0005198	Molecular Function	structural molecule activity	1	216	0.416708	1	Tuba1c
GO:0000977	Molecular Function	RNA polymerase II regulatory region sequence-specific DNA binding	1	253	0.46852	1	Foxk1
GO:0005096	Molecular Function	GTPase activator activity	1	261	0.479116	1	Sipa1l2
GO:0016787	Molecular Function	hydrolase activity	4	1448	0.487556	1	Rhbdl3	Mcm6	Capn11	Trabd2b
GO:0008289	Molecular Function	lipid binding	1	274	0.495897	1	Rbp1
GO:0005509	Molecular Function	calcium ion binding	2	695	0.518233	1	Rhbdl3	Capn11
GO:0004842	Molecular Function	ubiquitin-protein transferase activity	1	349	0.582882	1	Klhdc8a
GO:0004930	Molecular Function	G-protein coupled receptor activity	1	373	0.607483	1	Gpr88
GO:0004674	Molecular Function	protein serine/threonine kinase activity	1	402	0.635322	1	Dclk3
GO:0000166	Molecular Function	nucleotide binding	4	1789	0.659793	1	Mcm6	Dclk3	Rhod	Tuba1c
GO:0005102	Molecular Function	receptor binding	1	457	0.682923	1	Wnt7b
GO:0003674	Molecular Function	molecular_function	8	3649	0.709187	1	Sipa1l2	Cartpt	Tspan18	Asphd2	Tuba1c	Sowaha	1810041L15Rik	Tunar
GO:0004672	Molecular Function	protein kinase activity	1	510	0.723025	1	Dclk3
GO:0004871	Molecular Function	signal transducer activity	1	569	0.76185	1	Gpr88
GO:0016301	Molecular Function	kinase activity	1	603	0.781753	1	Dclk3
GO:0043565	Molecular Function	sequence-specific DNA binding	1	613	0.787291	1	Foxk1
GO:0005524	Molecular Function	ATP binding	2	1419	0.876948	1	Mcm6	Dclk3
GO:0046872	Molecular Function	metal ion binding	5	2976	0.882167	1	Cygb	Asphd2	Capn11	mt-Co2	Trabd2b
GO:0042803	Molecular Function	protein homodimerization activity	1	875	0.892123	1	Dgat2
GO:0003700	Molecular Function	DNA binding transcription factor activity	1	885	0.894905	1	Foxk1
GO:0016740	Molecular Function	transferase activity	2	1587	0.913962	1	Dgat2	Dclk3
GO:0008270	Molecular Function	zinc ion binding	1	989	0.919986	1	Vat1l
GO:0003677	Molecular Function	DNA binding	2	1772	0.94277	1	Mcm6	Foxk1
GO:0005515	Molecular Function	protein binding	17	9390	0.980807	1	Grik3	Ptgds	Cygb	Net1	Cartpt	Wnt7b	Mcm6	Fam83d	Trpa1	C1ql2	Ramp3	Tuba1c	Hrk	Vat1l	Foxk1	mt-Co2	Trabd2b
GO:0000774	Molecular Function	adenyl-nucleotide exchange factor activity	0	10	1	1
GO:0001730	Molecular Function	2'-5'-oligoadenylate synthetase activity	0	10	1	1
GO:0003680	Molecular Function	AT DNA binding	0	10	1	1
GO:0004033	Molecular Function	aldo-keto reductase (NADP) activity	0	10	1	1
GO:0004536	Molecular Function	deoxyribonuclease activity	0	10	1	1
GO:0004579	Molecular Function	dolichyl-diphosphooligosaccharide-protein glycotransferase activity	0	10	1	1
GO:0004596	Molecular Function	peptide alpha-N-acetyltransferase activity	0	10	1	1
GO:0004716	Molecular Function	signal transducer, downstream of receptor, with protein tyrosine kinase activity	0	10	1	1
GO:0004791	Molecular Function	thioredoxin-disulfide reductase activity	0	10	1	1
GO:0004859	Molecular Function	phospholipase inhibitor activity	0	10	1	1
GO:0004983	Molecular Function	neuropeptide Y receptor activity	0	10	1	1
GO:0005005	Molecular Function	transmembrane-ephrin receptor activity	0	10	1	1
GO:0008020	Molecular Function	G-protein coupled photoreceptor activity	0	10	1	1
GO:0008140	Molecular Function	cAMP response element binding protein binding	0	10	1	1
GO:0008173	Molecular Function	RNA methyltransferase activity	0	10	1	1
GO:0008190	Molecular Function	eukaryotic initiation factor 4E binding	0	10	1	1
GO:0008417	Molecular Function	fucosyltransferase activity	0	10	1	1
GO:0008429	Molecular Function	phosphatidylethanolamine binding	0	10	1	1
GO:0008474	Molecular Function	palmitoyl-(protein) hydrolase activity	0	10	1	1
GO:0009881	Molecular Function	photoreceptor activity	0	10	1	1
GO:0015125	Molecular Function	bile acid transmembrane transporter activity	0	10	1	1
GO:0015179	Molecular Function	L-amino acid transmembrane transporter activity	0	10	1	1
GO:0015299	Molecular Function	solute:proton antiporter activity	0	10	1	1
GO:0015386	Molecular Function	potassium:proton antiporter activity	0	10	1	1
GO:0015467	Molecular Function	G-protein activated inward rectifier potassium channel activity	0	10	1	1
GO:0016018	Molecular Function	cyclosporin A binding	0	10	1	1
GO:0016247	Molecular Function	channel regulator activity	0	10	1	1
GO:0016298	Molecular Function	lipase activity	0	10	1	1
GO:0016614	Molecular Function	oxidoreductase activity, acting on CH-OH group of donors	0	10	1	1
GO:0016671	Molecular Function	oxidoreductase activity, acting on a sulfur group of donors, disulfide as acceptor	0	10	1	1
GO:0016790	Molecular Function	thiolester hydrolase activity	0	10	1	1
GO:0017069	Molecular Function	snRNA binding	0	10	1	1
GO:0017111	Molecular Function	nucleoside-triphosphatase activity	0	10	1	1
GO:0017151	Molecular Function	DEAD/H-box RNA helicase binding	0	10	1	1
GO:0019206	Molecular Function	nucleoside kinase activity	0	10	1	1
GO:0019215	Molecular Function	intermediate filament binding	0	10	1	1
GO:0019239	Molecular Function	deaminase activity	0	10	1	1
GO:0019911	Molecular Function	structural constituent of myelin sheath	0	10	1	1
GO:0030296	Molecular Function	protein tyrosine kinase activator activity	0	10	1	1
GO:0030957	Molecular Function	Tat protein binding	0	10	1	1
GO:0030983	Molecular Function	mismatched DNA binding	0	10	1	1
GO:0031702	Molecular Function	type 1 angiotensin receptor binding	0	10	1	1
GO:0031748	Molecular Function	D1 dopamine receptor binding	0	10	1	1
GO:0032451	Molecular Function	demethylase activity	0	10	1	1
GO:0034452	Molecular Function	dynactin binding	0	10	1	1
GO:0034713	Molecular Function	type I transforming growth factor beta receptor binding	0	10	1	1
GO:0035591	Molecular Function	signaling adaptor activity	0	10	1	1
GO:0039706	Molecular Function	co-receptor binding	0	10	1	1
GO:0042379	Molecular Function	chemokine receptor binding	0	10	1	1
GO:0043394	Molecular Function	proteoglycan binding	0	10	1	1
GO:0044877	Molecular Function	macromolecular complex binding	0	10	1	1
GO:0045182	Molecular Function	translation regulator activity	0	10	1	1
GO:0045499	Molecular Function	chemorepellent activity	0	10	1	1
GO:0047498	Molecular Function	calcium-dependent phospholipase A2 activity	0	10	1	1
GO:0070016	Molecular Function	armadillo repeat domain binding	0	10	1	1
GO:0071933	Molecular Function	Arp2/3 complex binding	0	10	1	1
GO:0097027	Molecular Function	ubiquitin-protein transferase activator activity	0	10	1	1
GO:0098505	Molecular Function	G-rich strand telomeric DNA binding	0	10	1	1
GO:0101020	Molecular Function	estrogen 16-alpha-hydroxylase activity	0	10	1	1
GO:1990825	Molecular Function	sequence-specific mRNA binding	0	10	1	1
GO:0008227	Molecular Function	G-protein coupled amine receptor activity	0	10	1	1
GO:0015266	Molecular Function	protein channel activity	0	10	1	1
GO:0043225	molecular function	ATPase-coupled anion transmembrane transporter activity	0	10	1	1
GO:0140078	molecular function	class I DNA-(apurinic or apyrimidinic site) lyase activity	0	10	1	1
GO:0140080	molecular function	class III/IV DNA-(apurinic or apyrimidinic site) lyase activity	0	10	1	1
GO:0001012	Molecular Function	RNA polymerase II regulatory region DNA binding	0	11	1	1
GO:0001206	Molecular Function	transcriptional repressor activity, RNA polymerase II distal enhancer sequence-specific binding	0	11	1	1
GO:0001594	Molecular Function	trace-amine receptor activity	0	11	1	1
GO:0004143	Molecular Function	diacylglycerol kinase activity	0	11	1	1
GO:0004526	Molecular Function	ribonuclease P activity	0	11	1	1
GO:0004935	Molecular Function	adrenergic receptor activity	0	11	1	1
GO:0005247	Molecular Function	voltage-gated chloride channel activity	0	11	1	1
GO:0005391	Molecular Function	sodium:potassium-exchanging ATPase activity	0	11	1	1
GO:0008235	Molecular Function	metalloexopeptidase activity	0	11	1	1
GO:0008349	Molecular Function	MAP kinase kinase kinase kinase activity	0	11	1	1
GO:0008376	Molecular Function	acetylgalactosaminyltransferase activity	0	11	1	1
GO:0008409	Molecular Function	5'-3' exonuclease activity	0	11	1	1
GO:0008484	Molecular Function	sulfuric ester hydrolase activity	0	11	1	1
GO:0008970	Molecular Function	phosphatidylcholine 1-acylhydrolase activity	0	11	1	1
GO:0015143	Molecular Function	urate transmembrane transporter activity	0	11	1	1
GO:0017070	Molecular Function	U6 snRNA binding	0	11	1	1
GO:0017110	Molecular Function	nucleoside-diphosphatase activity	0	11	1	1
GO:0017154	Molecular Function	semaphorin receptor activity	0	11	1	1
GO:0019104	Molecular Function	DNA N-glycosylase activity	0	11	1	1
GO:0019213	Molecular Function	deacetylase activity	0	11	1	1
GO:0019531	Molecular Function	oxalate transmembrane transporter activity	0	11	1	1
GO:0019855	Molecular Function	calcium channel inhibitor activity	0	11	1	1
GO:0031996	Molecular Function	thioesterase binding	0	11	1	1
GO:0033558	Molecular Function	protein deacetylase activity	0	11	1	1
GO:0033691	Molecular Function	sialic acid binding	0	11	1	1
GO:0035615	Molecular Function	clathrin adaptor activity	0	11	1	1
GO:0036122	Molecular Function	BMP binding	0	11	1	1
GO:0043008	Molecular Function	ATP-dependent protein binding	0	11	1	1
GO:0043142	Molecular Function	single-stranded DNA-dependent ATPase activity	0	11	1	1
GO:0043522	Molecular Function	leucine zipper domain binding	0	11	1	1
GO:0050072	Molecular Function	m7G(5')pppN diphosphatase activity	0	11	1	1
GO:0051378	Molecular Function	serotonin binding	0	11	1	1
GO:0051400	Molecular Function	BH domain binding	0	11	1	1
GO:0051428	Molecular Function	peptide hormone receptor binding	0	11	1	1
GO:0052629	Molecular Function	phosphatidylinositol-3,5-bisphosphate 3-phosphatase activity	0	11	1	1
GO:0070411	Molecular Function	I-SMAD binding	0	11	1	1
GO:0070700	Molecular Function	BMP receptor binding	0	11	1	1
GO:0097200	Molecular Function	cysteine-type endopeptidase activity involved in execution phase of apoptosis	0	11	1	1
GO:0097493	Molecular Function	structural molecule activity conferring elasticity	0	11	1	1
GO:0016772	Molecular Function	transferase activity, transferring phosphorus-containing groups	0	11	1	1
GO:0016817	Molecular Function	hydrolase activity, acting on acid anhydrides	0	11	1	1
GO:0001054	Molecular Function	RNA polymerase I activity	0	12	1	1
GO:0002161	Molecular Function	aminoacyl-tRNA editing activity	0	12	1	1
GO:0004185	Molecular Function	serine-type carboxypeptidase activity	0	12	1	1
GO:0004535	Molecular Function	poly(A)-specific ribonuclease activity	0	12	1	1
GO:0004675	Molecular Function	transmembrane receptor protein serine/threonine kinase activity	0	12	1	1
GO:0004861	Molecular Function	cyclin-dependent protein serine/threonine kinase inhibitor activity	0	12	1	1
GO:0005092	Molecular Function	GDP-dissociation inhibitor activity	0	12	1	1
GO:0005313	Molecular Function	L-glutamate transmembrane transporter activity	0	12	1	1
GO:0005351	Molecular Function	sugar:proton symporter activity	0	12	1	1
GO:0005522	Molecular Function	profilin binding	0	12	1	1
GO:0005542	Molecular Function	folic acid binding	0	12	1	1
GO:0008097	Molecular Function	5S rRNA binding	0	12	1	1
GO:0008239	Molecular Function	dipeptidyl-peptidase activity	0	12	1	1
GO:0008271	Molecular Function	secondary active sulfate transmembrane transporter activity	0	12	1	1
GO:0008331	Molecular Function	high voltage-gated calcium channel activity	0	12	1	1
GO:0010314	Molecular Function	phosphatidylinositol-5-phosphate binding	0	12	1	1
GO:0015075	Molecular Function	ion transmembrane transporter activity	0	12	1	1
GO:0015116	Molecular Function	sulfate transmembrane transporter activity	0	12	1	1
GO:0015175	Molecular Function	neutral amino acid transmembrane transporter activity	0	12	1	1
GO:0015248	Molecular Function	sterol transporter activity	0	12	1	1
GO:0015250	Molecular Function	water channel activity	0	12	1	1
GO:0015385	Molecular Function	sodium:proton antiporter activity	0	12	1	1
GO:0016805	Molecular Function	dipeptidase activity	0	12	1	1
GO:0017166	Molecular Function	vinculin binding	0	12	1	1
GO:0030280	Molecular Function	structural constituent of epidermis	0	12	1	1
GO:0030371	Molecular Function	translation repressor activity	0	12	1	1
GO:0030881	Molecular Function	beta-2-microglobulin binding	0	12	1	1
GO:0031406	Molecular Function	carboxylic acid binding	0	12	1	1
GO:0031681	Molecular Function	G-protein beta-subunit binding	0	12	1	1
GO:0031994	Molecular Function	insulin-like growth factor I binding	0	12	1	1
GO:0032041	Molecular Function	NAD-dependent histone deacetylase activity (H3-K14 specific)	0	12	1	1
GO:0032183	Molecular Function	SUMO binding	0	12	1	1
GO:0035240	Molecular Function	dopamine binding	0	12	1	1
GO:0035613	Molecular Function	RNA stem-loop binding	0	12	1	1
GO:0035925	Molecular Function	mRNA 3'-UTR AU-rich region binding	0	12	1	1
GO:0042043	Molecular Function	neurexin family protein binding	0	12	1	1
GO:0042623	Molecular Function	ATPase activity, coupled	0	12	1	1
GO:0042834	Molecular Function	peptidoglycan binding	0	12	1	1
GO:0043560	Molecular Function	insulin receptor substrate binding	0	12	1	1
GO:0045028	Molecular Function	G-protein coupled purinergic nucleotide receptor activity	0	12	1	1
GO:0045294	Molecular Function	alpha-catenin binding	0	12	1	1
GO:0045504	Molecular Function	dynein heavy chain binding	0	12	1	1
GO:0047372	Molecular Function	acylglycerol lipase activity	0	12	1	1
GO:0048038	Molecular Function	quinone binding	0	12	1	1
GO:0048407	Molecular Function	platelet-derived growth factor binding	0	12	1	1
GO:0050656	Molecular Function	3'-phosphoadenosine 5'-phosphosulfate binding	0	12	1	1
GO:0050662	Molecular Function	coenzyme binding	0	12	1	1
GO:0051011	Molecular Function	microtubule minus-end binding	0	12	1	1
GO:0070410	Molecular Function	co-SMAD binding	0	12	1	1
GO:1904264	Molecular Function	ubiquitin protein ligase activity involved in ERAD pathway	0	12	1	1
GO:1990405	Molecular Function	protein antigen binding	0	12	1	1
GO:0016818	Molecular Function	hydrolase activity, acting on acid anhydrides, in phosphorus-containing anhydrides	0	12	1	1
GO:0000030	Molecular Function	mannosyltransferase activity	0	13	1	1
GO:0001222	Molecular Function	transcription corepressor binding	0	13	1	1
GO:0003724	Molecular Function	RNA helicase activity	0	13	1	1
GO:0003796	Molecular Function	lysozyme activity	0	13	1	1
GO:0003906	Molecular Function	DNA-(apurinic or apyrimidinic site) lyase activity	0	13	1	1
GO:0004089	Molecular Function	carbonate dehydratase activity	0	13	1	1
GO:0004467	Molecular Function	long-chain fatty acid-CoA ligase activity	0	13	1	1
GO:0004532	Molecular Function	exoribonuclease activity	0	13	1	1
GO:0005068	Molecular Function	transmembrane receptor protein tyrosine kinase adaptor activity	0	13	1	1
GO:0005227	Molecular Function	calcium activated cation channel activity	0	13	1	1
GO:0005536	Molecular Function	glucose binding	0	13	1	1
GO:0008093	Molecular Function	cytoskeletal adaptor activity	0	13	1	1
GO:0008253	Molecular Function	5'-nucleotidase activity	0	13	1	1
GO:0008276	Molecular Function	protein methyltransferase activity	0	13	1	1
GO:0008527	Molecular Function	taste receptor activity	0	13	1	1
GO:0009982	Molecular Function	pseudouridine synthase activity	0	13	1	1
GO:0015279	Molecular Function	store-operated calcium channel activity	0	13	1	1
GO:0015643	Molecular Function	toxic substance binding	0	13	1	1
GO:0016279	Molecular Function	protein-lysine N-methyltransferase activity	0	13	1	1
GO:0016290	Molecular Function	palmitoyl-CoA hydrolase activity	0	13	1	1
GO:0016493	Molecular Function	C-C chemokine receptor activity	0	13	1	1
GO:0016504	Molecular Function	peptidase activator activity	0	13	1	1
GO:0017017	Molecular Function	MAP kinase tyrosine/serine/threonine phosphatase activity	0	13	1	1
GO:0017160	Molecular Function	Ral GTPase binding	0	13	1	1
GO:0030215	Molecular Function	semaphorin receptor binding	0	13	1	1
GO:0030898	Molecular Function	actin-dependent ATPase activity	0	13	1	1
GO:0032454	Molecular Function	histone demethylase activity (H3-K9 specific)	0	13	1	1
GO:0033038	Molecular Function	bitter taste receptor activity	0	13	1	1
GO:0034450	Molecular Function	ubiquitin-ubiquitin ligase activity	0	13	1	1
GO:0035497	Molecular Function	cAMP response element binding	0	13	1	1
GO:0035612	Molecular Function	AP-2 adaptor complex binding	0	13	1	1
GO:0036312	Molecular Function	phosphatidylinositol 3-kinase regulatory subunit binding	0	13	1	1
GO:0042054	Molecular Function	histone methyltransferase activity	0	13	1	1
GO:0042805	Molecular Function	actinin binding	0	13	1	1
GO:0043169	Molecular Function	cation binding	0	13	1	1
GO:0044548	Molecular Function	S100 protein binding	0	13	1	1
GO:0045295	Molecular Function	gamma-catenin binding	0	13	1	1
GO:0048185	Molecular Function	activin binding	0	13	1	1
GO:0050321	Molecular Function	tau-protein kinase activity	0	13	1	1
GO:0070679	Molecular Function	inositol 1,4,5 trisphosphate binding	0	13	1	1
GO:0000900	Molecular Function	translation repressor activity, nucleic acid binding	0	14	1	1
GO:0000983	Molecular Function	transcription factor activity, RNA polymerase II core promoter sequence-specific DNA binding	0	14	1	1
GO:0003688	Molecular Function	DNA replication origin binding	0	14	1	1
GO:0003954	Molecular Function	NADH dehydrogenase activity	0	14	1	1
GO:0004303	Molecular Function	estradiol 17-beta-dehydrogenase activity	0	14	1	1
GO:0004438	Molecular Function	phosphatidylinositol-3-phosphatase activity	0	14	1	1
GO:0004707	Molecular Function	MAP kinase activity	0	14	1	1
GO:0005003	Molecular Function	ephrin receptor activity	0	14	1	1
GO:0005095	Molecular Function	GTPase inhibitor activity	0	14	1	1
GO:0005355	Molecular Function	glucose transmembrane transporter activity	0	14	1	1
GO:0005523	Molecular Function	tropomyosin binding	0	14	1	1
GO:0008374	Molecular Function	O-acyltransferase activity	0	14	1	1
GO:0008432	Molecular Function	JUN kinase binding	0	14	1	1
GO:0008499	Molecular Function	UDP-galactose:beta-N-acetylglucosamine beta-1,3-galactosyltransferase activity	0	14	1	1
GO:0008553	Molecular Function	hydrogen-exporting ATPase activity, phosphorylative mechanism	0	14	1	1
GO:0015464	Molecular Function	acetylcholine receptor activity	0	14	1	1
GO:0016208	Molecular Function	AMP binding	0	14	1	1
GO:0016595	Molecular Function	glutamate binding	0	14	1	1
GO:0016651	Molecular Function	oxidoreductase activity, acting on NAD(P)H	0	14	1	1
GO:0016712	Molecular Function	oxidoreductase activity, acting on paired donors, with incorporation or reduction of molecular oxygen, reduced flavin or flavoprotein as one donor, and incorporation of one atom of oxygen	0	14	1	1
GO:0019992	Molecular Function	diacylglycerol binding	0	14	1	1
GO:0031432	Molecular Function	titin binding	0	14	1	1
GO:0033130	Molecular Function	acetylcholine receptor binding	0	14	1	1
GO:0042301	Molecular Function	phosphate ion binding	0	14	1	1
GO:0043024	Molecular Function	ribosomal small subunit binding	0	14	1	1
GO:0043495	Molecular Function	protein membrane anchor	0	14	1	1
GO:0046873	Molecular Function	metal ion transmembrane transporter activity	0	14	1	1
GO:0051010	Molecular Function	microtubule plus-end binding	0	14	1	1
GO:0051787	Molecular Function	misfolded protein binding	0	14	1	1
GO:0070402	Molecular Function	NADPH binding	0	14	1	1
GO:0070628	Molecular Function	proteasome binding	0	14	1	1
GO:1990381	Molecular Function	ubiquitin-specific protease binding	0	14	1	1
GO:0001191	Molecular Function	transcriptional repressor activity, RNA polymerase II transcription factor binding	0	15	1	1
GO:0003746	Molecular Function	translation elongation factor activity	0	15	1	1
GO:0003995	Molecular Function	acyl-CoA dehydrogenase activity	0	15	1	1
GO:0004385	Molecular Function	guanylate kinase activity	0	15	1	1
GO:0004629	Molecular Function	phospholipase C activity	0	15	1	1
GO:0004697	Molecular Function	protein kinase C activity	0	15	1	1
GO:0005041	Molecular Function	low-density lipoprotein receptor activity	0	15	1	1
GO:0005159	Molecular Function	insulin-like growth factor receptor binding	0	15	1	1
GO:0005243	Molecular Function	gap junction channel activity	0	15	1	1
GO:0005388	Molecular Function	calcium-transporting ATPase activity	0	15	1	1
GO:0005528	Molecular Function	FK506 binding	0	15	1	1
GO:0005548	Molecular Function	phospholipid transporter activity	0	15	1	1
GO:0008179	Molecular Function	adenylate cyclase binding	0	15	1	1
GO:0008191	Molecular Function	metalloendopeptidase inhibitor activity	0	15	1	1
GO:0010181	Molecular Function	FMN binding	0	15	1	1
GO:0015106	Molecular Function	bicarbonate transmembrane transporter activity	0	15	1	1
GO:0015238	Molecular Function	drug transmembrane transporter activity	0	15	1	1
GO:0016407	Molecular Function	acetyltransferase activity	0	15	1	1
GO:0016594	Molecular Function	glycine binding	0	15	1	1
GO:0017128	Molecular Function	phospholipid scramblase activity	0	15	1	1
GO:0022841	Molecular Function	potassium ion leak channel activity	0	15	1	1
GO:0023026	Molecular Function	MHC class II protein complex binding	0	15	1	1
GO:0030169	Molecular Function	low-density lipoprotein particle binding	0	15	1	1
GO:0031005	Molecular Function	filamin binding	0	15	1	1
GO:0034185	Molecular Function	apolipoprotein binding	0	15	1	1
GO:0034236	Molecular Function	protein kinase A catalytic subunit binding	0	15	1	1
GO:0046933	Molecular Function	proton-transporting ATP synthase activity, rotational mechanism	0	15	1	1
GO:0047555	Molecular Function	3',5'-cyclic-GMP phosphodiesterase activity	0	15	1	1
GO:0047617	Molecular Function	acyl-CoA hydrolase activity	0	15	1	1
GO:0048020	Molecular Function	CCR chemokine receptor binding	0	15	1	1
GO:0048156	Molecular Function	tau protein binding	0	15	1	1
GO:0050811	Molecular Function	GABA receptor binding	0	15	1	1
GO:0070403	Molecular Function	NAD+ binding	0	15	1	1
GO:0000989	Molecular Function	transcription factor activity, transcription factor binding	0	16	1	1
GO:0001056	Molecular Function	RNA polymerase III activity	0	16	1	1
GO:0001076	Molecular Function	transcription factor activity, RNA polymerase II transcription factor binding	0	16	1	1
GO:0004029	Molecular Function	aldehyde dehydrogenase (NAD) activity	0	16	1	1
GO:0004115	Molecular Function	3',5'-cyclic-AMP phosphodiesterase activity	0	16	1	1
GO:0004653	Molecular Function	polypeptide N-acetylgalactosaminyltransferase activity	0	16	1	1
GO:0004708	Molecular Function	MAP kinase kinase activity	0	16	1	1
GO:0005001	Molecular Function	transmembrane receptor protein tyrosine phosphatase activity	0	16	1	1
GO:0005161	Molecular Function	platelet-derived growth factor receptor binding	0	16	1	1
GO:0005229	Molecular Function	intracellular calcium activated chloride channel activity	0	16	1	1
GO:0008395	Molecular Function	steroid hydroxylase activity	0	16	1	1
GO:0008569	Molecular Function	ATP-dependent microtubule motor activity, minus-end-directed	0	16	1	1
GO:0008656	Molecular Function	cysteine-type endopeptidase activator activity involved in apoptotic process	0	16	1	1
GO:0008757	Molecular Function	S-adenosylmethionine-dependent methyltransferase activity	0	16	1	1
GO:0016538	Molecular Function	cyclin-dependent protein serine/threonine kinase regulator activity	0	16	1	1
GO:0016702	Molecular Function	oxidoreductase activity, acting on single donors with incorporation of molecular oxygen, incorporation of two atoms of oxygen	0	16	1	1
GO:0022848	Molecular Function	acetylcholine-gated cation-selective channel activity	0	16	1	1
GO:0030247	Molecular Function	polysaccharide binding	0	16	1	1
GO:0030676	Molecular Function	Rac guanyl-nucleotide exchange factor activity	0	16	1	1
GO:0030955	Molecular Function	potassium ion binding	0	16	1	1
GO:0031402	Molecular Function	sodium ion binding	0	16	1	1
GO:0035254	Molecular Function	glutamate receptor binding	0	16	1	1
GO:0042608	Molecular Function	T cell receptor binding	0	16	1	1
GO:0043295	Molecular Function	glutathione binding	0	16	1	1
GO:0046914	Molecular Function	transition metal ion binding	0	16	1	1
GO:0048029	Molecular Function	monosaccharide binding	0	16	1	1
GO:0070742	Molecular Function	C2H2 zinc finger domain binding	0	16	1	1
GO:0001972	Molecular Function	retinoic acid binding	0	17	1	1
GO:0003841	Molecular Function	1-acylglycerol-3-phosphate O-acyltransferase activity	0	17	1	1
GO:0003951	Molecular Function	NAD+ kinase activity	0	17	1	1
GO:0004012	Molecular Function	phospholipid-translocating ATPase activity	0	17	1	1
GO:0004550	Molecular Function	nucleoside diphosphate kinase activity	0	17	1	1
GO:0004620	Molecular Function	phospholipase activity	0	17	1	1
GO:0004806	Molecular Function	triglyceride lipase activity	0	17	1	1
GO:0005132	Molecular Function	type I interferon receptor binding	0	17	1	1
GO:0005521	Molecular Function	lamin binding	0	17	1	1
GO:0008301	Molecular Function	DNA binding, bending	0	17	1	1
GO:0008324	Molecular Function	cation transmembrane transporter activity	0	17	1	1
GO:0008353	Molecular Function	RNA polymerase II carboxy-terminal domain kinase activity	0	17	1	1
GO:0008528	Molecular Function	G-protein coupled peptide receptor activity	0	17	1	1
GO:0015095	Molecular Function	magnesium ion transmembrane transporter activity	0	17	1	1
GO:0015269	Molecular Function	calcium-activated potassium channel activity	0	17	1	1
GO:0016409	Molecular Function	palmitoyltransferase activity	0	17	1	1
GO:0017091	Molecular Function	AU-rich element binding	0	17	1	1
GO:0019789	Molecular Function	SUMO transferase activity	0	17	1	1
GO:0030553	Molecular Function	cGMP binding	0	17	1	1
GO:0035326	Molecular Function	enhancer binding	0	17	1	1
GO:0042166	Molecular Function	acetylcholine binding	0	17	1	1
GO:0042809	Molecular Function	vitamin D receptor binding	0	17	1	1
GO:0043422	Molecular Function	protein kinase B binding	0	17	1	1
GO:0070006	Molecular Function	metalloaminopeptidase activity	0	17	1	1
GO:0000400	Molecular Function	four-way junction DNA binding	0	18	1	1
GO:0001223	Molecular Function	transcription coactivator binding	0	18	1	1
GO:0005149	Molecular Function	interleukin-1 receptor binding	0	18	1	1
GO:0005545	Molecular Function	1-phosphatidylinositol binding	0	18	1	1
GO:0008028	Molecular Function	monocarboxylic acid transmembrane transporter activity	0	18	1	1
GO:0008188	Molecular Function	neuropeptide receptor activity	0	18	1	1
GO:0008327	Molecular Function	methyl-CpG binding	0	18	1	1
GO:0016849	Molecular Function	phosphorus-oxygen lyase activity	0	18	1	1
GO:0017056	Molecular Function	structural constituent of nuclear pore	0	18	1	1
GO:0031418	Molecular Function	L-ascorbic acid binding	0	18	1	1
GO:0032794	Molecular Function	GTPase activating protein binding	0	18	1	1
GO:0042288	Molecular Function	MHC class I protein binding	0	18	1	1
GO:0042800	Molecular Function	histone methyltransferase activity (H3-K4 specific)	0	18	1	1
GO:0042975	Molecular Function	peroxisome proliferator activated receptor binding	0	18	1	1
GO:0044389	Molecular Function	ubiquitin-like protein ligase binding	0	18	1	1
GO:0051371	Molecular Function	muscle alpha-actinin binding	0	18	1	1
GO:0070300	Molecular Function	phosphatidic acid binding	0	18	1	1
GO:0070330	Molecular Function	aromatase activity	0	18	1	1
GO:0070577	Molecular Function	lysine-acetylated histone binding	0	18	1	1
GO:0097602	Molecular Function	cullin family protein binding	0	18	1	1
GO:1990782	Molecular Function	protein tyrosine kinase binding	0	18	1	1
GO:0019001	Molecular Function	guanyl nucleotide binding	0	18	1	1
GO:0004016	Molecular Function	adenylate cyclase activity	0	19	1	1
GO:0004890	Molecular Function	GABA-A receptor activity	0	19	1	1
GO:0005123	Molecular Function	death receptor binding	0	19	1	1
GO:0008143	Molecular Function	poly(A) binding	0	19	1	1
GO:0008509	Molecular Function	anion transmembrane transporter activity	0	19	1	1
GO:0016810	Molecular Function	hydrolase activity, acting on carbon-nitrogen (but not peptide) bonds	0	19	1	1
GO:0017127	Molecular Function	cholesterol transporter activity	0	19	1	1
GO:0030594	Molecular Function	neurotransmitter receptor activity	0	19	1	1
GO:0031491	Molecular Function	nucleosome binding	0	19	1	1
GO:0034237	Molecular Function	protein kinase A regulatory subunit binding	0	19	1	1
GO:0034987	Molecular Function	immunoglobulin receptor binding	0	19	1	1
GO:0036002	Molecular Function	pre-mRNA binding	0	19	1	1
GO:0070182	Molecular Function	DNA polymerase binding	0	19	1	1
GO:0098641	Molecular Function	cadherin binding involved in cell-cell adhesion	0	19	1	1
GO:0000146	Molecular Function	microfilament motor activity	0	20	1	1
GO:0000982	Molecular Function	transcription factor activity, RNA polymerase II proximal promoter sequence-specific DNA binding	0	20	1	1
GO:0001190	Molecular Function	transcriptional activator activity, RNA polymerase II transcription factor binding	0	20	1	1
GO:0004383	Molecular Function	guanylate cyclase activity	0	20	1	1
GO:0005086	Molecular Function	ARF guanyl-nucleotide exchange factor activity	0	20	1	1
GO:0005251	Molecular Function	delayed rectifier potassium channel activity	0	20	1	1
GO:0005328	Molecular Function	neurotransmitter:sodium symporter activity	0	20	1	1
GO:0008373	Molecular Function	sialyltransferase activity	0	20	1	1
GO:0008392	Molecular Function	arachidonic acid epoxygenase activity	0	20	1	1
GO:0008408	Molecular Function	3'-5' exonuclease activity	0	20	1	1
GO:0008483	Molecular Function	transaminase activity	0	20	1	1
GO:0015347	Molecular Function	sodium-independent organic anion transmembrane transporter activity	0	20	1	1
GO:0016773	Molecular Function	phosphotransferase activity, alcohol group as acceptor	0	20	1	1
GO:0031434	Molecular Function	mitogen-activated protein kinase kinase binding	0	20	1	1
GO:0031489	Molecular Function	myosin V binding	0	20	1	1
GO:0035259	Molecular Function	glucocorticoid receptor binding	0	20	1	1
GO:0038191	Molecular Function	neuropilin binding	0	20	1	1
GO:0042974	Molecular Function	retinoic acid receptor binding	0	20	1	1
GO:0043274	Molecular Function	phospholipase binding	0	20	1	1
GO:0070064	Molecular Function	proline-rich region binding	0	20	1	1
GO:0102567	molecular function	phospholipase A2 activity (consuming 1,2-dipalmitoylphosphatidylcholine)	0	20	1	1
GO:0102568	molecular function	phospholipase A2 activity consuming 1,2-dioleoylphosphatidylethanolamine)	0	20	1	1
GO:0004298	Molecular Function	threonine-type endopeptidase activity	0	21	1	1
GO:0004520	Molecular Function	endodeoxyribonuclease activity	0	21	1	1
GO:0004745	Molecular Function	retinol dehydrogenase activity	0	21	1	1
GO:0005031	Molecular Function	tumor necrosis factor-activated receptor activity	0	21	1	1
GO:0005242	Molecular Function	inward rectifier potassium channel activity	0	21	1	1
GO:0005319	Molecular Function	lipid transporter activity	0	21	1	1
GO:0005487	Molecular Function	nucleocytoplasmic transporter activity	0	21	1	1
GO:0008157	Molecular Function	protein phosphatase 1 binding	0	21	1	1
GO:0008375	Molecular Function	acetylglucosaminyltransferase activity	0	21	1	1
GO:0017016	Molecular Function	Ras GTPase binding	0	21	1	1
GO:0030506	Molecular Function	ankyrin binding	0	21	1	1
GO:0030695	Molecular Function	GTPase regulator activity	0	21	1	1
GO:0045503	Molecular Function	dynein light chain binding	0	21	1	1
GO:0046961	Molecular Function	proton-transporting ATPase activity, rotational mechanism	0	21	1	1
GO:0048037	Molecular Function	cofactor binding	0	21	1	1
GO:0050431	Molecular Function	transforming growth factor beta binding	0	21	1	1
GO:0070063	Molecular Function	RNA polymerase binding	0	21	1	1
GO:0070530	Molecular Function	K63-linked polyubiquitin modification-dependent protein binding	0	21	1	1
GO:0071949	Molecular Function	FAD binding	0	21	1	1
GO:0000175	Molecular Function	3'-5'-exoribonuclease activity	0	22	1	1
GO:0001671	Molecular Function	ATPase activator activity	0	22	1	1
GO:0003756	Molecular Function	protein disulfide isomerase activity	0	22	1	1
GO:0004521	Molecular Function	endoribonuclease activity	0	22	1	1
GO:0004683	Molecular Function	calmodulin-dependent protein kinase activity	0	22	1	1
GO:0004993	Molecular Function	G-protein coupled serotonin receptor activity	0	22	1	1
GO:0005112	Molecular Function	Notch binding	0	22	1	1
GO:0005212	Molecular Function	structural constituent of eye lens	0	22	1	1
GO:0005385	Molecular Function	zinc ion transmembrane transporter activity	0	22	1	1
GO:0005537	Molecular Function	mannose binding	0	22	1	1
GO:0008266	Molecular Function	poly(U) RNA binding	0	22	1	1
GO:0015301	Molecular Function	anion:anion antiporter activity	0	22	1	1
GO:0016706	Molecular Function	oxidoreductase activity, acting on paired donors, with incorporation or reduction of molecular oxygen, 2-oxoglutarate as one donor, and incorporation of one atom each of oxygen into both donors	0	22	1	1
GO:0017075	Molecular Function	syntaxin-1 binding	0	22	1	1
GO:0030159	Molecular Function	receptor signaling complex scaffold activity	0	22	1	1
GO:0030515	Molecular Function	snoRNA binding	0	22	1	1
GO:0035198	Molecular Function	miRNA binding	0	22	1	1
GO:0042923	Molecular Function	neuropeptide binding	0	22	1	1
GO:0050998	Molecular Function	nitric-oxide synthase binding	0	22	1	1
GO:0051393	Molecular Function	alpha-actinin binding	0	22	1	1
GO:0070034	Molecular Function	telomerase RNA binding	0	22	1	1
GO:0000062	Molecular Function	fatty-acyl-CoA binding	0	23	1	1
GO:0004114	Molecular Function	3',5'-cyclic-nucleotide phosphodiesterase activity	0	23	1	1
GO:0004602	Molecular Function	glutathione peroxidase activity	0	23	1	1
GO:0004950	Molecular Function	chemokine receptor activity	0	23	1	1
GO:0005126	Molecular Function	cytokine receptor binding	0	23	1	1
GO:0005248	Molecular Function	voltage-gated sodium channel activity	0	23	1	1
GO:0005520	Molecular Function	insulin-like growth factor binding	0	23	1	1
GO:0016620	Molecular Function	oxidoreductase activity, acting on the aldehyde or oxo group of donors, NAD or NADP as acceptor	0	23	1	1
GO:0031435	Molecular Function	mitogen-activated protein kinase kinase kinase binding	0	23	1	1
GO:0031593	Molecular Function	polyubiquitin modification-dependent protein binding	0	23	1	1
GO:0042562	Molecular Function	hormone binding	0	23	1	1
GO:0042813	Molecular Function	Wnt-activated receptor activity	0	23	1	1
GO:0043325	Molecular Function	phosphatidylinositol-3,4-bisphosphate binding	0	23	1	1
GO:0046965	Molecular Function	retinoid X receptor binding	0	23	1	1
GO:0048027	Molecular Function	mRNA 5'-UTR binding	0	23	1	1
GO:0051537	Molecular Function	2 iron, 2 sulfur cluster binding	0	23	1	1
GO:0070840	Molecular Function	dynein complex binding	0	23	1	1
GO:0071837	Molecular Function	HMG box domain binding	0	23	1	1
GO:0000993	Molecular Function	RNA polymerase II core binding	0	24	1	1
GO:0001530	Molecular Function	lipopolysaccharide binding	0	24	1	1
GO:0004190	Molecular Function	aspartic-type endopeptidase activity	0	24	1	1
GO:0004622	Molecular Function	lysophospholipase activity	0	24	1	1
GO:0004709	Molecular Function	MAP kinase kinase kinase activity	0	24	1	1
GO:0005540	Molecular Function	hyaluronic acid binding	0	24	1	1
GO:0008378	Molecular Function	galactosyltransferase activity	0	24	1	1
GO:0008574	Molecular Function	ATP-dependent microtubule motor activity, plus-end-directed	0	24	1	1
GO:0015020	Molecular Function	glucuronosyltransferase activity	0	24	1	1
GO:0015035	Molecular Function	protein disulfide oxidoreductase activity	0	24	1	1
GO:0016831	Molecular Function	carboxy-lyase activity	0	24	1	1
GO:0019955	Molecular Function	cytokine binding	0	24	1	1
GO:0030234	Molecular Function	enzyme regulator activity	0	24	1	1
GO:0031210	Molecular Function	phosphatidylcholine binding	0	24	1	1
GO:0032452	Molecular Function	histone demethylase activity	0	24	1	1
GO:0035257	Molecular Function	nuclear hormone receptor binding	0	24	1	1
GO:0042162	Molecular Function	telomeric DNA binding	0	24	1	1
GO:0070273	Molecular Function	phosphatidylinositol-4-phosphate binding	0	24	1	1
GO:0070412	Molecular Function	R-SMAD binding	0	24	1	1
GO:0080025	Molecular Function	phosphatidylinositol-3,5-bisphosphate binding	0	24	1	1
GO:0005452	Molecular Function	inorganic anion exchanger activity	0	25	1	1
GO:0008026	Molecular Function	ATP-dependent helicase activity	0	25	1	1
GO:0008139	Molecular Function	nuclear localization sequence binding	0	25	1	1
GO:0008198	Molecular Function	ferrous iron binding	0	25	1	1
GO:0016209	Molecular Function	antioxidant activity	0	25	1	1
GO:0016922	Molecular Function	ligand-dependent nuclear receptor binding	0	25	1	1
GO:0017022	Molecular Function	myosin binding	0	25	1	1
GO:0017025	Molecular Function	TBP-class protein binding	0	25	1	1
GO:0019706	Molecular Function	protein-cysteine S-palmitoyltransferase activity	0	25	1	1
GO:0030742	Molecular Function	GTP-dependent protein binding	0	25	1	1
GO:0031267	Molecular Function	small GTPase binding	0	25	1	1
GO:0031369	Molecular Function	translation initiation factor binding	0	25	1	1
GO:0031683	Molecular Function	G-protein beta/gamma-subunit complex binding	0	25	1	1
GO:0042605	Molecular Function	peptide antigen binding	0	25	1	1
GO:0043539	Molecular Function	protein serine/threonine kinase activator activity	0	25	1	1
GO:0050750	Molecular Function	low-density lipoprotein particle receptor binding	0	25	1	1
GO:0003785	Molecular Function	actin monomer binding	0	26	1	1
GO:0003950	Molecular Function	NAD+ ADP-ribosyltransferase activity	0	26	1	1
GO:0004181	Molecular Function	metallocarboxypeptidase activity	0	26	1	1
GO:0005246	Molecular Function	calcium channel regulator activity	0	26	1	1
GO:0008135	Molecular Function	translation factor activity, RNA binding	0	26	1	1
GO:0016758	Molecular Function	transferase activity, transferring hexosyl groups	0	26	1	1
GO:0017134	Molecular Function	fibroblast growth factor binding	0	26	1	1
GO:0043395	Molecular Function	heparan sulfate proteoglycan binding	0	26	1	1
GO:0045505	Molecular Function	dynein intermediate chain binding	0	26	1	1
GO:0071889	Molecular Function	14-3-3 protein binding	0	26	1	1
GO:0003887	Molecular Function	DNA-directed DNA polymerase activity	0	27	1	1
GO:0004435	Molecular Function	phosphatidylinositol phospholipase C activity	0	27	1	1
GO:0005104	Molecular Function	fibroblast growth factor receptor binding	0	27	1	1
GO:0005539	Molecular Function	glycosaminoglycan binding	0	27	1	1
GO:0016627	Molecular Function	oxidoreductase activity, acting on the CH-CH group of donors	0	27	1	1
GO:0016811	Molecular Function	hydrolase activity, acting on carbon-nitrogen (but not peptide) bonds, in linear amides	0	27	1	1
GO:0030295	Molecular Function	protein kinase activator activity	0	27	1	1
GO:0030552	Molecular Function	cAMP binding	0	27	1	1
GO:0042056	Molecular Function	chemoattractant activity	0	27	1	1
GO:0043015	Molecular Function	gamma-tubulin binding	0	27	1	1
GO:0043236	Molecular Function	laminin binding	0	27	1	1
GO:0043425	Molecular Function	bHLH transcription factor binding	0	27	1	1
GO:0050840	Molecular Function	extracellular matrix binding	0	27	1	1
GO:0001106	Molecular Function	RNA polymerase II transcription corepressor activity	0	28	1	1
GO:0008080	Molecular Function	N-acetyltransferase activity	0	28	1	1
GO:0051018	Molecular Function	protein kinase A binding	0	28	1	1
GO:0051019	Molecular Function	mitogen-activated protein kinase binding	0	28	1	1
GO:0051959	Molecular Function	dynein light intermediate chain binding	0	28	1	1
GO:0000987	Molecular Function	proximal promoter sequence-specific DNA binding	0	29	1	1
GO:0001103	Molecular Function	RNA polymerase II repressing transcription factor binding	0	29	1	1
GO:0001158	Molecular Function	enhancer sequence-specific DNA binding	0	29	1	1
GO:0004177	Molecular Function	aminopeptidase activity	0	29	1	1
GO:0004540	Molecular Function	ribonuclease activity	0	29	1	1
GO:0004712	Molecular Function	protein serine/threonine/tyrosine kinase activity	0	29	1	1
GO:0016616	Molecular Function	oxidoreductase activity, acting on the CH-OH group of donors, NAD or NADP as acceptor	0	29	1	1
GO:0030507	Molecular Function	spectrin binding	0	29	1	1
GO:0043027	Molecular Function	cysteine-type endopeptidase inhibitor activity involved in apoptotic process	0	29	1	1
GO:0043548	Molecular Function	phosphatidylinositol 3-kinase binding	0	29	1	1
GO:0001965	Molecular Function	G-protein alpha-subunit binding	0	30	1	1
GO:0004623	Molecular Function	phospholipase A2 activity	0	30	1	1
GO:0008514	Molecular Function	organic anion transmembrane transporter activity	0	30	1	1
GO:0030332	Molecular Function	cyclin binding	0	30	1	1
GO:0044183	Molecular Function	protein binding involved in protein folding	0	30	1	1
GO:0050699	Molecular Function	WW domain binding	0	30	1	1
GO:0097718	molecular function	disordered domain specific binding	0	30	1	1
GO:0016597	Molecular Function	amino acid binding	0	31	1	1
GO:0031492	Molecular Function	nucleosomal DNA binding	0	31	1	1
GO:0035035	Molecular Function	histone acetyltransferase binding	0	31	1	1
GO:0035255	Molecular Function	ionotropic glutamate receptor binding	0	31	1	1
GO:0046875	Molecular Function	ephrin receptor binding	0	31	1	1
GO:0046966	Molecular Function	thyroid hormone receptor binding	0	31	1	1
GO:0001968	Molecular Function	fibronectin binding	0	32	1	1
GO:0008536	Molecular Function	Ran GTPase binding	0	32	1	1
GO:0015078	Molecular Function	hydrogen ion transmembrane transporter activity	0	32	1	1
GO:0043014	Molecular Function	alpha-tubulin binding	0	32	1	1
GO:0061631	Molecular Function	ubiquitin conjugating enzyme activity	0	32	1	1
GO:0004693	Molecular Function	cyclin-dependent protein serine/threonine kinase activity	0	33	1	1
GO:0004869	Molecular Function	cysteine-type endopeptidase inhibitor activity	0	33	1	1
GO:0005164	Molecular Function	tumor necrosis factor receptor binding	0	33	1	1
GO:0051059	Molecular Function	NF-kappaB binding	0	33	1	1
GO:0003755	Molecular Function	peptidyl-prolyl cis-trans isomerase activity	0	34	1	1
GO:0004553	Molecular Function	hydrolase activity, hydrolyzing O-glycosyl compounds	0	34	1	1
GO:0016788	Molecular Function	hydrolase activity, acting on ester bonds	0	34	1	1
GO:0017080	Molecular Function	sodium channel regulator activity	0	34	1	1
GO:0031624	Molecular Function	ubiquitin conjugating enzyme binding	0	34	1	1
GO:0032266	Molecular Function	phosphatidylinositol-3-phosphate binding	0	34	1	1
GO:0033613	Molecular Function	activating transcription factor binding	0	34	1	1
GO:0004364	Molecular Function	glutathione transferase activity	0	35	1	1
GO:0005154	Molecular Function	epidermal growth factor receptor binding	0	35	1	1
GO:0005158	Molecular Function	insulin receptor binding	0	35	1	1
GO:0005261	Molecular Function	cation channel activity	0	35	1	1
GO:0018024	Molecular Function	histone-lysine N-methyltransferase activity	0	35	1	1
GO:0042169	Molecular Function	SH2 domain binding	0	35	1	1
GO:0051721	Molecular Function	protein phosphatase 2A binding	0	35	1	1
GO:0070491	Molecular Function	repressing transcription factor binding	0	35	1	1
GO:0001205	Molecular Function	transcriptional activator activity, RNA polymerase II distal enhancer sequence-specific DNA binding	0	36	1	1
GO:0004180	Molecular Function	carboxypeptidase activity	0	36	1	1
GO:0004864	Molecular Function	protein phosphatase inhibitor activity	0	36	1	1
GO:0005484	Molecular Function	SNAP receptor activity	0	36	1	1
GO:0017046	Molecular Function	peptide hormone binding	0	36	1	1
GO:1990841	Molecular Function	promoter-specific chromatin binding	0	36	1	1
GO:0001104	Molecular Function	RNA polymerase II transcription cofactor activity	0	37	1	1
GO:0005496	Molecular Function	steroid binding	0	37	1	1
GO:0008094	Molecular Function	DNA-dependent ATPase activity	0	37	1	1
[truncated: 186 more rows]
